# Supplementary material for: Yeast cell fate control by temporal redundancy modulation of transcription factor paralogs
Source: Nat Commun. 2021 May 25;12:3145. doi: 10.1038/s41467-021-23425-0 (PMC8149833; doi:10.1038/s41467-021-23425-0)
Supplement: Supplementary file 9 — Source Data [file 41467_2021_23425_MOESM9_ESM.zip]

Archive with 55 entries (54 files):
- Source Data/
- Source Data/Fig. 1b.xlsx
- Source Data/Fig. 1c.xlsx
- Source Data/Fig. 2b.xlsx
- Source Data/Fig. 2c.xlsx
- Source Data/Fig. 3b.xlsx
- Source Data/Fig. 3c.xlsx
- Source Data/Fig. 3e.xlsx
- Source Data/Fig. 5b.xlsx
- Source Data/Fig. 5d.xlsx
- Source Data/Supplementary Fig. 10a.xlsx
- Source Data/Supplementary Fig. 10c.xlsx
- Source Data/Supplementary Fig. 10d.xlsx
- Source Data/Supplementary Fig. 12b.xlsx
- Source Data/Supplementary Fig. 12d.xlsx
- Source Data/Supplementary Fig. 12e.xlsx
- Source Data/Supplementary Fig. 13b.xlsx
- Source Data/Supplementary Fig. 13d.xlsx
- Source Data/Supplementary Fig. 13e.xlsx
- Source Data/Supplementary Fig. 14a.xlsx
- Source Data/Supplementary Fig. 14b.xlsx
- Source Data/Supplementary Fig. 14c.xlsx
- Source Data/Supplementary Fig. 14d.xlsx
- Source Data/Supplementary Fig. 14e.xlsx
- Source Data/Supplementary Fig. 14f.xlsx
- Source Data/Supplementary Fig. 14g.xlsx
- Source Data/Supplementary Fig. 14h.xlsx
- Source Data/Supplementary Fig. 14i.xlsx
- Source Data/Supplementary Fig. 14j.xlsx
- Source Data/Supplementary Fig. 14k.xlsx
- Source Data/Supplementary Fig. 2b.xlsx
- Source Data/Supplementary Fig. 2c.xlsx
- Source Data/Supplementary Fig. 2d.xlsx
- Source Data/Supplementary Fig. 3a.xlsx
- Source Data/Supplementary Fig. 3b.xlsx
- Source Data/Supplementary Fig. 4a.xlsx
- Source Data/Supplementary Fig. 4b.xlsx
- Source Data/Supplementary Fig. 4c.xlsx
- Source Data/Supplementary Fig. 4d.xlsx
- Source Data/Supplementary Fig. 4e.xlsx
- Source Data/Supplementary Fig. 5c.xlsx
- Source Data/Supplementary Fig. 5e.xlsx
- Source Data/Supplementary Fig. 6a.xlsx
- Source Data/Supplementary Fig. 6b.xlsx
- Source Data/Supplementary Fig. 6c.xlsx
- Source Data/Supplementary Fig. 6d.xlsx
- Source Data/Supplementary Fig. 6e.xlsx
- Source Data/Supplementary Fig. 7b.xlsx
- Source Data/Supplementary Fig. 7d.xlsx
- Source Data/Supplementary Fig. 7e.xlsx
- Source Data/Supplementary Fig. 7f.xlsx
- Source Data/Supplementary Fig. 7g.xlsx
- Source Data/Supplementary Fig. 8a.xlsx
- Source Data/Supplementary Fig. 8d.xlsx
- Source Data/Supplementary Fig. 8e.xlsx
