# Supplementary material for: Yeast cell fate control by temporal redundancy modulation of transcription factor paralogs
Source: Nat Commun. 2021 May 25;12:3145. doi: 10.1038/s41467-021-23425-0 (PMC8149833; doi:10.1038/s41467-021-23425-0)
Supplement: Supplementary file 9 — Source Data [file 41467_2021_23425_MOESM9_ESM.zip › Source Data/Fig. 1b.xlsx]

## Sheet: Fig. 1b
Time (min)	Msn2	Msn4
2	0.039602	31.719
4	-7.5186	12.923
6	8.719	2.1536
8	0.15212	-6.1899
10	3.1809	-6.3079
12	3.6054	-4.4007
14	-2.1746	-10.869
16	-2.7589	-5.312
18	5.0524	-18.531
20	-5.7407	2.8737
22	22.662	9.3021
24	45.66	49.754
26	57.653	59.828
28	40.642	68.326
30	104.03	143.05
32	98.807	130.39
34	111.38	186.55
36	132.95	178.13
38	116.12	158.74
40	113.68	111.97
42	85.84	146.21
44	59.593	114.48
46	37.942	95.965
48	16.286	59.07
50	26.225	92.194
52	78.56	186.34
54	7.4899	-6.5008
56	-11.585	-10.521
58	-7.8638	-26.124
60	-5.9476	31.691
62	15.164	92.123
64	6.8709	6.5714
66	8.1731	-19.164
68	-8.5293	3.1175
70	-0.63648	19.014
72	1.2517	60.127
74	-4.0649	24.054
76	-9.3863	11.596
78	1.2877	53.553
80	-1.4431	129.52
82	-2.1787	46.509
84	1.4809	3.307
86	-12.264	-1.0817
88	13.586	7.5426
90	-5.369	-28.421
92	-11.729	-3.3718
94	3.707	5.089
96	1.5377	13.361
98	-6.0364	2.6449
100	-1.8154	14.539
102	-9.1993	12.644
104	4.612	13.36
106	4.6183	8.8848
108	3.8197	42.82
110	14.816	102.76
112	9.8077	3.9165
114	18.794	38.278
116	36.776	42.648
118	-4.0474	6.4257
120	-5.0758	-11.189
122	2.6909	-6.9961
124	9.8526	-13.196
126	-3.5908	-5.5899
128	1.1608	-4.7772
130	7.9074	-3.1585
132	1.2489	-1.134
134	-6.4146	-3.5043
136	1.1168	-0.46947
138	18.443	-8.43
140	2.9643	2.2139
142	11.88	4.2619
144	9.1913	18.514
146	17.897	8.5686
148	11.998	16.827
150	62.493	64.488
152	36.584	75.351
154	67.669	147.42
156	66.149	130.68
158	52.224	102.95
160	85.893	154.02
162	71.758	118.49
164	42.017	55.164
166	16.071	4.0348
168	6.7192	-3.8942
170	78.763	92.576
172	24.001	19.446
174	14.633	8.1144
176	-2.3391	-9.8186
178	-5.517	-7.5534
180	-5.9002	-7.8903
182	-0.88868	-2.2297
184	-10.483	-0.57182
186	6.3182	-1.7171
188	-7.2864	2.9342
190	-4.8964	-14.818
192	-14.312	-18.975
194	-4.5326	-7.3358
196	-14.959	-18.102
198	-8.5904	-20.272
200	-3.0275	-7.4485
202	-2.6701	-6.6304
204	11.482	-0.81828
206	5.6285	1.3874
208	10.169	-6.4136
210	71.705	38.378
212	18.635	13.763
214	23.16	-2.0599
216	56.078	34.709
218	23.792	21.27
220	12.5	1.8218
222	10.202	-8.0352
224	67.699	12.499
226	17.79	10.223
228	-5.1246	7.7369
230	-6.8447	-1.9592
232	14.03	-1.4659
234	19.298	24.016
236	53.361	6.2876
238	69.419	56.747
240	16.27	-4.8052
242	23.316	0.23026
244	4.7566	-8.3469
246	-14.209	-2.3369
248	-14.38	0.65991
250	-5.9569	-1.1568
252	-5.9395	-5.5874
254	-5.7278	-3.6322
256	17.878	32.509
258	-0.1218	-1.3656
260	-7.5275	-4.8549
262	10.861	3.6403
264	24.444	20.12
266	-3.9793	-9.2169
268	13.992	12.43
270	-14.043	2.0599
272	13.716	-2.9271
274	22.07	24.268
276	10.218	-2.7539
278	-6.0407	7.2057
280	-6.9049	-2.0531
282	8.825	17.869
284	-8.851	1.1728
286	-3.5329	-1.1431
288	0.97925	6.7212
290	3.6854	-0.23455
292	1.3856	-6.6107
294	-3.5201	3.1926
296	10.968	-5.2253
298	10.65	-8.0644
300	12.25	-11.725
