# Supplementary material for: Yeast cell fate control by temporal redundancy modulation of transcription factor paralogs
Source: Nat Commun. 2021 May 25;12:3145. doi: 10.1038/s41467-021-23425-0 (PMC8149833; doi:10.1038/s41467-021-23425-0)
Supplement: Supplementary file 9 — Source Data [file 41467_2021_23425_MOESM9_ESM.zip › Source Data/Fig. 1c.xlsx]

## Sheet: Sheet1
	0.5% glucose	0.1% glucose	0.05% glucose	0.01% glucose
mean	0.435638	0.48447	0.419002	0.224597
error bar	0.04	0.0391667	0.0366875	0.0333333
	0.1 M KCl	0.25 M KCl	0.5 M KCl	0.8 M KCl	1 M KCl	1.15 M KCl
mean	0.38587	0.381403	0.419047	0.458562	0.300195	0.240635
error bar	0.0375	0.0391667	0.0391667	0.0383333	0.0350208	0.0325
