# Supplementary material for: Yeast cell fate control by temporal redundancy modulation of transcription factor paralogs
Source: Nat Commun. 2021 May 25;12:3145. doi: 10.1038/s41467-021-23425-0 (PMC8149833; doi:10.1038/s41467-021-23425-0)
Supplement: Supplementary file 9 — Source Data [file 41467_2021_23425_MOESM9_ESM.zip › Source Data/Fig. 2b.xlsx]

## Sheet: Sheet1
	Msn2+4	Msn2	Msn4	Msn2+4	Msn2	Msn4
stress	0.1% glucose	0.1% glucose	0.1% glucose	0.1% glucose	0.1% glucose	0.1% glucose
promoter	4xSTRE	4xSTRE	4xSTRE	DDR2	DDR2	DDR2
mean	47.429	49.2766	41.2989	113.939	88.6505	81.0184
lower bound of 95% CI	39.2183	39.6117	30.6198	93.6509	69.1883	53.8243
upper bound of 95% CI	55.1456	58.4912	51.4872	133.437	105.186	105.242
