# Supplementary material for: Yeast cell fate control by temporal redundancy modulation of transcription factor paralogs
Source: Nat Commun. 2021 May 25;12:3145. doi: 10.1038/s41467-021-23425-0 (PMC8149833; doi:10.1038/s41467-021-23425-0)
Supplement: Supplementary file 9 — Source Data [file 41467_2021_23425_MOESM9_ESM.zip › Source Data/Fig. 2c.xlsx]

## Sheet: Sheet1
Fold change (wild type)	Fold change (msn2 deletion)	Fold change (msn4 deletion)
0.358993	0.182614	0.458393
0.261531	0.226183	0.512285
0.26063	0.235467	0.503903
0.313817	0.324909	0.361275
0.267929	0.283464	0.448608
0.422335	0.301873	0.275792
0.210886	0.538406	0.250707
0.371992	0.329243	0.298766
0.512365	0.217921	0.269714
0.338447	0.268156	0.393397
0.439424	0.355755	0.204821
0.580214	0.216618	0.203167
0.395846	0.296251	0.307903
0.497847	0.300059	0.202095
0.219086	0.392487	0.388427
0.458031	0.331942	0.210028
0.236549	0.234849	0.528602
0.26659	0.31158	0.42183
0.368284	0.322742	0.308974
0.306897	0.295696	0.397406
0.327835	0.351648	0.320517
0.348183	0.459321	0.192496
0.205226	0.163761	0.631013
0.616313	0.203892	0.179795
0.32454	0.268245	0.407215
0.528895	0.207719	0.263386
0.523578	0.308486	0.167937
0.188859	0.308532	0.502609
0.367236	0.297241	0.335523
0.318949	0.316127	0.364924
0.461366	0.372494	0.16614
0.304022	0.377322	0.318656
0.34368	0.479278	0.177042
0.578037	0.246876	0.175087
0.307892	0.164207	0.5279
0.346906	0.26054	0.392555
0.392774	0.342266	0.26496
0.352645	0.385913	0.261442
0.485302	0.34337	0.171328
0.337258	0.298412	0.36433
0.355599	0.282387	0.362014
0.20445	0.30566	0.48989
0.340494	0.292223	0.367283
0.482093	0.304695	0.213212
0.425367	0.385478	0.189155
0.571483	0.26181	0.166707
0.265303	0.333601	0.401096
0.390725	0.431325	0.17795
0.220878	0.337041	0.442081
0.208472	0.226215	0.565313
0.320972	0.303482	0.375546
0.414912	0.301037	0.28405
0.576921	0.33517	0.0879088
0.29651	0.331711	0.371779
0.480075	0.268813	0.251113
0.485357	0.259109	0.255534
0.505875	0.311388	0.182737
0.349954	0.255256	0.39479
0.347043	0.346437	0.30652
0.365998	0.232481	0.401521
0.443384	0.375973	0.180643
0.405394	0.340573	0.254033
0.425505	0.349583	0.224911
0.233001	0.397824	0.369175
0.208702	0.313858	0.47744
0.3604	0.352648	0.286953
0.272165	0.353818	0.374017
0.290988	0.356622	0.352391
0.204775	0.359824	0.435401
0.48206	0.353465	0.164475
0.342332	0.380282	0.277386
0.374923	0.310199	0.314878
0.321702	0.359877	0.318421
0.293164	0.343291	0.363544
0.5108	0.271076	0.218124
0.508131	0.202906	0.288963
0.42275	0.37207	0.205179
0.308021	0.302927	0.389051
0.52951	0.271474	0.199016
0.373116	0.216262	0.410622
0.403474	0.446819	0.149706
0.380143	0.299327	0.32053
0.488521	0.217363	0.294116
0.367727	0.360312	0.271961
0.370466	0.255321	0.374213
0.461184	0.301538	0.237278
0.332226	0.361809	0.305966
0.3084	0.37137	0.32023
0.387408	0.33212	0.280472
0.275292	0.233297	0.491411
0.352533	0.225459	0.422008
0.257265	0.356058	0.386678
0.262586	0.404669	0.332745
0.381044	0.36158	0.257376
0.22525	0.463726	0.311024
0.371231	0.308823	0.319946
0.253836	0.333598	0.412566
0.368297	0.30408	0.327623
0.37504	0.323395	0.301566
0.289365	0.362139	0.348497
0.445142	0.28321	0.271649
0.31181	0.396352	0.291838
0.354842	0.338527	0.306631
0.552197	0.276089	0.171714
0.519806	0.321041	0.159153
0.420706	0.325077	0.254217
0.386822	0.373647	0.239531
0.362978	0.350092	0.28693
0.570145	0.268978	0.160877
0.475792	0.292932	0.231277
0.204483	0.293721	0.501796
0.386314	0.324864	0.288822
0.313118	0.463845	0.223038
0.48372	0.34928	0.167
0.337975	0.281091	0.380934
0.633291	0.262532	0.104177
0.391494	0.228239	0.380266
0.317612	0.424457	0.257931
0.354521	0.293754	0.351724
0.822657	0.107545	0.0697984
0.368577	0.278954	0.352469
0.421015	0.488451	0.0905346
0.44905	0.343655	0.207295
0.343989	0.295296	0.360715
0.471111	0.254712	0.274177
0.342026	0.371737	0.286238
0.286523	0.322895	0.390582
0.371594	0.167709	0.460697
0.260357	0.357047	0.382596
0.485468	0.155649	0.358883
0.484106	0.262129	0.253766
0.565878	0.314781	0.119342
0.242667	0.482105	0.275228
0.313259	0.214315	0.472426
0.168289	0.394877	0.436834
0.435512	0.275176	0.289312
0.49275	0.304452	0.202797
0.301846	0.119625	0.578528
0.37992	0.337142	0.282937
0.135582	0.199417	0.665001
0.32174	0.372579	0.305681
0.471136	0.276115	0.252749
0.442114	0.265964	0.291922
0.513247	0.249165	0.237588
0.451987	0.280585	0.267428
0.470053	0.309715	0.220232
0.36856	0.293522	0.337917
0.29458	0.227537	0.477884
0.169136	0.140568	0.690295
0.540316	0.25728	0.202404
0.424509	0.341722	0.233769
0.224839	0.314678	0.460483
0.320213	0.506134	0.173653
0.349557	0.2135	0.436943
0.578572	0.23932	0.182107
0.276375	0.474981	0.248643
0.770727	0.131619	0.0976541
0.476581	0.278252	0.245167
0.341401	0.315356	0.343243
0.556276	0.267423	0.176301
0.436891	0.381439	0.181669
0.423103	0.245032	0.331865
0.272818	0.520047	0.207135
0.165941	0.346686	0.487374
0.5544	0.349599	0.0960014
0.57788	0.218309	0.203811
0.405092	0.273032	0.321876
0.367058	0.184195	0.448747
0.517787	0.212342	0.26987
0.345327	0.3388	0.315873
0.332896	0.340588	0.326516
0.422756	0.314459	0.262785
0.335071	0.2748	0.390129
0.554728	0.235687	0.209585
0.249726	0.524825	0.22545
0.53796	0.234198	0.227842
0.57324	0.222656	0.204103
0.424718	0.318547	0.256735
0.404378	0.294833	0.300789
0.516679	0.292132	0.19119
0.315703	0.402874	0.281424
0.437643	0.382815	0.179542
0.612331	0.163005	0.224664
0.298217	0.345885	0.355898
0.424768	0.305573	0.269658
0.410847	0.288404	0.30075
0.191857	0.16617	0.641973
0.617322	0.17745	0.205228
0.466616	0.30097	0.232413
0.282753	0.365363	0.351885
0.353996	0.280823	0.365181
0.433966	0.330049	0.235985
0.693364	0.189507	0.117128
0.563253	0.231614	0.205133
0.458271	0.316676	0.225053
0.209734	0.316654	0.473612
0.56466	0.26136	0.173981
0.314408	0.320408	0.365184
0.452103	0.36064	0.187257
0.504653	0.26278	0.232567
0.35632	0.314031	0.329649
0.183651	0.241211	0.575138
0.133265	0.254936	0.6118
0.316505	0.192176	0.491319
0.52829	0.270994	0.200716
0.231318	0.630656	0.138026
0.280628	0.337305	0.382067
0.449198	0.313327	0.237475
0.262235	0.323824	0.41394
0.184126	0.583094	0.232781
0.26171	0.164285	0.574005
0.465978	0.299422	0.2346
0.392119	0.321153	0.286728
0.418077	0.316866	0.265056
0.345535	0.291119	0.363346
0.364466	0.333797	0.301737
0.487645	0.274726	0.237629
0.398574	0.255424	0.346002
0.383713	0.345238	0.27105
0.527204	0.316668	0.156128
0.309835	0.301406	0.388759
0.213989	0.340383	0.445628
0.513505	0.271255	0.215241
0.333148	0.325834	0.341019
0.370709	0.330371	0.298921
0.227311	0.282839	0.48985
0.518515	0.25491	0.226574
0.207331	0.273513	0.519156
0.36346	0.271104	0.365436
0.223557	0.316832	0.459612
0.31345	0.33559	0.350959
0.492289	0.446316	0.0613958
0.419129	0.41438	0.166491
0.389441	0.361042	0.249518
0.357633	0.341921	0.300447
0.517177	0.19614	0.286683
0.231201	0.18142	0.587378
0.333383	0.284059	0.382559
0.538515	0.308305	0.15318
0.368893	0.317433	0.313674
0.324845	0.406974	0.268181
0.293721	0.311271	0.395008
0.359858	0.407501	0.232641
0.175024	0.303442	0.521533
0.247096	0.404268	0.348636
0.194203	0.317357	0.48844
0.285116	0.280365	0.434519
0.326814	0.354712	0.318474
0.215807	0.512256	0.271937
0.323102	0.275492	0.401407
0.299545	0.327561	0.372894
0.312911	0.296637	0.390452
0.681335	0.227726	0.0909386
0.417368	0.304027	0.278605
0.475486	0.334217	0.190297
0.470111	0.276589	0.2533
0.328443	0.151062	0.520495
0.365469	0.338443	0.296088
0.519234	0.25458	0.226186
0.252375	0.317984	0.42964
0.370366	0.290576	0.339058
0.417713	0.224649	0.357639
0.483414	0.240594	0.275991
0.391078	0.532018	0.0769034
0.43792	0.297277	0.264803
0.65922	0.172466	0.168314
0.659935	0.170303	0.169763
0.247319	0.325405	0.427276
0.526745	0.257435	0.215821
0.474288	0.329686	0.196026
0.314897	0.224169	0.460934
0.479418	0.354422	0.16616
0.329505	0.304416	0.36608
0.60017	0.293215	0.106616
0.446199	0.288817	0.264984
0.47254	0.238521	0.288939
0.315095	0.282369	0.402536
0.293937	0.339824	0.366239
0.397313	0.250019	0.352669
0.511518	0.281657	0.206825
0.352393	0.355524	0.292082
0.410405	0.106507	0.483088
0.287355	0.377742	0.334903
0.331136	0.357311	0.311553
0.24375	0.39229	0.363961
0.371265	0.341543	0.287191
0.292298	0.437041	0.270661
0.488373	0.407457	0.10417
0.400916	0.261964	0.33712
0.658147	0.170093	0.17176
0.370375	0.422459	0.207166
0.393514	0.256521	0.349965
0.498377	0.296022	0.205602
0.36652	0.324735	0.308745
0.277806	0.373473	0.348721
0.339608	0.265687	0.394704
0.472608	0.332795	0.194596
0.112024	0.246459	0.641517
0.546158	0.283759	0.170083
0.364131	0.295891	0.339978
0.358934	0.272548	0.368518
0.401918	0.426549	0.171533
0.365129	0.351958	0.282913
0.474064	0.307596	0.21834
0.393007	0.381343	0.22565
0.174977	0.38007	0.444954
0.273381	0.161041	0.565578
0.363299	0.305254	0.331447
0.328312	0.397187	0.274501
0.307875	0.346945	0.345179
0.226345	0.299558	0.474097
0.370195	0.283852	0.345953
0.316178	0.287587	0.396235
0.313754	0.226513	0.459733
0.439988	0.352512	0.207501
0.33555	0.32983	0.33462
0.284558	0.43743	0.278012
0.43449	0.242178	0.323332
0.28306	0.351246	0.365694
0.328149	0.266128	0.405723
0.269249	0.327654	0.403097
0.473302	0.277515	0.249183
0.261362	0.279124	0.459514
0.351629	0.336856	0.311515
0.323345	0.154388	0.522267
0.575548	0.239065	0.185387
0.415015	0.243832	0.341153
0.281054	0.277635	0.441311
0.425611	0.24094	0.333449
0.338144	0.240965	0.420891
0.495199	0.368257	0.136543
0.408119	0.394911	0.19697
0.358424	0.372049	0.269527
0.182899	0.222389	0.594712
0.423705	0.2963	0.279995
0.412441	0.153885	0.433675
0.3785	0.374727	0.246773
0.246969	0.333337	0.419694
0.310259	0.299713	0.390028
0.285115	0.393181	0.321704
0.243467	0.333906	0.422627
0.398522	0.301153	0.300325
0.37304	0.292442	0.334517
0.24253	0.397719	0.35975
0.391233	0.360407	0.24836
0.40854	0.264166	0.327294
0.430595	0.251919	0.317487
0.343201	0.350695	0.306104
0.473677	0.31417	0.212153
0.357255	0.325599	0.317146
0.422844	0.279406	0.29775
0.56938	0.256772	0.173848
0.244303	0.385637	0.37006
0.339124	0.328715	0.33216
0.360112	0.35441	0.285478
0.409743	0.349262	0.240994
0.370986	0.419916	0.209097
0.33519	0.313657	0.351153
0.525451	0.280701	0.193848
0.359746	0.459166	0.181088
0.157711	0.182494	0.659795
0.449639	0.400192	0.150169
0.353363	0.356467	0.29017
0.368887	0.382921	0.248192
0.435793	0.305288	0.258919
0.441291	0.378903	0.179806
0.424261	0.423507	0.152232
0.323526	0.116447	0.560028
0.100788	0.0397434	0.859468
0.400954	0.515247	0.0837991
0.517982	0.278088	0.20393
0.367758	0.332847	0.299394
0.49978	0.295573	0.204648
0.26537	0.405675	0.328955
0.197547	0.335686	0.466767
0.317504	0.291472	0.391024
0.439827	0.277347	0.282826
0.448278	0.145618	0.406104
0.538255	0.339546	0.1222
0.426407	0.310163	0.26343
0.734949	0.137908	0.127143
0.359746	0.258128	0.382126
0.391136	0.348178	0.260686
0.236033	0.492502	0.271464
0.520092	0.217879	0.262029
0.560612	0.28203	0.157359
0.386431	0.274141	0.339428
0.528405	0.240291	0.231303
0.232843	0.318374	0.448783
0.203378	0.213598	0.583024
0.509808	0.127198	0.362995
0.456239	0.295993	0.247768
0.335777	0.267126	0.397096
0.332264	0.311371	0.356364
0.571327	0.24064	0.188034
0.214574	0.511787	0.273639
0.418547	0.270964	0.310489
0.215435	0.176582	0.607982
0.358383	0.382326	0.259292
0.370927	0.281455	0.347618
0.373254	0.274215	0.352531
0.279411	0.265545	0.455044
0.364851	0.283932	0.351217
0.258983	0.343592	0.397424
0.353212	0.39267	0.254118
0.476251	0.282718	0.241031
0.445055	0.30417	0.250775
0.37787	0.299752	0.322379
0.306406	0.344239	0.349355
0.332505	0.344107	0.323389
0.231938	0.296321	0.471741
0.453584	0.307191	0.239225
0.324742	0.369211	0.306047
0.3337	0.287096	0.379204
0.305493	0.252034	0.442473
0.7707	0.0162773	0.213022
0.32088	0.360841	0.318279
0.265918	0.494639	0.239443
0.248564	0.388804	0.362632
0.63731	0.289065	0.0736256
0.264485	0.470552	0.264962
0.440901	0.319173	0.239926
0.537136	0.377541	0.0853232
0.284949	0.239105	0.475947
0.362735	0.331124	0.306141
0.210199	0.165862	0.623938
0.390712	0.274778	0.33451
0.271843	0.200703	0.527453
0.351252	0.346529	0.302219
0.35177	0.321841	0.326389
0.325402	0.32441	0.350188
0.412246	0.163482	0.424272
0.430489	0.269008	0.300503
0.220003	0.524269	0.255728
0.323499	0.294205	0.382296
0.384636	0.30689	0.308474
0.574404	0.255787	0.169809
0.288984	0.558405	0.152611
0.716376	0.197552	0.0860716
0.395252	0.362742	0.242006
0.277398	0.352002	0.3706
0.246261	0.124945	0.628794
0.0893835	0.0881541	0.822462
0.294309	0.260809	0.444882
0.471472	0.280371	0.248157
0.445863	0.290179	0.263958
0.484029	0.30564	0.21033
0.368237	0.250329	0.381434
0.268843	0.352702	0.378454
0.47339	0.286614	0.239996
0.274663	0.49585	0.229487
0.363795	0.430513	0.205691
0.471671	0.35726	0.171069
0.308239	0.379177	0.312584
0.274397	0.175413	0.55019
0.505488	0.19763	0.296882
0.461681	0.291173	0.247146
0.661255	0.155069	0.183676
0.408558	0.317786	0.273655
0.247194	0.264235	0.488571
0.336084	0.150143	0.513773
0.399698	0.265286	0.335017
0.253531	0.302515	0.443954
0.318262	0.364687	0.317052
0.300062	0.30822	0.391718
0.266035	0.402927	0.331038
0.306822	0.287457	0.405722
0.331867	0.33737	0.330763
0.341252	0.291453	0.367294
0.454685	0.411255	0.13406
0.443866	0.352627	0.203506
0.290304	0.453334	0.256362
0.429554	0.272044	0.298402
0.366384	0.297264	0.336352
0.227916	0.229314	0.54277
0.366235	0.231934	0.40183
0.648189	0.201786	0.150025
0.440113	0.252624	0.307263
0.621604	0.224253	0.154143
0.281627	0.529103	0.18927
0.360003	0.276937	0.36306
0.53567	0.221468	0.242862
0.441516	0.274343	0.284141
0.489753	0.278469	0.231777
0.466762	0.383485	0.149754
0.275236	0.354305	0.370459
0.366713	0.236492	0.396795
0.327874	0.363117	0.309009
0.38541	0.285376	0.329214
0.246383	0.358876	0.394741
0.383514	0.241821	0.374665
0.416163	0.339779	0.244058
0.406961	0.347004	0.246035
0.239369	0.31452	0.446111
0.37651	0.526569	0.0969214
0.448602	0.353222	0.198176
0.332151	0.31606	0.351789
0.53641	0.232159	0.231432
0.30886	0.335777	0.355363
0.628891	0.0986	0.272509
0.274528	0.206057	0.519414
0.361136	0.30513	0.333734
0.36973	0.280079	0.350191
0.65006	0.201123	0.148817
0.270751	0.494213	0.235036
0.212085	0.377811	0.410104
0.450894	0.32116	0.227946
0.601288	0.238079	0.160633
0.29746	0.26581	0.43673
0.395106	0.357904	0.24699
0.237636	0.273212	0.489153
0.363038	0.243303	0.39366
0.451445	0.325219	0.223336
0.351336	0.326156	0.322508
0.611021	0.217414	0.171565
0.348969	0.301633	0.349398
0.196246	0.493825	0.309929
0.362883	0.251438	0.38568
0.344111	0.297918	0.35797
0.45005	0.195638	0.354312
0.560755	0.337545	0.1017
0.449439	0.113193	0.437368
0.396175	0.334259	0.269566
0.424346	0.30803	0.267624
0.35156	0.327094	0.321346
0.499476	0.321212	0.179312
0.173291	0.428135	0.398573
0.507701	0.254159	0.23814
0.396305	0.343875	0.259819
0.648024	0.184008	0.167968
0.230604	0.252542	0.516855
0.550279	0.256312	0.193409
0.407121	0.261317	0.331562
0.365057	0.33205	0.302893
0.66556	0.221356	0.113084
0.237367	0.318773	0.44386
0.289613	0.349695	0.360692
0.413328	0.368235	0.218436
0.288673	0.162139	0.549189
0.396931	0.290566	0.312503
0.491519	0.292273	0.216208
0.267374	0.645469	0.0871577
0.229914	0.363478	0.406609
0.390144	0.352057	0.257799
0.397816	0.250641	0.351543
0.302891	0.466382	0.230727
0.200834	0.249804	0.549362
0.322175	0.326602	0.351223
0.572298	0.299076	0.128626
0.431248	0.271775	0.296976
0.221941	0.239408	0.538651
0.423093	0.221205	0.355702
0.527816	0.290801	0.181383
0.280094	0.402402	0.317504
