# Supplementary material for: Yeast cell fate control by temporal redundancy modulation of transcription factor paralogs
Source: Nat Commun. 2021 May 25;12:3145. doi: 10.1038/s41467-021-23425-0 (PMC8149833; doi:10.1038/s41467-021-23425-0)
Supplement: Supplementary file 9 — Source Data [file 41467_2021_23425_MOESM9_ESM.zip › Source Data/Fig. 3b.xlsx]

## Sheet: Sheet1
gene_short_name	redundant	Relative fold change 0.5% glucose	Relative fold change 0.1% glucose	Relative fold change 0.05% glucose	Relative fold change 0.01% glucose
YAL061W	TRUE	1	1.12525	1.43978	2.02613
YAL060W	TRUE	1	1.37169	2.75569	3.78055
YAL028W	TRUE	1	0.942071	1.14812	0.913999
YAL016W	TRUE	1	0.980222	1.32079	1.37874
YAL043C	TRUE	1	1.19766	0.814204	0.448399
YAL005C	TRUE	1	1.13141	2.20785	1.63565
YAL001C	TRUE	1	0.666937	0.943784	1.36058
YBL063W	FALSE	1	0.554606	0.775807	1.10433
YBL015W	TRUE	1	1.34436	2.57834	6.21855
YBL005W	TRUE	1	0.962438	0.820718	0.801639
YBR016W	FALSE	1	1.33943	1.11271	1.20737
YBR038W	TRUE	1	1.08108	0.607614	0.435736
YBR054W	TRUE	1	0.679585	0.814077	3.22442
YBR072W	TRUE	1	1.95703	1.31192	2.16376
YBR114W	TRUE	1	0.570359	0.589457	0.466473
YBR149W	TRUE	1	1.0867	1.94145	2.8866
YBR151W	TRUE	1	1.20924	1.24073	1.24756
YBR163W	TRUE	1	0.98804	0.879651	0.907351
YBR168W	TRUE	1	1.2391	1.52109	1.62108
YBR182C	TRUE	1	1.01956	1.18497	1.11643
YBR183W	TRUE	1	1.30234	2.21895	2.74616
YBL045C	TRUE	1	1.73809	2.11132	3.56694
YBL007C	FALSE	1	0.548533	0.587826	0.43699
YBR019C	FALSE	1	1.0877	1.17857	1.24001
YBR037C	TRUE	1	1.60455	2.3083	2.24084
YBR044C	TRUE	1	0.846385	0.97506	1.14631
YBR066C	TRUE	1	1.87242	2.24407	2.37956
YBR068C	TRUE	1	1.1005	0.954681	0.895557
YBR105C	TRUE	1	1.35781	1.49664	1.92494
YBR112C	FALSE	1	0.679023	0.366803	0.329285
YBR138C	TRUE	1	0.691956	0.927373	1.73024
YBR150C	TRUE	1	0.962489	1.3146	1.60751
YBR169C	TRUE	1	1.02129	1.86168	2.36778
YBR208C	TRUE	1	0.815001	2.16872	1.8853
YBR230C	TRUE	1	2.68466	4.28705	10.0992
YCR008W	TRUE	1	1.18283	1.04245	1.0261
YCR061W	TRUE	1	1.04508	0.71145	0.541353
YCR065W	TRUE	1	1.20354	1.08188	0.741117
YCR069W	TRUE	1	1.08633	1.36486	1.22552
YCR096C	TRUE	1	2.08018	1.9535	3.29985
YCL025C	TRUE	1	1.30485	2.57012	2.30925
YCR005C	FALSE	1	1.05686	1.22136	1.12407
YCR011C	TRUE	1	0.969791	1.08506	1.06323
YCR030C	TRUE	1	1.1038	0.868609	0.546123
YCR067C	TRUE	1	0.920231	1.01345	1.0021
YDL233W	TRUE	1	0.869653	1.33855	1.21838
YDL210W	TRUE	1	1.14628	1.56355	1.38227
YDL180W	TRUE	1	1.96956	2.02223	3.07352
YDL173W	TRUE	1	1.22741	1.22293	1.2695
YDL168W	TRUE	1	1.12572	1.12938	0.876913
YDL124W	TRUE	1	1.33224	1.67413	2.06782
YDL022W	TRUE	1	1.2302	1.95509	1.39172
YDL010W	TRUE	1	0.821169	1.21441	1.61516
YDR003W	TRUE	1	1.22534	1.37559	1.83886
YDR011W	TRUE	1	0.781109	0.866811	0.932358
YDR055W	TRUE	1	1.06812	1.17365	1.79224
YDR061W	TRUE	1	0.906222	1.12765	1.32855
YDR077W	FALSE	1	1.65472	1.12435	1.02379
YDR096W	FALSE	1	1.61725	1.56379	1.50535
YDR103W	TRUE	1	1.0024	0.901434	0.867999
YDR124W	TRUE	1	1.14642	1.01064	1.3161
YDR171W	TRUE	1	0.942227	2.04471	3.24696
YDR216W	TRUE	1	2.73323	3.76211	4.61895
YDR242W	TRUE	1	0.869218	0.926345	1.06781
YDR275W	TRUE	1	0.813461	0.780466	0.766491
YDR307W	TRUE	1	1.17462	1.35537	1.37166
YDR452W	TRUE	1	0.862298	1.03252	1.17146
YDR480W	TRUE	1	1.12668	0.975003	1.08926
YDR484W	TRUE	1	0.652073	0.931327	1.25073
YDR513W	TRUE	1	1.3711	2.75131	3.65963
YDR517W	TRUE	1	1.28243	1.71582	1.3985
YDR536W	TRUE	1	1.26976	1.58548	3.18163
YDL169C	TRUE	1	1.08128	3.28708	9.96036
YDR010C	TRUE	1	5.09871	6.94155	2.56095
YDR040C	TRUE	1	1.20969	1.35313	1.06137
YDR042C	TRUE	1	2.33942	1.93371	0.90531
YDR058C	TRUE	1	1.58284	2.22692	3.45764
YDR069C	TRUE	1	0.880414	1.15985	1.44044
YDR072C	TRUE	1	1.17074	1.07747	0.84881
YDR088C	TRUE	1	0.339536	0.446138	0.98294
YDR098C-B	FALSE	1	0.56744	0.415979	0.428578
YDR102C	FALSE	1	6.11846	5.04841	5.12189
YDR151C	TRUE	1	0.841174	0.837253	0.785287
YDR153C	TRUE	1	0.8849	0.761991	0.821412
YDR186C	FALSE	1	0.766265	0.775414	1.01625
YDR207C	TRUE	1	0.876358	0.583351	0.453254
YDR231C	TRUE	1	1.97742	3.02717	3.82975
YDR249C	TRUE	1	0.84657	0.97969	0.792439
YDR258C	TRUE	1	0.913064	1.44518	3.41528
YDR306C	TRUE	1	1.28826	1.57992	2.16624
YDR343C	TRUE	1	9.80843	21.5595	13.0085
YDR379C-A	TRUE	1	2.06667	2.87305	4.50715
YDR387C	TRUE	1	1.25261	1.6181	2.00654
YDR430C	TRUE	1	1.09169	1.45172	1.16215
YDR455C	TRUE	1	0.835546	0.638504	1.46412
YDR481C	TRUE	1	0.949257	1.04755	1.13056
YDR490C	TRUE	1	1.23245	1.43955	1.05141
YDR506C	TRUE	1	0.898112	1.10346	1.15852
YDR508C	TRUE	1	1.27632	1.32389	0.686312
YDR512C	TRUE	1	1.67108	1.41934	1.59664
YDR516C	TRUE	1	3.1201	10.1592	6.55706
YDR533C	TRUE	1	1.113	1.61562	2.24899
YIL095W	TRUE	1	0.868763	0.835028	0.914555
YIL056W	FALSE	1	0.987812	0.702251	0.642537
YIL045W	TRUE	1	1.17551	1.61822	2.57417
YIR007W	TRUE	1	1.21794	1.52039	1.2152
YIL075C	TRUE	1	0.963485	1.05529	0.782781
YIL055C	TRUE	1	1.05841	0.791383	0.897408
YIL030C	TRUE	1	0.780856	0.713474	0.457379
YIL013C	TRUE	1	0.858591	0.929924	1.03196
YIR006C	FALSE	1	0.233858	0.283241	0.28167
YEL062W	TRUE	1	0.964202	0.884902	1.00711
YER013W	TRUE	1	0.632794	0.640136	0.709983
YER037W	TRUE	1	0.907647	1.12442	3.28431
YER053C-A	TRUE	1	1.93218	1.21404	3.38748
YER067W	TRUE	1	3.61589	20.5947	74.0457
YER068W	FALSE	1	1.18686	0.862724	1.04772
YER079W	TRUE	1	1.64452	2.0866	3.47917
YER095W	TRUE	1	1.01301	1.79322	1.4935
YER103W	TRUE	1	0.894493	1.12865	1.42935
YER169W	FALSE	1	0.734246	0.451094	0.524365
YER185W	TRUE	1	1.61139	1.04254	1.90278
YEL075C	FALSE	1	0.767388	0.499305	0.743969
YEL063C	TRUE	1	0.963285	1.0363	1.10484
YER017C	TRUE	1	1.23308	1.34779	0.909395
YER045C	TRUE	1	1.05593	0.843026	1.1157
YER062C	TRUE	1	0.914115	2.54719	2.1062
YER066C-A	TRUE	1	1.60797	5.14123	8.87128
YER088C	FALSE	1	0.972626	0.46466	0.338501
YER111C	TRUE	1	0.345674	0.507991	1.05124
YER162C	TRUE	1	0.633497	0.826725	1.14341
YER168C	TRUE	1	0.998219	1.0453	0.983779
YER188C-A	TRUE	1	0.991983	0.941932	1.01491
YFL021W	FALSE	1	1.55708	0.594698	0.386852
YFR029W	FALSE	1	1.0064	0.724725	0.520734
YFR040W	TRUE	1	0.863047	1.05353	1.61854
YFL033C	TRUE	1	0.842002	0.743641	0.760658
YFL024C	FALSE	1	0.723432	0.734912	1.10224
YFR024C-A	TRUE	1	1.1891	1.54973	1.25174
YFR028C	TRUE	1	1.10974	0.880092	0.745061
YGL216W	TRUE	1	1.03707	0.767391	0.551493
YGL205W	TRUE	1	1.1913	3.34634	9.79808
YGL197W	FALSE	1	0.868129	0.740505	0.665632
YGL180W	TRUE	1	0.962551	0.942599	0.909593
YGL166W	TRUE	1	1.36213	1.02416	1.28551
YGL162W	TRUE	1	1.27952	0.811643	0.403047
YGL145W	TRUE	1	0.683154	0.84113	1.10448
YGL125W	FALSE	1	1.09226	1.0756	0.284584
YGL071W	FALSE	1	0.791095	0.596969	0.645093
YGL010W	TRUE	1	1.69273	2.55201	1.82673
YGR014W	FALSE	1	0.976873	0.528037	0.462662
YGR028W	TRUE	1	1.48334	2.54946	3.01967
YGR032W	TRUE	1	1.34288	1.38542	1.5718
YGR046W	FALSE	1	1.37485	1.60588	2.56314
YGR052W	TRUE	1	0.725293	0.616898	0.904562
YGR067C	TRUE	1	0.993739	2.14994	16.8316
YGR086C	TRUE	1	0.911918	0.96498	0.591966
YGR088W	TRUE	1	1.09224	1.39665	3.38348
YGR097W	FALSE	1	1.22462	0.839576	0.694724
YGR142W	TRUE	1	0.597253	0.557156	0.627144
YGR149W	TRUE	1	1.00507	1.02748	1.2823
YGR198W	TRUE	1	0.930143	0.961055	0.928526
YGR222W	TRUE	1	1.51664	1.46049	1.69361
YGR243W	TRUE	1	3.45593	9.27002	18.8202
YGR256W	TRUE	1	1.33041	2.57502	7.07171
YGR296W	TRUE	1	0.786579	0.621359	0.638215
YGL229C	TRUE	1	1.02498	2.0988	2.5934
YGL219C	TRUE	1	1.08456	0.978423	1.56958
YGL206C	TRUE	1	0.81027	1.11752	1.16093
YGL167C	TRUE	1	1.05605	1.12334	1.00293
YGL150C	TRUE	1	0.583275	0.608908	0.652525
YGL146C	TRUE	1	2.09566	4.60906	7.76134
YGL127C	TRUE	1	1.72156	1.04073	0.816621
YGL038C	TRUE	1	1.19363	1.06267	1.06178
YGL037C	TRUE	1	1.93078	3.05974	3.63526
YGL013C	FALSE	1	0.860109	0.8708	1.05716
YGL004C	TRUE	1	1.04645	1.10546	1.35463
YGR043C	TRUE	1	1.36025	2.95067	8.825
YGR071C	FALSE	1	0.778534	0.757082	0.93034
YGR121C	TRUE	1	1.04731	0.917425	0.793314
YGR143W	TRUE	1	1.00668	1.06272	1.2721
YGR154C	TRUE	1	0.931398	1.23951	1.43933
YGR161C	TRUE	1	1.81437	1.70098	1.13694
YGR189C	TRUE	1	1.0396	0.883758	1.13343
YGR197C	TRUE	1	1.16888	1.2662	1.50864
YGR221C	TRUE	1	1.46103	1.22214	1.48848
YGR241C	FALSE	1	1.49012	1.20545	0.748768
YGR255C	TRUE	1	1.37287	1.61376	1.2248
YHL028W	FALSE	1	0.637688	0.238064	0.335936
YHL024W	TRUE	1	1.70403	1.81812	3.01205
YHR015W	TRUE	1	0.611353	0.706568	1.40718
YHR033W	TRUE	1	1.97576	4.16607	6.13832
YHR087W	TRUE	1	1.14468	3.02556	6.50896
YHR137W	TRUE	1	1.84716	2.59687	1.95618
YHR140W	TRUE	1	0.842666	0.992189	1.91213
YHR150W	TRUE	1	1.02026	1.13961	1.42922
YHR157W	TRUE	1	1.04197	1.03738	1.141
YHR177W	TRUE	1	1.21432	1.0323	1.36081
YHR190W	TRUE	1	0.743835	0.976885	1.07413
YHL038C	TRUE	1	0.891594	1.06693	0.930994
YHL029C	TRUE	1	0.945116	0.733627	0.830008
YHL023C	TRUE	1	0.715683	0.733612	0.630141
YHL021C	TRUE	1	1.66996	5.09324	11.7754
YHL016C	TRUE	1	0.830325	1.0634	1.22823
YHR082C	FALSE	1	0.768385	0.84433	0.99642
YHR094C	TRUE	1	0.118096	0.0867397	0.0833657
YHR135C	TRUE	1	1.07071	0.614877	0.401046
YHR136C	TRUE	1	1.60563	2.22988	1.80926
YHR138C	TRUE	1	1.33673	2.64225	5.70561
YJL194W	TRUE	1	0.903202	0.909546	0.949614
YJL133C-A	TRUE	1	1.93136	3.67801	1.34579
YJL112W	TRUE	1	0.840782	0.953118	1.16258
YJL088W	FALSE	1	1.05912	0.589648	0.441489
YJL045W	TRUE	1	1.14079	1.69854	2.48163
YJL042W	TRUE	1	0.510529	0.50567	0.624466
YJL036W	TRUE	1	1.15402	1.32677	1.75513
YJL005W	TRUE	1	0.709694	1.0386	1.23498
YJR056C	FALSE	1	1.02572	0.868034	1.05664
YJR110W	TRUE	1	0.868328	1.11477	1.04194
YJR115W	TRUE	1	0.81892	0.576214	0.844093
YJR116W	TRUE	1	1.21017	1.25793	0.660053
YJR117W	TRUE	1	1.07166	1.03624	0.918026
YJL196C	TRUE	1	1.31037	1.36547	1.11425
YJL176C	TRUE	1	0.829181	0.740025	0.905692
YJL171C	TRUE	1	1.25805	1.65906	1.21533
YJL029C	TRUE	1	1.1091	0.892555	0.912706
YJR126C	TRUE	1	0.790069	0.898945	0.774511
YKL217W	TRUE	1	1.89637	5.04036	40.3314
YKL210W	TRUE	1	1.16618	1.27916	1.19364
YKL208W	TRUE	1	0.738724	1.02575	1.46923
YKL189W	TRUE	1	0.905146	1.08475	1.53972
YKL101W	TRUE	1	0.449027	0.544514	0.631559
YKL096W	TRUE	1	1.29079	1.4996	1.09632
YKL095W	FALSE	1	0.830523	0.688127	0.971997
YKL094W	TRUE	1	0.989315	1.24542	1.29341
YKL085W	TRUE	1	1.41708	3.53304	5.15976
YKL051W	TRUE	1	1.1122	0.494939	0.331408
YKL037W	TRUE	1	2.85424	1.56517	2.2893
YKL035W	TRUE	1	1.18933	2.23512	1.97534
YKL023W	TRUE	1	0.934799	0.962177	1.36671
YKL007W	TRUE	1	1.0394	1.43047	1.59539
YKR039W	TRUE	1	1.04714	2.31941	1.89197
YKR055W	TRUE	1	1.63953	1.39662	1.40519
YKR067W	TRUE	1	1.47743	2.87767	4.06845
YKR076W	TRUE	1	1.19222	3.03162	4.30641
YKR090W	TRUE	1	0.922571	0.938458	0.839131
YKL213C	TRUE	1	0.909067	1.18909	0.988734
YKL201C	TRUE	1	1.08834	1.37544	1.14057
YKL197C	TRUE	1	0.745624	0.81221	0.99438
YKL103C	TRUE	1	1.20325	3.26624	5.00076
YKL087C	TRUE	1	1.30257	1.92557	1.86329
YKL065C	TRUE	1	1.46166	2.43191	3.54619
YKL036C	TRUE	1	1.34489	1.32469	1.27824
YKL032C	FALSE	1	0.891268	0.400951	0.362207
YKR052C	TRUE	1	1.34303	1.24553	1.05054
YKR066C	TRUE	1	1.43068	1.65231	2.02572
YKR089C	TRUE	1	0.881785	1.11656	0.983677
YLL055W	TRUE	1	1.62341	1.98363	1.95065
YLL027W	TRUE	1	1.0319	1.05432	1.49892
YLL026W	TRUE	1	0.85929	1.61844	2.38562
YLR164W	TRUE	1	2.10485	3.04576	4.22954
YLR258W	TRUE	1	1.6132	4.4508	7.35647
YLR267W	TRUE	1	1.16135	1.55545	2.45995
YLR283W	TRUE	1	1.59031	1.94508	2.33374
YLR299W	TRUE	1	1.52863	1.83806	1.801
YLR356W	TRUE	1	1.67308	1.86051	2.87546
YLR375W	TRUE	1	1.21419	1.10339	1.03548
YLR417W	TRUE	1	0.89048	1.01434	0.933424
YLR438W	TRUE	1	1.91327	2.36261	1.35919
YLR467W	TRUE	1	0.81068	0.7504	0.740659
YLR006C	TRUE	1	1.17249	1.13804	1.14787
YLR010C	TRUE	1	2.02679	3.63657	4.33355
YLR034C	TRUE	1	1.39696	1.20081	1.23174
YLR035C	TRUE	1	0.932617	0.944751	1.16079
YLR042C	TRUE	1	1.29629	0.765909	0.934178
YLR055C	TRUE	1	0.791872	0.692463	0.420263
YLR089C	TRUE	1	1.31254	1.65824	1.32681
YLR099C	TRUE	1	1.2109	1.10957	1.20543
YLR108C	TRUE	1	0.793787	0.575753	0.576654
YLR120C	FALSE	1	1.13327	1.14447	1.06389
YLR136C	TRUE	1	1.71325	2.62071	4.33098
YLR178C	TRUE	1	1.67434	6.17842	10.5606
YLR194C	TRUE	1	0.80875	0.727283	1.01671
YLR212C	TRUE	1	1.11583	1.18169	1.17231
YLR213C	TRUE	1	1.2032	0.833302	0.779051
YLR247C	TRUE	1	0.466978	0.666288	0.966407
YLR304C	TRUE	1	0.872464	1.46317	1.53378
YLR327C	TRUE	1	14.1454	59.2973	127.395
YLR346C	TRUE	1	0.625485	1.1194	3.49262
YLR373C	FALSE	1	0.954615	0.851005	1.16278
YLR399C	TRUE	1	0.782273	0.708504	0.591543
YLR414C	TRUE	1	1.0466	1.3049	1.88309
YML131W	TRUE	1	1.70601	3.99564	5.52534
YML127W	TRUE	1	1.30916	1.22576	0.981593
YML111W	TRUE	1	0.946582	0.867439	0.765927
YML100W	TRUE	1	1.65692	3.83751	3.19021
YML027W	FALSE	1	1.14718	1.03914	1.03244
YML007W	TRUE	1	0.840753	0.852757	1.01066
YML003W	FALSE	1	0.521955	0.865676	1.07154
YMR030W	TRUE	1	0.931444	1.17554	1.46178
YMR032W	TRUE	1	0.760018	0.68606	0.814126
YMR052W	FALSE	1	1.15074	1.47793	2.59774
YMR084W	TRUE	1	1.22809	0.859409	0.520387
YMR086W	FALSE	1	0.746287	0.840407	0.888064
YMR087W	TRUE	1	1.23138	1.75896	2.26141
YMR090W	TRUE	1	0.881519	1.96339	4.36384
YMR136W	FALSE	1	0.610795	0.477909	0.479069
YMR172W	TRUE	1	0.786396	0.721395	0.872162
YMR251W	FALSE	1	1.22315	1.16341	2.50206
YMR251W-A	TRUE	1	2.49372	4.59171	6.85627
YMR255W	TRUE	1	1.02117	1.15923	1.60483
YMR262W	TRUE	1	1.41423	1.99252	2.04291
YMR284W	TRUE	1	0.969266	0.982033	1.22291
YMR291W	TRUE	1	1.21411	1.36302	1.19541
YMR297W	TRUE	1	1.24019	1.79717	2.31503
YMR304W	TRUE	1	0.778839	1.14407	1.45157
YMR315W	TRUE	1	1.24336	2.09777	1.90056
YMR316W	TRUE	1	0.75243	0.979801	1.58877
YML059C	TRUE	1	0.913194	0.769578	0.581171
YML053C	TRUE	1	1.57954	1.49337	2.03966
YML041C	TRUE	1	0.819042	1.12409	1.44279
YML025C	TRUE	1	1.57474	1.59043	1.5351
YML004C	TRUE	1	1.2382	1.58603	1.79848
YMR008C	TRUE	1	1.00867	1.34739	2.02009
YMR023C	TRUE	1	1.16317	1.59077	2.4108
YMR029C	TRUE	1	0.91506	1.2145	1.40766
YMR031C	TRUE	1	0.546244	0.932831	1.71306
YMR037C	FALSE	1	1.03228	0.661186	0.425692
YMR039C	TRUE	1	0.514397	0.605681	0.966507
YMR041C	TRUE	1	1.07135	1.4145	2.04333
YMR086C-A	TRUE	1	1.1219	0.839511	1.07119
YMR102C	FALSE	1	0.665836	0.626918	0.679595
YMR135C	TRUE	1	1.2234	1.66215	2.31313
YMR137C	TRUE	1	0.480534	0.654069	1.29579
YMR240C	TRUE	1	0.751787	0.75917	0.910593
YMR247C	TRUE	1	0.731911	0.842613	0.878371
YMR261C	TRUE	1	0.923682	1.54775	1.39285
YMR265C	TRUE	1	1.0485	1.01306	0.950206
YMR313C	TRUE	1	1.1312	1.12591	1.03325
YNL327W	FALSE	1	0.802399	0.543147	0.604084
YNL289W	TRUE	1	0.987746	1.20711	1.34447
YNL278W	FALSE	1	1.10399	0.532933	0.443002
YNL277W	TRUE	1	1.26436	1.34111	0.594916
YNL208W	TRUE	1	1.16707	1.95567	2.32297
YNL193W	TRUE	1	1.16406	1.26696	1.16188
YNL172W	TRUE	1	0.880563	1.00172	0.99261
YNL158W	TRUE	1	0.939327	0.851072	0.826932
YNL155W	TRUE	1	1.0314	1.09545	0.811781
YNL103W	TRUE	1	0.976314	0.703102	0.742754
YNL077W	TRUE	1	1.07777	1.22568	1.22781
YNL036W	TRUE	1	1.5119	5.15731	21.8856
YNL006W	TRUE	1	0.940121	0.972011	1.10932
YNR014W	TRUE	1	1.6277	2.14602	0.920776
YNR072W	FALSE	1	1.66495	1.76941	1.53321
YNL339C	TRUE	1	0.725191	0.696642	0.687138
YNL328C	FALSE	1	0.848308	1.1339	1.11573
YNL283C	TRUE	1	1.21431	0.80548	0.396194
YNL173C	TRUE	1	1.46729	2.3228	3.34204
YNL159C	TRUE	1	1.03731	1.22245	1.32531
YNL134C	TRUE	1	0.937497	0.900388	0.821011
YNL133C	TRUE	1	1.37588	0.879094	1.12418
YNL098C	TRUE	1	0.809056	1.00998	1.04232
YNL037C	TRUE	1	1.16918	1.52604	1.86525
YNR001C	TRUE	1	1.73728	4.1429	6.53592
YOL117W	TRUE	1	0.962553	1.35019	2.3158
YOL113W	TRUE	1	0.824894	0.978253	1.58658
YOL084W	TRUE	1	0.735332	1.07639	3.03957
YOL082W	TRUE	1	0.974654	1.49861	2.25071
YOL051W	FALSE	1	0.832878	0.6072	0.580964
YOL025W	TRUE	1	1.07766	0.956016	1.2419
YOL019W	FALSE	1	1.31066	1.10502	1.32322
YOR027W	TRUE	1	0.80045	0.698934	0.643615
YOR065W	TRUE	1	1.56695	2.68419	3.66866
YOR066W	FALSE	1	1.09925	0.629484	0.439831
YOR073W	TRUE	1	0.632017	0.710463	0.751208
YOR083W	TRUE	1	0.477345	0.398607	0.324051
YOR136W	TRUE	1	1.14954	1.32348	1.57863
YOR193W	TRUE	1	1.32189	1.33584	1.91905
YOR227W	TRUE	1	1.00929	1.37895	1.23277
YOR230W	TRUE	1	1.11971	1.92279	3.32802
YOR238W	TRUE	1	0.692478	0.829874	1.03786
YOR285W	TRUE	1	1.86809	3.84936	4.94778
YOR317W	TRUE	1	0.934645	1.17633	1.65311
YOR349W	TRUE	1	0.949733	0.798411	0.758069
YOR396W	TRUE	1	0.986567	0.87486	0.765516
YOL126C	TRUE	1	1.0001	1.96879	3.31535
YOL119C	TRUE	1	1.08419	0.944619	1.07535
YOL114C	TRUE	1	0.728318	1.35676	2.06616
YOL060C	FALSE	1	1.05509	0.944872	0.743527
YOL055C	TRUE	1	0.896989	1.23817	1.63339
YOL052C-A	FALSE	1	1.73973	12.8586	40.9075
YOL048C	TRUE	1	1.16544	2.12384	3.30449
YOR022C	TRUE	1	0.887441	1.16092	1.54986
YOR028C	TRUE	1	1.02121	0.910046	1.28144
YOR062C	TRUE	1	0.513219	0.882711	1.30451
YOR071C	TRUE	1	1.00102	0.866419	0.763644
YOR081C	FALSE	1	1.08963	0.868422	0.804573
YOR086C	TRUE	1	0.820927	1.06533	0.985351
YOR137C	TRUE	1	0.898605	1.17085	1.42023
YOR161C	TRUE	1	0.813549	0.912705	0.629039
YOR178C	TRUE	1	1.67842	2.69238	2.33022
YOR221C	TRUE	1	1.16196	1.09606	1.35915
YOR256C	TRUE	1	1.07128	1.12419	1.13489
YOR267C	FALSE	1	0.942668	0.651254	0.521473
YOR273C	TRUE	1	1.1417	1.48311	0.916465
YOR298C-A	TRUE	1	1.2283	1.38193	0.876813
YOR324C	TRUE	1	1.13622	1.26625	1.33248
YOR394C-A	TRUE	1	2.07453	0.850176	1.07715
YPL265W	FALSE	1	1.04097	1.41307	1.56727
YPL230W	TRUE	1	2.54755	7.82807	16.9603
YPL221W	TRUE	1	1.05446	1.47984	1.29315
YPL116W	TRUE	1	0.87093	1.12129	1.50274
YPL018W	FALSE	1	1.13548	1.10878	1.26984
YPL016W	TRUE	1	0.819056	0.65594	0.720917
YPL014W	FALSE	1	1.20159	0.814271	0.602786
YPL003W	TRUE	1	1.46177	2.25097	2.18283
YPR008W	FALSE	1	0.955623	0.925263	1.28546
YPR054W	TRUE	1	1.13163	1.10973	0.492174
YPR065W	FALSE	1	1.04363	0.602582	0.997471
YPR067W	TRUE	1	1.75516	1.78733	2.15617
YPR127W	TRUE	1	1.1202	1.46852	1.55908
YPR159W	TRUE	1	1.04493	1.09046	0.704758
YPR160W	TRUE	1	3.13203	20.9143	33.807
YPL283C	TRUE	1	0.741041	0.791452	0.677177
YPL240C	TRUE	1	0.712913	0.779921	0.784383
YPL206C	TRUE	1	1.18473	1.78598	2.08327
YPL177C	TRUE	1	1.48187	1.34931	1.76775
YPL171C	TRUE	1	1.4629	3.41435	4.84437
YPL156C	TRUE	1	1.018	1.75454	4.71167
YPL123C	TRUE	1	1.4721	2.71746	4.72062
YPL026C	FALSE	1	1.01612	0.97621	2.0207
YPL017C	TRUE	1	1.24636	1.1214	1.46297
YPL004C	TRUE	1	1.19481	1.95374	1.40066
YPR007C	TRUE	1	1.56853	1.85533	3.31558
YPR042C	FALSE	1	0.862024	0.866545	1.04974
YPR202W	TRUE	1	0.980215	1.21284	1.28739
