# Supplementary material for: Yeast cell fate control by temporal redundancy modulation of transcription factor paralogs
Source: Nat Commun. 2021 May 25;12:3145. doi: 10.1038/s41467-021-23425-0 (PMC8149833; doi:10.1038/s41467-021-23425-0)
Supplement: Supplementary file 9 — Source Data [file 41467_2021_23425_MOESM9_ESM.zip › Source Data/Fig. 3c.xlsx]

## Sheet: Sheet1
Time (min)	Msn2	Msn4	DRAQ7
0	-3.2997	-14.802	68
2	16.35	0.067624	54.8
4	-0.38555	-3.8601	61.2
6	-22.105	-21.785	63.2
8	-6.0094	-9.9067	49.4
10	-9.8984	-7.8255	58.8
12	3.0277	-12.741	61.4
14	-3.8313	-16.454	60
16	-11.676	2.0354	55.6
18	-17.305	-10.872	55.2
20	-25.72	-8.1767	51.6
22	-8.3209	-1.0786	58.4
24	-3.5074	15.622	68
26	-2.4799	3.3256	62
28	16.962	11.632	51
30	-2.1832	-3.0599	50.8
32	4.2857	15.451	61
34	0.16801	-4.8352	58.8
36	2.2637	-4.5191	57.4
38	-4.8274	2.5994	56
40	-6.7055	0.32019	52.2
42	-21.171	-0.75663	60
44	-2.4231	-12.431	59.4
46	13.737	-14.303	57
48	-5.8902	-6.5734	56.6
50	-4.5052	-19.241	54
52	-17.308	-2.707	58.8
54	1.1012	2.4294	57.8
56	-7.0777	-8.0321	56
58	8.5551	13.708	59
60	-10.6	-18.349	54.4
62	-16.945	-16.805	57.2
64	-10.277	-12.258	53.6
66	-11.999	-1.9099	63.4
68	-2.1096	-4.1598	54.4
70	-9.0093	17.792	59.2
72	2.5017	-3.6542	57
74	-18.577	-7.0987	61.6
76	-4.4447	0.058377	59.6
78	4.4976	-4.3829	60.6
80	14.85	6.7775	57
82	-8.9875	-0.6605	53.2
84	-11.815	3.303	63
86	-7.0331	5.668	55.2
88	11.759	28.034	51
90	-13.24	13.002	54.4
92	-13.03	25.172	52.6
94	14.989	10.742	61.8
96	-7.7822	12.914	57.2
98	-0.9449	-8.3126	49.8
100	1.1011	2.8619	49
102	6.1556	50.038	54.8
104	17.619	43.814	67.6
106	1.2898	19.592	57
108	29.369	76.171	55.6
110	12.657	50.751	55.4
112	24.152	49.932	52.8
114	3.2545	36.914	57.2
116	15.765	50.097	56.8
118	7.8827	9.6812	56.4
120	46.808	53.466	56
122	15.54	23.651	58.4
124	24.279	16.038	54
126	17.225	23.425	63.6
128	-5.6225	8.6125	51.8
130	0.7366	15.201	55.6
132	-4.2979	7.39	54.4
134	21.474	5.9796	62.6
136	-10.948	14.57	53
138	6.8355	10.56	53.4
140	2.425	18.952	58.6
142	5.6203	15.943	56.2
144	4.021	17.535	54
146	-1.7728	-1.4725	54.8
148	-3.3615	21.52	61.6
150	-1.5451	4.3131	52.2
152	-0.12372	-5.4937	64.4
154	3.1024	1.8997	56
156	1.5332	-5.5067	53.2
158	20.168	25.687	58.4
160	14.808	18.681	53.8
162	-1.348	-6.5254	54.8
164	-0.7001	14.268	63.8
166	1.5517	7.0623	62.8
168	-25.593	-8.7439	51.4
170	10.067	-7.1502	57
172	4.5293	-4.3566	55.6
174	49.195	31.637	57.8
176	3.0646	8.2299	60.6
178	4.7369	11.223	57.6
180	4.0121	19.815	58
182	4.6901	3.8078	60.8
184	25.571	13.8	55.8
186	28.054	12.791	55.6
188	68.539	43.782	49.8
190	47.827	33.773	55
192	16.716	19.763	63.8
194	26.208	2.3526	54.6
196	34.701	5.5416	60
198	4.9957	-4.6701	58
200	13.892	2.7175	57.8
202	22.19	9.3045	52.2
204	14.088	-11.309	59.6
206	39.988	-2.1239	56.2
208	13.889	-1.5393	61.8
210	14.39	-0.55554	51.6
212	29.292	0.8273	62.6
214	25.595	0.80921	61.8
216	33.497	-8.6098	61.6
218	16.4	-0.42992	60.2
220	51.103	-1.051	59.6
222	32.006	0.92674	51
224	36.508	-7.8966	59.6
226	56.21	-13.321	58
228	78.512	0.85321	60.6
230	75.012	-7.9737	56.4
232	84.512	-1.602	61.8
234	38.011	11.169	58
236	12.509	-0.062374	58.6
238	7.605	-1.4947	51.2
240	13.3	0.87164	60.2
242	12.993	-2.9635	52.4
244	11.285	5.7998	62
246	8.9747	-10.238	61.4
248	-4.7375	-5.2783	56
250	12.948	-5.1197	58.2
252	32.831	-3.9628	54.6
254	37.512	4.1924	50
256	35.19	1.9459	54.2
258	15.666	1.8976	51.8
260	12.538	-8.1525	57
262	16.408	-17.804	56.4
264	0.2741	-5.6583	60.4
266	4.1371	-3.114	57.4
268	10.397	-13.372	50.2
270	-3.1474	-6.8315	56.6
272	13.505	13.507	54.6
274	11.953	-6.3571	57.2
276	9.5972	-14.023	61.6
278	-0.96285	0.30881	60.8
280	-6.3272	-9.9615	54
282	-0.69602	-0.83403	56.6
284	-2.8695	-20.709	67.4
286	3.1523	-6.3859	65.2
288	-2.8309	-3.8654	54.8
290	13.381	-8.5472	61.6
292	-3.6125	-7.8315	63
294	-0.61132	-8.5182	56
296	6.3844	-6.4074	61.2
298	-0.025542	-6.8991	52.8
300	0.15873	-1.9934	59.4
302	15.137	2.9096	62.6
304	-0.09067	13.61	56.2
306	5.8754	-8.8922	51.2
308	-10.365	-5.7972	54.6
310	-0.21183	-8.3049	55
312	7.7347	-4.0155	51.4
314	-0.92565	6.6711	52.2
316	5.4071	-3.2451	56
318	-5.2673	4.8357	54.6
320	3.4511	0.11358	60.2
322	-12.238	-9.6115	58.4
324	-19.334	-4.1397	61.4
326	-12.839	-18.871	55.6
328	-5.7506	-2.2052	47.8
330	1.5294	10.057	57.8
332	-18.799	-18.083	56.6
334	-6.735	-7.4272	52.4
336	-4.2797	-12.374	62.6
338	-18.433	-13.325	57.2
340	-1.595	-5.2785	54.2
342	-3.1658	-9.4356	67.2
344	-3.3455	11.004	51
346	-11.934	-6.9601	53.4
348	-8.3326	5.0724	54.2
350	-14.54	-8.8986	53.6
352	-13.957	-0.27312	51.2
354	-6.3842	-6.2513	61.2
356	-5.0209	-4.6331	54.2
358	-11.068	-4.0185	54.4
360	-5.5244	-7.6077	57
362	-3.1915	0.99936	62.2
364	-13.469	-9.3974	60.8
366	-5.7571	11.802	55.8
368	-6.856	-3.4023	59.8
370	2.4343	-2.2107	56.8
372	-7.6864	-2.2229	64.2
374	9.7818	-8.6392	57
376	5.0386	14.341	54
378	-11.116	1.3162	49.2
380	-0.082121	9.0878	54.2
382	10.14	-11.145	54.8
384	-7.6498	-4.5814	62.6
386	-4.6516	10.178	60.2
388	11.334	7.9325	58.4
390	-5.8919	-3.517	63
392	-10.931	-0.9708	60.6
394	-4.982	-5.4289	55.8
396	-13.246	-0.69149	64.4
398	1.477	-0.15848	57.6
400	-16.813	-6.4299	61.2
402	2.8838	4.6941	53
404	-7.8328	1.2136	55
406	4.8372	-10.472	59.4
408	1.0936	-8.1613	56
410	-11.864	-15.056	56.8
412	-4.635	9.0452	62
414	3.9797	-4.4587	59.4
416	12.78	1.2327	60.2
418	5.1663	5.5192	62.2
420	8.1379	-2.1991	60.2
422	-4.1051	1.4777	55.6
424	-2.1628	-6.6504	60.6
426	5.5645	-12.784	56.8
428	11.477	-0.72165	53.6
430	-3.0262	-6.2648	60.2
432	-5.9445	-4.0131	64.2
434	-9.6783	-2.3664	60.6
436	-1.4277	-10.125	64
438	-8.193	-13.889	54.6
440	-9.5741	-8.4577	57.8
442	16.429	-10.632	51.8
444	-12.385	13.589	53
446	-11.215	-10.796	52.8
448	5.9389	11.413	61.8
450	-0.7241	-5.5824	74.2
452	19.596	-4.7836	61.4
454	-5.5007	-4.1903	64.8
456	-11.815	-2.2025	61.2
458	-1.7457	4.3797	60.2
460	11.706	6.9562	58.4
462	-2.2602	-2.2729	52
464	8.3561	-3.7076	55.6
466	8.9546	-8.3482	65
468	1.5352	-7.5944	55.8
470	-12.302	-0.64654	58
472	-18.158	0.49552	62
474	-20.032	16.632	59.4
476	1.4747	-1.438	64
478	-10.037	2.6862	56.2
480	-5.367	-4.7955	59
482	-0.9163	-4.0832	60.8
484	-15.285	6.423	66
486	-2.0724	-2.2769	59
488	-0.47943	3.017	64.2
490	-3.9061	4.9047	62
492	-8.5524	0.18621	62
494	-6.0186	13.461	61.6
496	-15.705	6.5304	73.6
498	-9.8111	32.393	58.2
500	-16.938	16.649	62.2
502	-5.2847	-4.901	65.6
504	-11.052	-4.8577	62.2
506	-5.0406	11.779	64.4
508	2.1502	10.809	56.2
510	-6.4799	24.633	65.2
512	-4.7313	25.25	67
514	2.9961	2.6609	63.6
516	-10.898	19.465	59.6
518	-18.214	11.062	58.8
520	-12.151	24.052	59.6
522	8.2897	13.036	67.8
524	3.9085	8.8123	57.4
526	-18.095	4.5822	65.2
528	-2.7207	2.3451	62.8
530	6.4311	-3.899	61.8
532	-2.8398	5.45	55.2
534	-6.3333	3.7919	63.2
536	-17.45	-15.873	59.6
538	-11.789	0.25459	58.8
540	-8.5519	-1.2248	67
542	5.2621	5.8887	62.6
544	-5.1474	1.1949	58.2
546	-7.5804	-5.9061	79.8
548	-13.637	18.186	65.4
550	-16.318	-1.53	75
552	10.577	18.547	64.4
554	-14.952	20.017	65.6
556	1.0949	-3.9213	66
558	-9.2829	2.7333	75
560	2.5146	1.5805	94.2
562	-4.1126	2.62	92.2
564	-12.365	1.252	105.6
566	-23.442	24.876	99
568	1.8557	6.893	106.8
570	1.1279	10.102	107.2
572	-12.625	-2.2968	94.8
574	-12.604	8.8966	111.8
576	0.39108	-0.71779	108.4
578	-13.04	-0.54006	108.4
580	4.5038	-5.7702	123.6
582	-13.979	13.192	113
584	-26.288	1.9456	113.8
586	8.5757	20.291	112.6
588	-5.9867	-10.771	96.6
590	-18.776	19.759	100.6
592	-12.992	-5.7193	123.6
594	-8.6355	-18.606	115.6
596	-14.706	2.4993	105.2
598	-4.204	-2.4037	107
600	-20.729	-7.1149	101.2
602	3.1174	-18.435	105
604	15.936	-14.963	105.6
606	-16.272	2.5011	110.8
608	0.49053	-14.244	118
610	-7.5747	-3.597	98.4
612	-30.668	-22.559	113
614	-12.191	5.4709	104.8
616	16.258	-13.508	108.8
618	11.279	-3.4955	108.8
620	-6.1299	-15.292	112.4
622	10.832	-13.697	122.2
624	4.1651	-0.3103	114
626	-13.731	-2.5327	141.6
628	0.34257	-2.364	140.2
630	-5.0132	-7.4041	264.4
632	-5.1988	-1.6531	320.6
634	-3.0144	20.489	396.2
636	-18.86	-5.9779	474.6
638	-2.3362	-5.2538	555.8
640	-15.843	8.8613	667
642	51.02	-8.6327	904.8
644	36.453	2.2641	983
646	52.054	1.5518	1064.2
648	-6.1755	12.83	962.6
650	-1.6363	-5.9004	921.4
652	67.472	-0.64038	1158.2
654	58.548	-3.5897	1185
656	84.793	22.252	1173.6
658	7.6063	-1.9164	996.4
660	62.388	3.1061	1181
662	78.537	4.9192	1188
664	3.8541	3.9228	1019.4
666	2.3389	-5.0832	995.8
668	84.391	1.3012	1133.6
670	51.211	17.476	1200.8
672	-30.402	-7.1588	998.6
674	69.952	21.597	1197.2
676	79.273	-0.057526	1206.6
678	55.561	10.478	1186
680	58.416	16.205	1205.6
682	37.637	5.721	1224.8
684	-24.975	-1.9726	994.8
686	37.178	4.924	1207.8
688	62.098	4.4106	1190.8
690	-40.416	5.8871	998.8
692	-6.5644	-3.8463	994.6
694	42.653	7.8102	1163.2
696	-47.764	-23.943	1017.2
698	10.984	-6.1072	1211.6
700	-68.103	-6.0812	1036.6
702	25.176	8.3346	1155.4
704	24.419	-3.2598	1177.4
706	-54.773	-12.465	1029
708	-57.6	1.3203	966
710	14.938	15.895	1160.2
712	-70.361	-29.741	998.6
714	-75.095	-11.787	952.8
716	-5.6649	5.1558	1166.6
718	-21.671	-15.912	1197.2
720	-108.71	-30.789	1021.4
