# Supplementary material for: Yeast cell fate control by temporal redundancy modulation of transcription factor paralogs
Source: Nat Commun. 2021 May 25;12:3145. doi: 10.1038/s41467-021-23425-0 (PMC8149833; doi:10.1038/s41467-021-23425-0)
Supplement: Supplementary file 9 — Source Data [file 41467_2021_23425_MOESM9_ESM.zip › Source Data/Fig. 3e.xlsx]

## Sheet: Sheet1
Pulse number	Survival fraction
1	0.0235294	effective pulse
2	0.032	effective pulse
3	0.0603448	effective pulse
4	0.0752688	effective pulse
5	0.128571	effective pulse
6	0.172414	effective pulse
7	0.227273	effective pulse
8	0.409091	effective pulse
9	0.588235	effective pulse
>9	0.666667	effective pulse
1	0.025974	total pulse
2	0.0272727	total pulse
3	0.047619	total pulse
4	0.0705882	total pulse
5	0.0793651	total pulse
6	0.0895522	total pulse
7	0.177778	total pulse
8	0.275	total pulse
9	0.416667	total pulse
>9	0.622047	total pulse
