# Supplementary material for: Yeast cell fate control by temporal redundancy modulation of transcription factor paralogs
Source: Nat Commun. 2021 May 25;12:3145. doi: 10.1038/s41467-021-23425-0 (PMC8149833; doi:10.1038/s41467-021-23425-0)
Supplement: Supplementary file 9 — Source Data [file 41467_2021_23425_MOESM9_ESM.zip › Source Data/Fig. 5b.xlsx]

## Sheet: Sheet1
	0.5% glucose	0.1% glucose	0.05% glucose	0.01% glucose
mean	0.128799	0.162742	0.1435	0.0736795
error bar	0.0134091	0.0143239	0.0136364	0.0102273
