# Supplementary material for: Yeast cell fate control by temporal redundancy modulation of transcription factor paralogs
Source: Nat Commun. 2021 May 25;12:3145. doi: 10.1038/s41467-021-23425-0 (PMC8149833; doi:10.1038/s41467-021-23425-0)
Supplement: Supplementary file 9 — Source Data [file 41467_2021_23425_MOESM9_ESM.zip › Source Data/Fig. 5d.xlsx]

## Sheet: Sheet1
Fold change (wild type)	Fold change (msn2_cg deletion)	Fold change (msn4_cg deletion)
0.367613	0.329184	0.303203
0.328621	0.355163	0.316216
0.401632	0.373877	0.224491
0.345703	0.410633	0.243664
0.231756	0.311865	0.456379
0.692776	0.231989	0.0752344
0.669572	0.227403	0.103024
0.466864	0.246655	0.286481
0.340164	0.277174	0.382661
0.409434	0.302463	0.288103
0.270797	0.429807	0.299396
0.334005	0.367945	0.29805
0.378814	0.325666	0.29552
0.353166	0.382637	0.264197
0.401624	0.322215	0.27616
0.319537	0.37425	0.306213
0.327921	0.342677	0.329403
0.521437	0.295491	0.183072
0.450398	0.28275	0.266852
0.290017	0.346459	0.363524
0.329321	0.394628	0.276051
0.41466	0.325437	0.259903
0.408172	0.333231	0.258598
0.318998	0.343146	0.337857
0.308141	0.420863	0.270996
0.328294	0.340286	0.331419
0.350117	0.346004	0.303879
0.47474	0.314849	0.210411
0.326826	0.382072	0.291102
0.325537	0.399405	0.275058
0.39508	0.323552	0.281368
0.351916	0.33689	0.311194
0.404969	0.321993	0.273038
0.315481	0.325654	0.358865
0.383914	0.345987	0.270099
0.362152	0.322002	0.315846
0.33267	0.2783	0.38903
0.368626	0.365071	0.266303
0.501703	0.3402	0.158097
0.324939	0.31398	0.361081
0.501033	0.217399	0.281568
0.417541	0.253154	0.329306
0.346385	0.317068	0.336547
0.35188	0.375298	0.272821
0.440207	0.31949	0.240304
0.323	0.3536	0.323399
0.350954	0.289983	0.359063
0.331311	0.365054	0.303635
0.397051	0.386412	0.216537
0.399861	0.308656	0.291482
0.369267	0.353961	0.276772
0.362501	0.356409	0.28109
0.500454	0.284734	0.214811
0.435733	0.305998	0.258269
0.452878	0.290252	0.256869
0.322485	0.379986	0.297529
0.363611	0.365409	0.270979
0.385758	0.359631	0.254612
0.354072	0.330619	0.315309
0.319437	0.332981	0.347583
0.27629	0.327373	0.396337
0.346364	0.377146	0.27649
0.411002	0.319738	0.26926
0.31534	0.393874	0.290786
0.406112	0.35041	0.243478
0.19524	0.363637	0.441123
0.357126	0.328125	0.314748
0.385526	0.237131	0.377343
0.283081	0.336058	0.380861
0.392375	0.311634	0.295991
0.327799	0.322038	0.350163
0.327034	0.323245	0.349721
0.370471	0.305357	0.324173
0.356683	0.371539	0.271778
0.279033	0.37853	0.342437
0.234393	0.362186	0.403421
0.384246	0.338369	0.277385
0.301609	0.364116	0.334275
0.413954	0.368503	0.217543
0.46819	0.27591	0.2559
0.454061	0.311008	0.234931
0.378273	0.333249	0.288478
0.270192	0.33254	0.397267
0.280522	0.300244	0.419234
0.268191	0.330518	0.40129
0.332976	0.331314	0.33571
0.367673	0.341579	0.290749
0.370045	0.340558	0.289397
0.357881	0.321197	0.320922
0.349619	0.390169	0.260211
0.292103	0.323245	0.384652
0.541738	0.261311	0.196951
0.36152	0.317348	0.321133
0.351021	0.364402	0.284576
0.390576	0.336168	0.273256
0.448356	0.354504	0.19714
0.451953	0.254794	0.293253
0.325423	0.333369	0.341208
0.34703	0.345851	0.307119
0.161626	0.370978	0.467396
0.29309	0.339593	0.367317
0.267132	0.315149	0.417718
0.390478	0.311479	0.298044
0.329666	0.37999	0.290345
0.277135	0.349587	0.373278
0.363429	0.346292	0.290279
0.381736	0.328981	0.289283
0.361222	0.36665	0.272128
0.341053	0.35631	0.302637
0.386983	0.281233	0.331785
0.35863	0.337142	0.304228
0.341402	0.347369	0.311229
0.41492	0.31541	0.26967
0.366587	0.325908	0.307504
0.371009	0.349381	0.27961
0.368398	0.291393	0.340209
0.464889	0.276534	0.258576
0.435151	0.23864	0.326208
0.320955	0.354371	0.324674
0.381169	0.282796	0.336034
0.339385	0.327126	0.333489
0.532412	0.206796	0.260792
0.381083	0.35194	0.266976
0.284784	0.386015	0.3292
0.445381	0.350775	0.203844
0.526185	0.207973	0.265842
0.386318	0.312339	0.301342
0.332251	0.34437	0.32338
0.314897	0.288997	0.396105
0.336078	0.331089	0.332833
0.348964	0.365319	0.285717
0.372962	0.343135	0.283903
0.324396	0.392641	0.282963
0.333299	0.314312	0.352389
0.328389	0.374818	0.296794
0.413529	0.299648	0.286823
0.434174	0.288721	0.277105
0.388095	0.327319	0.284586
0.35841	0.387738	0.253851
0.324523	0.392563	0.282914
0.369408	0.358044	0.272548
0.373871	0.332691	0.293438
0.296369	0.350057	0.353574
0.372014	0.347976	0.28001
0.382892	0.298532	0.318576
0.365469	0.373298	0.261233
0.300973	0.346755	0.352272
0.110371	0.69448	0.195148
0.334041	0.400024	0.265935
0.365403	0.331213	0.303384
0.350903	0.321354	0.327743
0.395407	0.353097	0.251497
0.337336	0.307882	0.354782
0.475032	0.245874	0.279095
0.392878	0.319666	0.287456
0.326578	0.342261	0.33116
0.370771	0.348965	0.280264
0.380007	0.328876	0.291117
0.295038	0.349455	0.355507
0.398337	0.309908	0.291755
0.339811	0.351712	0.308477
0.343461	0.290832	0.365706
0.17257	0.306234	0.521195
0.324932	0.44678	0.228288
0.363689	0.34909	0.287221
0.408525	0.308638	0.282837
0.405163	0.342491	0.252346
0.357876	0.383336	0.258789
0.348401	0.303091	0.348508
0.389436	0.335773	0.274792
0.33848	0.357661	0.303859
0.295016	0.378729	0.326256
0.311192	0.349371	0.339437
0.263858	0.401571	0.334571
0.469592	0.330637	0.199772
0.356544	0.365476	0.27798
0.333193	0.37174	0.295067
0.306373	0.41555	0.278077
0.395189	0.31621	0.288601
0.373169	0.341358	0.285473
0.381357	0.327809	0.290835
0.439495	0.253926	0.306578
0.361943	0.376323	0.261735
0.465111	0.247125	0.287764
0.352538	0.390309	0.257154
0.438968	0.271739	0.289293
0.410624	0.336316	0.25306
0.342927	0.35447	0.302603
0.367411	0.351819	0.28077
0.366132	0.346579	0.287289
0.376697	0.299195	0.324108
0.388519	0.305444	0.306037
0.301132	0.314491	0.384377
0.343889	0.350042	0.306069
0.391114	0.348541	0.260345
0.318317	0.367558	0.314124
0.326506	0.400214	0.27328
0.346021	0.364462	0.289517
0.402055	0.321606	0.276339
0.40124	0.31	0.288761
0.421659	0.260984	0.317357
0.331491	0.296033	0.372475
0.444103	0.292554	0.263344
0.385176	0.340667	0.274157
0.530996	0.294413	0.174591
0.316116	0.352519	0.331365
0.365889	0.346476	0.287635
0.376681	0.359349	0.263969
0.373252	0.309088	0.31766
0.288809	0.354426	0.356765
0.569046	0.195674	0.23528
0.318872	0.351534	0.329594
0.360891	0.33094	0.308169
0.409091	0.324921	0.265988
0.421258	0.367341	0.211401
0.395496	0.350473	0.254031
0.363597	0.361116	0.275286
0.454383	0.279082	0.266534
0.458199	0.23341	0.308391
0.338531	0.390207	0.271262
0.399416	0.318777	0.281807
0.419066	0.378819	0.202115
0.316332	0.345182	0.338486
0.382462	0.329455	0.288083
0.305133	0.328505	0.366362
0.368866	0.375467	0.255667
0.361486	0.37548	0.263033
0.378296	0.32227	0.299434
0.405488	0.2677	0.326811
0.431177	0.305458	0.263365
0.31407	0.262602	0.423328
0.412378	0.355642	0.23198
0.463093	0.29588	0.241027
0.244866	0.354179	0.400956
0.452938	0.33213	0.214932
0.458095	0.338753	0.203152
0.370706	0.27922	0.350073
0.301604	0.401913	0.296482
0.47572	0.329631	0.19465
0.343817	0.32553	0.330653
0.294875	0.386823	0.318302
0.371219	0.37468	0.254102
0.473311	0.264078	0.262611
0.370946	0.307177	0.321877
0.389323	0.244987	0.365691
0.324492	0.288208	0.3873
0.370013	0.310464	0.319523
0.319235	0.333489	0.347276
0.34861	0.353118	0.298272
0.34432	0.197798	0.457882
0.285285	0.366703	0.348011
0.353106	0.383787	0.263107
0.368299	0.335845	0.295856
0.311763	0.371493	0.316744
