# Supplementary material for: Yeast cell fate control by temporal redundancy modulation of transcription factor paralogs
Source: Nat Commun. 2021 May 25;12:3145. doi: 10.1038/s41467-021-23425-0 (PMC8149833; doi:10.1038/s41467-021-23425-0)
Supplement: Supplementary file 9 — Source Data [file 41467_2021_23425_MOESM9_ESM.zip › Source Data/Supplementary Fig. 10a.xlsx]

## Sheet: Sheet1
Sample Name	Target Name	RQ		Sample Name	Target Name	Mean	Lower bound of 95% CI	Upper bound of 95% CI
Cu2+ 0.25uM	TPK1	1.46654		Cu2+ 0.25uM	TPK1	1.60017	1.30458	1.96275
Cu2+ 0.25uM	TPK1	1.84535		Cu2+ 0.25uM	TPK2	1.65435	1.56468	1.74916
Cu2+ 0.25uM	TPK1	1.51401		Cu2+ 0.25uM	TPK3	1.34081	1.2223	1.47081
Cu2+ 0.25uM	TPK2	1.63209		Cu2+ 0.5uM	TPK1	2.85884	2.2522	3.6289
Cu2+ 0.25uM	TPK2	1.63543		Cu2+ 0.5uM	TPK2	2.51255	2.0994	3.007
Cu2+ 0.25uM	TPK2	1.69631		Cu2+ 0.5uM	TPK3	1.77773	1.53842	2.05426
Cu2+ 0.25uM	TPK3	1.26506		Cu2+ 1uM	TPK1	4.53673	3.53365	5.82455
Cu2+ 0.25uM	TPK3	1.39106		Cu2+ 1uM	TPK2	3.29865	2.84615	3.8231
Cu2+ 0.25uM	TPK3	1.36975		Cu2+ 1uM	TPK3	2.6426	2.14766	3.25161
Cu2+ 0.5uM	TPK1	2.47768		wild type	TPK1	1	0.804619	1.24282
Cu2+ 0.5uM	TPK1	2.95491		wild type	TPK2	1	0.852793	1.17262
Cu2+ 0.5uM	TPK1	3.1914		wild type	TPK3	1	0.846611	1.18118
Cu2+ 0.5uM	TPK2	2.32705
Cu2+ 0.5uM	TPK2	2.47511
Cu2+ 0.5uM	TPK2	2.75387
Cu2+ 0.5uM	TPK3	1.71384
Cu2+ 0.5uM	TPK3	1.88969
Cu2+ 0.5uM	TPK3	1.73474
Cu2+ 1uM	TPK1	4.21827
Cu2+ 1uM	TPK1	4.87923
Cu2+ 1uM	TPK2	3.05194
Cu2+ 1uM	TPK2	3.30627
Cu2+ 1uM	TPK2	3.5571
Cu2+ 1uM	TPK3	2.92868
Cu2+ 1uM	TPK3	2.71604
Cu2+ 1uM	TPK3	2.31999
wild type	TPK1	0.877762
wild type	TPK1	1.06156
wild type	TPK1	1.0732
wild type	TPK2	0.93521
wild type	TPK2	1.06539
wild type	TPK2	1.00365
wild type	TPK3	0.922543
wild type	TPK3	1.02315
wild type	TPK3	1.05944
