# Supplementary material for: Yeast cell fate control by temporal redundancy modulation of transcription factor paralogs
Source: Nat Commun. 2021 May 25;12:3145. doi: 10.1038/s41467-021-23425-0 (PMC8149833; doi:10.1038/s41467-021-23425-0)
Supplement: Supplementary file 9 — Source Data [file 41467_2021_23425_MOESM9_ESM.zip › Source Data/Supplementary Fig. 10c.xlsx]

## Sheet: Sheet1
	wild type	Msn2 mut1	Msn2 mut2
Mean of Msn2 frequency (/h)	2.53857	3.32341	3.00398
Error bar of Msn2 frequency	0.0825497	0.0768359	0.0658822
Mean of Msn4 frequency (/h)	1.37052	1.346	1.25746
Error bar of Msn4 frequency	0.0588379	0.0530442	0.0435957
Mean of Msn2 amplitude (a.u.)	67.7921	92.9933	95.0784
Error bar of Msn2 amplitude	1.51439	1.88061	1.71391
Mean of Msn4 amplitude (a.u.)	64.339	61.5727	57.645
Error bar of Msn4 amplitude	2.62574	2.23215	2.11179
Mean of Msn2 duration (min)	4.31587	9.15786	12.1101
Error bar of Msn2 duration	0.340632	0.504822	0.621137
Mean of Msn4 duration (min)	2.74366	2.74145	3.17017
Error bar of Msn4 duration	0.135777	0.112644	0.133769
Mean of Msn2 Area (a.u. x min)	288.737	562.082	667.038
Error bar of Msn2 Area	23.9665	40.6926	26.1127
Mean of Msn4 Area (a.u. x min)	244.66	234.129	260.888
Error bar of Msn4 Area	13.275	10.6448	12.7584
