# Supplementary material for: Yeast cell fate control by temporal redundancy modulation of transcription factor paralogs
Source: Nat Commun. 2021 May 25;12:3145. doi: 10.1038/s41467-021-23425-0 (PMC8149833; doi:10.1038/s41467-021-23425-0)
Supplement: Supplementary file 9 — Source Data [file 41467_2021_23425_MOESM9_ESM.zip › Source Data/Supplementary Fig. 10d.xlsx]

## Sheet: Sheet1
	wild type	Msn2 mut1	Msn2 mut2
Mean	0.419924	0.348185	0.30833
Error bar	0.02025	0.0195	0.0195
