# Supplementary material for: Yeast cell fate control by temporal redundancy modulation of transcription factor paralogs
Source: Nat Commun. 2021 May 25;12:3145. doi: 10.1038/s41467-021-23425-0 (PMC8149833; doi:10.1038/s41467-021-23425-0)
Supplement: Supplementary file 9 — Source Data [file 41467_2021_23425_MOESM9_ESM.zip › Source Data/Supplementary Fig. 12b.xlsx]

## Sheet: Sheet1
	Mean of Msn2_cg pulse frequency (/h)	Error bar of Msn2_cg pulse frequency	Mean of Msn4_cg pulse frequency (/h)	Error bar of Msn4_cg pulse frequency
0.5% glucose	0.319712	0.01974	0.808302	0.039397
0.1% glucose	0.295534	0.014204	1.11853	0.0371058
0.05% glucose	0.327661	0.015773	1.22702	0.0344997
0.01% glucose	0.464908	0.0149572	0.968115	0.0291957
