# Supplementary material for: Yeast cell fate control by temporal redundancy modulation of transcription factor paralogs
Source: Nat Commun. 2021 May 25;12:3145. doi: 10.1038/s41467-021-23425-0 (PMC8149833; doi:10.1038/s41467-021-23425-0)
Supplement: Supplementary file 9 — Source Data [file 41467_2021_23425_MOESM9_ESM.zip › Source Data/Supplementary Fig. 12d.xlsx]

## Sheet: Sheet1
	log2(fold change)	padj
CAGL0A00116g	-0.026776	0.992663
CAGL0A00165g	-0.0359671	0.966707
CAGL0A00187g	0.53911	0.0580405
CAGL0A00209g	-0.126144	0.773408
CAGL0A00231g	-0.843474	0.0731444
CAGL0A00253g	0.0330753	0.954739
CAGL0A00275g	0.278349	0.475523
CAGL0A00297g	-0.0400166	0.961945
CAGL0A00319g	-0.217133	0.678449
CAGL0A00341g	0.0140083	0.986586
CAGL0A00363g	-0.160626	0.699859
CAGL0A00385g	0.00255416	0.998923
CAGL0A00407g	-0.00478544	0.99668
CAGL0A00429g	-0.566053	0.0681742
CAGL0A00451g	-0.734208	0.0170648
CAGL0A00473g	0.348326	0.400057
CAGL0A00495g	-0.451117	0.132166
CAGL0A00517g	0.559498	0.0399995
CAGL0A00539g	0.439153	0.21855
CAGL0A00561g	0.158839	0.820866
CAGL0A00583g	-0.00361667	0.998094
CAGL0A00605g	0.0327563	0.954739
CAGL0A00627g	-0.396657	0.590209
CAGL0A00715g	-0.323399	0.791847
CAGL0A00737g	0.00875667	0.993712
CAGL0A00781g	-0.102523	0.87608
CAGL0A00803g	0.0290947	0.963737
CAGL0A00825g	-0.677151	0.0130406
CAGL0A00847g	-0.306041	0.753662
CAGL0A00869g	0.218079	0.739635
CAGL0A00891g	-0.0204102	0.980387
CAGL0A00913g	-9.93172e-05	0.999963
CAGL0A00935g	-0.190908	0.859852
CAGL0A00957g	0.421322	0.337696
CAGL0A00979g	-0.0882655	0.873112
CAGL0A01001g	0.81461	0.0437229
CAGL0A01023g	0.406794	0.306303
CAGL0A01045g	0.829517	0.0338322
CAGL0A01067g	-0.486103	0.425667
CAGL0A01089g	1.64367	0.000640922
CAGL0A01111g	0.621933	0.115171
CAGL0A01133g	0.434443	0.137319
CAGL0A01155g	-0.658057	0.313124
CAGL0A01177g	-0.396113	0.342486
CAGL0A01193g	-0.663821	0.103981
CAGL0A01199g	-0.291734	0.815592
CAGL0A01221g	0.156247	0.898017
CAGL0A01243g	-0.870534	0.122613
CAGL0A01284g	0.676032	0.0567537
CAGL0A01325g	0.671002	0.0422058
CAGL0A01366g	0.668208	0.0584974
CAGL0A01408g	0.640272	0.167669
CAGL0A01430g	-0.607099	0.272923
CAGL0A01452g	0.0932879	0.883709
CAGL0A01474g	-0.0987064	0.903435
CAGL0A01540g	-0.387716	0.240857
CAGL0A01562g	-0.276517	0.370562
CAGL0A01584g	0.424406	0.470147
CAGL0A01606g	0.340262	0.602648
CAGL0A01628g	-0.65888	0.282047
CAGL0A01650g	0.555332	0.309454
CAGL0A01672g	-0.225096	0.623608
CAGL0A01694g	0.33796	0.399826
CAGL0A01716g	1.0176	0.0253076
CAGL0A01738g	-0.4758	0.147206
CAGL0A01760g	0.402382	0.324072
CAGL0A01782g	1.45135	0.0310691
CAGL0A01804g	-0.00268843	0.998923
CAGL0A01826g	1.12002	0.000856477
CAGL0A01848g	-0.050749	0.936456
CAGL0A01870g	0.326613	0.306606
CAGL0A01892g	0.735824	0.66356
CAGL0A01914g	-0.076876	0.8955
CAGL0A01958g	-0.165927	0.784885
CAGL0A01980g	0.412426	0.273949
CAGL0A02002g	2.18676	7.64425e-06
CAGL0A02024g	0.785846	0.000702519
CAGL0A02046g	0.413413	0.400151
CAGL0A02090g	-0.668817	0.00859397
CAGL0A02112g	-0.44709	0.167669
CAGL0A02134g	-0.280199	0.585987
CAGL0A02145g	1.54483	0.103031
CAGL0A02189g	-0.141114	0.753662
CAGL0A02211g	4.6096	5.34353e-14
CAGL0A02233g	4.14606	6.85223e-14
CAGL0A02299g	-0.0408772	0.978944
CAGL0A02321g	-0.381048	0.589428
CAGL0A02365g	0.427826	0.200426
CAGL0A02387g	0.0133846	0.986586
CAGL0A02409g	0.0984477	0.855048
CAGL0A02431g	-0.684105	0.00297929
CAGL0A02475g	-0.0877937	0.886091
CAGL0A02486g	0.275431	0.401591
CAGL0A02508g	-0.21332	0.664155
CAGL0A02530g	-0.475193	0.111721
CAGL0A02552g	-0.539132	0.0579805
CAGL0A02574g	-0.702296	0.296058
CAGL0A02596g	-0.774922	0.0120035
CAGL0A02618g	0.149524	0.889962
CAGL0A02629g	0.0529359	0.920296
CAGL0A02651g	-0.0823328	0.869465
CAGL0A02673g	0.0394951	0.964997
CAGL0A02695g	-0.111463	0.860413
CAGL0A02706g	-0.0188997	0.979107
CAGL0A02728g	-0.0495254	0.952289
CAGL0A02750g	0.0124806	0.989059
CAGL0A02772g	-0.28944	0.768919
CAGL0A02794g	-0.0817943	0.893253
CAGL0A02816g	-0.640564	0.0273734
CAGL0A02838g	0.262584	0.66356
CAGL0A02860g	-0.00705221	0.993054
CAGL0A02882g	0.0561319	0.918903
CAGL0A02904g	-0.00335327	0.998094
CAGL0A02926g	-0.157191	0.753259
CAGL0A02948g	0.0845983	0.878662
CAGL0A02970g	-0.0499185	0.971314
CAGL0A02981g	-0.260838	0.859114
CAGL0A02992g	0.270703	0.613462
CAGL0A03014g	0.485894	0.179964
CAGL0A03036g	0.00403093	0.993829
CAGL0A03051g	-0.436095	0.380545
CAGL0A03058g	-0.0240575	0.965539
CAGL0A03080g	0.479803	0.45043
CAGL0A03102g	-1.11158	5.58037e-06
CAGL0A03117g	0.0178159	0.980599
CAGL0A03146g	0.826089	0.0231077
CAGL0A03168g	-0.324724	0.334409
CAGL0A03190g	0.124008	0.846411
CAGL0A03212g	-0.216123	0.739369
CAGL0A03234g	-0.0913565	0.875632
CAGL0A03256g	-0.652069	0.183163
CAGL0A03278g	-0.27106	0.380267
CAGL0A03300g	1.00424	0.596404
CAGL0A03322g	-0.0756023	0.8901
CAGL0A03344g	0.653234	0.00644759
CAGL0A03366g	0.433279	0.293995
CAGL0A03388g	0.128516	0.809104
CAGL0A03410g	0.837646	0.162201
CAGL0A03432g	0.477657	0.224169
CAGL0A03454g	-0.429761	0.310048
CAGL0A03476g	-0.230438	0.76084
CAGL0A03498g	-0.247741	0.696392
CAGL0A03542g	0.214476	0.629849
CAGL0A03564g	0.166442	0.715763
CAGL0A03586g	-0.531461	0.609855
CAGL0A03608g	-1.19936	0.0484841
CAGL0A03630g	-0.211917	0.688018
CAGL0A03652g	-0.0551847	0.977789
CAGL0A03674g	1.0394	0.531767
CAGL0A03696g	0.360509	0.234836
CAGL0A03718g	0.921431	9.53536e-05
CAGL0A03740g	1.62417	0.000554427
CAGL0A03784g	0.218284	0.713355
CAGL0A03828g	-1.45346	0.000545456
CAGL0A03872g	0.8361	0.000943523
CAGL0A03883g	0.432707	0.310048
CAGL0A03905g	-0.745905	0.240857
CAGL0A03927g	0.635497	0.0120035
CAGL0A03949g	0.154151	0.744341
CAGL0A03971g	-0.334641	0.583982
CAGL0A03993g	-0.150831	0.855048
CAGL0A04015g	-0.21482	0.78779
CAGL0A04037g	0.168595	0.864024
CAGL0A04059g	0.191867	0.711364
CAGL0A04081g	-0.128977	0.918091
CAGL0A04103g	1.0138	4.20742e-05
CAGL0A04125g	-0.218156	0.589428
CAGL0A04147g	0.238839	0.602648
CAGL0A04169g	-0.0426061	0.966508
CAGL0A04191g	-0.192655	0.713355
CAGL0A04213g	-0.384207	0.438815
CAGL0A04235g	-0.0415043	0.951022
CAGL0A04257g	-0.0144	0.993712
CAGL0A04279g	-0.114364	0.865554
CAGL0A04301g	0.475852	0.305524
CAGL0A04323g	-0.767321	0.0593098
CAGL0A04345g	0.346442	0.403901
CAGL0A04367g	0.233277	0.86993
CAGL0A04389g	0.707392	0.336496
CAGL0A04411g	-1.09351	0.000859182
CAGL0A04433g	0.650522	0.0286592
CAGL0A04455g	1.74299	1.42249e-11
CAGL0A04477g	0.582455	0.0544161
CAGL0A04499g	-0.162685	0.871694
CAGL0A04521g	-0.257629	0.465133
CAGL0A04543g	0.182462	0.802941
CAGL0A04565g	0.224818	0.571401
CAGL0A04587g	0.0928285	0.922475
CAGL0A04631g	-0.408471	0.204168
CAGL0A04653g	0.207963	0.698975
CAGL0A04675g	0.359878	0.332974
CAGL0A04697g	0.0792303	0.902725
CAGL0A04719g	-0.0690004	0.922338
CAGL0A04741g	-0.0805439	0.868455
CAGL0A04785g	0.0421608	0.937061
CAGL0A04807g	-0.315129	0.68154
CAGL0A04829g	1.14022	8.3218e-06
CAGL0B00264g	-0.00287281	0.998923
CAGL0B00286g	0.221607	0.823459
CAGL0B00308g	-0.206866	0.744341
CAGL0B00330g	-0.206677	0.684487
CAGL0B00352g	-0.313409	0.74395
CAGL0B00374g	-0.166477	0.922338
CAGL0B00396g	0.146356	0.722193
CAGL0B00418g	0.0690044	0.914406
CAGL0B00440g	-0.0733641	0.874375
CAGL0B00462g	-1.09548	0.402688
CAGL0B00484g	-0.392922	0.778663
CAGL0B00506g	-0.190842	0.693706
CAGL0B00528g	0.201883	0.589428
CAGL0B00550g	-0.400872	0.158798
CAGL0B00572g	0.642787	0.680268
CAGL0B00594g	0.176905	0.66356
CAGL0B00616g	-0.244988	0.658668
CAGL0B00638g	-0.113244	0.904234
CAGL0B00660g	0.00488794	0.993712
CAGL0B00682g	0.0405335	0.948892
CAGL0B00704g	-0.351575	0.496921
CAGL0B00715g	-0.383447	0.78175
CAGL0B00726g	-0.870738	0.327601
CAGL0B00748g	0.720499	0.00103653
CAGL0B00770g	0.531889	0.0531316
CAGL0B00792g	-0.641076	0.573571
CAGL0B00814g	0.96575	4.74159e-05
CAGL0B00836g	-0.570208	0.0880199
CAGL0B00858g	0.153951	0.786343
CAGL0B00880g	0.00109107	0.998961
CAGL0B00902g	-1.27601	0.0680127
CAGL0B00924g	0.216767	0.744341
CAGL0B00946g	0.157039	0.772804
CAGL0B00968g	-0.823353	0.426756
CAGL0B00990g	-0.458975	0.336496
CAGL0B01012g	-0.0363043	0.978944
CAGL0B01078g	4.4815	1.14217e-76
CAGL0B01100g	1.11492	1.39098e-06
CAGL0B01122g	-0.376654	0.678449
CAGL0B01144g	0.453925	0.243928
CAGL0B01166g	-0.297415	0.519325
CAGL0B01188g	-1.20162	0.00643265
CAGL0B01203g	-0.227848	0.695082
CAGL0B01232g	-0.0530268	0.972718
CAGL0B01265g	-0.150268	0.90103
CAGL0B01287g	0.079841	0.919669
CAGL0B01331g	-0.0597018	0.922475
CAGL0B01353g	-0.135384	0.763911
CAGL0B01375g	-0.0841795	0.853482
CAGL0B01397g	-0.30314	0.785222
CAGL0B01419g	-0.356716	0.559753
CAGL0B01441g	-0.298565	0.484128
CAGL0B01463g	-0.236215	0.600481
CAGL0B01485g	-0.387715	0.690873
CAGL0B01507g	-0.593645	0.347336
CAGL0B01529g	-0.00142784	0.998923
CAGL0B01551g	0.0905726	0.886743
CAGL0B01573g	0.439291	0.29804
CAGL0B01589g	0.642189	0.0768229
CAGL0B01595g	2.12224	7.29633e-21
CAGL0B01617g	0.146077	0.759781
CAGL0B01639g	0.339493	0.341321
CAGL0B01683g	-0.251211	0.538775
CAGL0B01705g	-0.218358	0.639761
CAGL0B01727g	-0.3912	0.364656
CAGL0B01771g	-0.769758	0.339745
CAGL0B01793g	-0.368694	0.559899
CAGL0B01815g	9.65385e-05	0.999963
CAGL0B01837g	-0.193576	0.674636
CAGL0B01859g	0.0877953	0.906854
CAGL0B01875g	2.03018	0.255916
CAGL0B01881g	-0.0568398	0.963737
CAGL0B01903g	0.0476417	0.938587
CAGL0B01925g	1.76065	1.25972e-18
CAGL0B01947g	-0.602809	0.614012
CAGL0B01969g	0.101774	0.9081
CAGL0B01991g	-0.322734	0.519325
CAGL0B02013g	0.355787	0.30014
CAGL0B02035g	0.834664	0.000730662
CAGL0B02057g	-0.183227	0.897273
CAGL0B02101g	0.229704	0.72445
CAGL0B02123g	-0.414692	0.351949
CAGL0B02145g	-1.27481	0.0345232
CAGL0B02167g	-0.0776977	0.922338
CAGL0B02189g	0.0790151	0.899122
CAGL0B02211g	0.100977	0.855048
CAGL0B02233g	-0.398966	0.410773
CAGL0B02255g	-0.043228	0.96614
CAGL0B02277g	-0.181892	0.786028
CAGL0B02299g	0.560284	0.23307
CAGL0B02321g	-0.0910059	0.855048
CAGL0B02343g	-0.298769	0.696392
CAGL0B02365g	0.343923	0.249449
CAGL0B02387g	0.441756	0.217993
CAGL0B02409g	-0.411354	0.295984
CAGL0B02431g	0.749322	0.00565149
CAGL0B02453g	0.234562	0.578592
CAGL0B02475g	0.30794	0.833882
CAGL0B02497g	-0.457627	0.100802
CAGL0B02519g	-0.772148	0.2378
CAGL0B02541g	0.0340686	0.960126
CAGL0B02563g	1.95814	2.01137e-09
CAGL0B02585g	0.244908	0.533307
CAGL0B02607g	-0.25456	0.505652
CAGL0B02629g	-0.0370538	0.948456
CAGL0B02651g	-0.639533	0.778674
CAGL0B02673g	-0.753778	0.0607429
CAGL0B02695g	0.0419189	0.944147
CAGL0B02717g	-0.388254	0.437995
CAGL0B02739g	-0.632652	0.034117
CAGL0B02755g	-0.747894	0.00654195
CAGL0B02761g	-0.327642	0.433275
CAGL0B02772g	0.45183	0.257126
CAGL0B02794g	-0.709015	0.253806
CAGL0B02816g	0.0289146	0.965539
CAGL0B02838g	-0.336892	0.814062
CAGL0B02860g	2.20076	6.93804e-26
CAGL0B02882g	0.78389	0.208855
CAGL0B02904g	-0.561171	0.762843
CAGL0B02926g	-0.261726	0.922338
CAGL0B02948g	0.203911	0.822374
CAGL0B02970g	-0.15804	0.9081
CAGL0B02981g	-0.618122	0.269648
CAGL0B03014g	-0.843006	0.0286592
CAGL0B03047g	-0.493994	0.103304
CAGL0B03069g	0.283095	0.464077
CAGL0B03091g	-1.34901	0.000675208
CAGL0B03113g	-0.000229855	0.999963
CAGL0B03179g	-0.35369	0.349851
CAGL0B03201g	-0.00213755	0.998923
CAGL0B03245g	-0.0953739	0.896727
CAGL0B03267g	0.115205	0.898252
CAGL0B03289g	-0.138882	0.802941
CAGL0B03311g	3.06924	1.74741e-31
CAGL0B03333g	-0.168499	0.699384
CAGL0B03355g	-0.20316	0.744341
CAGL0B03377g	0.153313	0.762295
CAGL0B03399g	-0.0599867	0.920444
CAGL0B03421g	-0.211012	0.644289
CAGL0B03443g	0.56312	0.0790772
CAGL0B03465g	0.970157	0.00264312
CAGL0B03487g	-0.187154	0.803531
CAGL0B03509g	0.244705	0.720296
CAGL0B03531g	0.457321	0.413191
CAGL0B03553g	0.219972	0.716961
CAGL0B03575g	-0.867868	0.00919684
CAGL0B03597g	0.0906639	0.846411
CAGL0B03608g	0.00371376	0.998923
CAGL0B03619g	0.927572	0.00148641
CAGL0B03641g	-0.935594	0.00191046
CAGL0B03663g	-0.672613	0.0842624
CAGL0B03685g	0.983402	0.000611001
CAGL0B03707g	-0.578451	0.0832558
CAGL0B03773g	-0.233495	0.657341
CAGL0B03795g	-0.144451	0.732798
CAGL0B03817g	0.782815	0.0322214
CAGL0B03839g	-0.933498	0.0171174
CAGL0B03855g	-0.250383	0.602648
CAGL0B03861g	-0.337732	0.696124
CAGL0B03883g	-0.360204	0.453344
CAGL0B03899g	-0.0261497	0.978944
CAGL0B03905g	-0.234137	0.596404
CAGL0B03927g	-0.507089	0.144548
CAGL0B03949g	0.152114	0.895257
CAGL0B03971g	0.573974	0.0583892
CAGL0B03993g	-0.628671	0.0185423
CAGL0B04015g	-0.147231	0.768476
CAGL0B04037g	0.110669	0.886743
CAGL0B04059g	0.216375	0.565135
CAGL0B04103g	-0.104039	0.915233
CAGL0B04125g	-0.441481	0.556041
CAGL0B04147g	-0.339836	0.303605
CAGL0B04169g	-0.391932	0.746794
CAGL0B04191g	-0.262374	0.484128
CAGL0B04213g	1.05578	0.0144428
CAGL0B04235g	-0.406546	0.623277
CAGL0B04257g	-0.073533	0.904389
CAGL0B04279g	-0.0686709	0.949883
CAGL0B04301g	0.0123047	0.992011
CAGL0B04323g	0.350562	0.332974
CAGL0B04345g	-0.121428	0.820866
CAGL0B04367g	0.886352	0.0334148
CAGL0B04389g	-0.296165	0.517884
CAGL0B04411g	0.0449686	0.952353
CAGL0B04433g	0.887726	0.373591
CAGL0B04455g	-0.66628	0.340448
CAGL0B04477g	-0.196989	0.678729
CAGL0B04499g	-0.199616	0.724158
CAGL0B04521g	0.807163	0.00190578
CAGL0B04543g	-0.230144	0.691876
CAGL0B04565g	-0.0324665	0.950488
CAGL0B04587g	-0.608698	0.396952
CAGL0B04609g	-0.874547	0.00370777
CAGL0B04631g	0.160609	0.696629
CAGL0B04675g	0.464849	0.590209
CAGL0B04697g	-0.532703	0.272923
CAGL0B04719g	0.0236033	0.974328
CAGL0B04741g	-0.0943108	0.886226
CAGL0B04763g	-0.081586	0.896727
CAGL0B04785g	-0.122257	0.870413
CAGL0B04807g	-0.0905944	0.876813
CAGL0B04829g	-0.0253533	0.973688
CAGL0B04851g	-0.0657545	0.963218
CAGL0B04873g	-0.922502	0.161717
CAGL0B04895g	0.0827566	0.908058
CAGL0B04917g	1.23508	8.09791e-10
CAGL0B04939g	0.679713	0.129694
CAGL0B04961g	-0.224337	0.68874
CAGL0B04983g	-0.175425	0.672321
CAGL0B05049g	-0.0128635	0.985492
CAGL0C00110g	-0.118235	0.971314
CAGL0C00209g	-0.0351465	0.964155
CAGL0C00253g	0.73264	0.779427
CAGL0C00275g	1.86649	4.54407e-08
CAGL0C00297g	-0.464775	0.139837
CAGL0C00319g	0.366476	0.35164
CAGL0C00341g	-0.8293	0.0742864
CAGL0C00363g	0.412252	0.481836
CAGL0C00385g	-0.354024	0.262552
CAGL0C00407g	0.299485	0.512928
CAGL0C00429g	0.255734	0.535378
CAGL0C00451g	0.633253	0.0335163
CAGL0C00473g	-0.0208201	0.978944
CAGL0C00495g	-0.408085	0.26465
CAGL0C00517g	-0.360774	0.283881
CAGL0C00539g	0.439492	0.488362
CAGL0C00561g	-0.123921	0.859717
CAGL0C00583g	-0.227759	0.585987
CAGL0C00605g	-0.197695	0.71346
CAGL0C00627g	0.0846232	0.885123
CAGL0C00649g	0.221322	0.539224
CAGL0C00671g	1.29213	2.97205e-10
CAGL0C00693g	0.607706	0.0143606
CAGL0C00715g	-0.58537	0.269648
CAGL0C00737g	-0.370127	0.703986
CAGL0C00759g	-0.38817	0.66494
CAGL0C00781g	0.0772803	0.972718
CAGL0C00847g	-0.103511	0.924902
CAGL0C00946g	0.472005	0.768673
CAGL0C00968g	0.18871	0.775824
CAGL0C01056g	0.0543288	0.93782
CAGL0C01078g	-0.077019	0.924457
CAGL0C01133g	-0.0277946	0.96449
CAGL0C01155g	0.178536	0.752723
CAGL0C01177g	-0.0684703	0.918046
CAGL0C01199g	0.241939	0.699384
CAGL0C01221g	-0.154727	0.801485
CAGL0C01243g	-0.598575	0.803531
CAGL0C01265g	0.0775385	0.879078
CAGL0C01287g	-0.539656	0.356741
CAGL0C01309g	-0.0463749	0.936382
CAGL0C01325g	0.230285	0.600093
CAGL0C01331g	-0.140233	0.874375
CAGL0C01353g	0.0127017	0.983678
CAGL0C01375g	0.0552159	0.921937
CAGL0C01397g	1.59127	3.17778e-08
CAGL0C01419g	0.00979291	0.994339
CAGL0C01435g	-0.101939	0.920296
CAGL0C01441g	-0.284365	0.623687
CAGL0C01463g	-0.193814	0.65873
CAGL0C01485g	-0.139627	0.738735
CAGL0C01507g	-0.229726	0.711364
CAGL0C01529g	-0.219	0.602648
CAGL0C01551g	-0.402682	0.240238
CAGL0C01573g	-0.6066	0.267129
CAGL0C01595g	-0.976128	0.315307
CAGL0C01617g	-0.433973	0.870856
CAGL0C01639g	-0.299491	0.870413
CAGL0C01661g	-0.0291718	0.978944
CAGL0C01683g	-0.326421	0.423382
CAGL0C01705g	-0.0511585	0.943849
CAGL0C01727g	0.0453789	0.954739
CAGL0C01749g	-0.273681	0.854303
CAGL0C01771g	0.714859	0.0159644
CAGL0C01793g	0.436253	0.358347
CAGL0C01815g	0.389159	0.246637
CAGL0C01837g	-0.391044	0.35882
CAGL0C01881g	-0.181712	0.648265
CAGL0C01903g	-0.246968	0.589428
CAGL0C01925g	-0.290422	0.63523
CAGL0C01947g	0.121546	0.806807
CAGL0C01969g	-0.0399308	0.947266
CAGL0C01991g	-0.372779	0.443126
CAGL0C02013g	0.233146	0.539366
CAGL0C02035g	0.240595	0.566546
CAGL0C02057g	0.169063	0.936564
CAGL0C02079g	-0.0545104	0.951113
CAGL0C02101g	-0.0122133	0.989566
CAGL0C02123g	-0.247804	0.764775
CAGL0C02145g	0.356812	0.310048
CAGL0C02167g	-0.336663	0.455218
CAGL0C02189g	0.188759	0.871422
CAGL0C02211g	0.231893	0.883352
CAGL0C02233g	-0.497273	0.149386
CAGL0C02255g	0.21749	0.74395
CAGL0C02277g	-0.0544669	0.940862
CAGL0C02299g	-0.297079	0.784885
CAGL0C02321g	0.462591	0.560318
CAGL0C02343g	-0.324142	0.538802
CAGL0C02365g	0.590421	0.222025
CAGL0C02387g	-0.108371	0.92553
CAGL0C02409g	-0.481844	0.387995
CAGL0C02431g	-0.52958	0.21736
CAGL0C02453g	-0.105706	0.805835
CAGL0C02475g	-0.343183	0.400229
CAGL0C02497g	-0.368032	0.450255
CAGL0C02519g	2.16064	3.84528e-05
CAGL0C02541g	0.17023	0.639387
CAGL0C02563g	-0.00351267	0.996898
CAGL0C02585g	-0.139441	0.854053
CAGL0C02607g	0.0533588	0.922338
CAGL0C02623g	0.00119334	0.998923
CAGL0C02629g	0.0847158	0.975633
CAGL0C02651g	-0.46575	0.402688
CAGL0C02673g	-0.484057	0.208855
CAGL0C02695g	-0.294705	0.463506
CAGL0C02717g	0.0189432	0.980912
CAGL0C02739g	1.41491	4.59472e-06
CAGL0C02761g	-0.485152	0.269717
CAGL0C02783g	-0.171066	0.950571
CAGL0C02805g	-0.621619	0.267473
CAGL0C02827g	0.0150647	0.988732
CAGL0C02849g	-0.341171	0.476211
CAGL0C02871g	-0.0684172	0.93582
CAGL0C02893g	0.0499193	0.922475
CAGL0C02937g	-0.640517	0.0545579
CAGL0C02959g	0.328695	0.252049
CAGL0C02981g	0.404044	0.654796
CAGL0C03003g	-0.349675	0.557216
CAGL0C03025g	-0.539693	0.0459389
CAGL0C03047g	-0.319472	0.585987
CAGL0C03069g	0.124723	0.882508
CAGL0C03113g	1.43879	5.71442e-11
CAGL0C03135g	-0.456909	0.411354
CAGL0C03179g	0.162912	0.768909
CAGL0C03201g	0.71472	0.0014663
CAGL0C03223g	0.586945	0.0426525
CAGL0C03245g	-2.39752e-05	0.999963
CAGL0C03267g	1.13219	6.88969e-08
CAGL0C03289g	-0.40651	0.623608
CAGL0C03311g	-0.00993549	0.993829
CAGL0C03333g	-0.474931	0.177247
CAGL0C03355g	-0.0370819	0.981417
CAGL0C03369g	-0.179596	0.880546
CAGL0C03399g	-0.183161	0.703913
CAGL0C03421g	-0.201923	0.741458
CAGL0C03443g	-0.929307	0.00619445
CAGL0C03465g	-0.0287313	0.965539
CAGL0C03487g	0.0539396	0.937061
CAGL0C03509g	0.582638	0.190203
CAGL0C03531g	-0.0660121	0.952328
CAGL0C03553g	0.110083	0.831847
CAGL0C03575g	-0.146848	0.911129
CAGL0C03597g	0.442478	0.099389
CAGL0C03608g	0.0234437	0.97099
CAGL0C03630g	-0.457211	0.087343
CAGL0C03652g	-0.150301	0.810835
CAGL0C03674g	0.174567	0.822768
CAGL0C03696g	0.776203	0.0136591
CAGL0C03740g	-0.615316	0.579728
CAGL0C03762g	0.0136778	0.986959
CAGL0C03784g	-0.290886	0.711364
CAGL0C03828g	-0.226914	0.843948
CAGL0C03850g	0.291295	0.47215
CAGL0C03872g	1.64508	0.000151529
CAGL0C03894g	0.227473	0.538529
CAGL0C03916g	0.383811	0.560318
CAGL0C04004g	1.0978	0.0165842
CAGL0C04026g	-0.079287	0.942283
CAGL0C04048g	0.468514	0.167669
CAGL0C04092g	-0.0169744	0.983678
CAGL0C04114g	-0.707723	0.0108322
CAGL0C04136g	-0.852656	0.000730662
CAGL0C04169g	0.0402883	0.957197
CAGL0C04191g	1.84933	3.85609e-21
CAGL0C04213g	0.774924	0.615719
CAGL0C04235g	-0.0665561	0.922338
CAGL0C04257g	0.923622	0.00107126
CAGL0C04279g	-0.773125	0.255916
CAGL0C04301g	-0.430653	0.291103
CAGL0C04323g	-0.959768	0.0100316
CAGL0C04367g	0.23136	0.716622
CAGL0C04389g	-1.17589	0.00244364
CAGL0C04411g	-1.04528	0.00296967
CAGL0C04433g	-0.977122	0.000226296
CAGL0C04455g	0.123651	0.846411
CAGL0C04477g	0.130207	0.799812
CAGL0C04499g	-0.363344	0.522466
CAGL0C04543g	0.718994	0.0137345
CAGL0C04565g	-0.524068	0.570044
CAGL0C04587g	3.77318	4.11249e-52
CAGL0C04609g	0.690434	0.0531316
CAGL0C04631g	-0.390302	0.597368
CAGL0C04697g	-0.0620425	0.934519
CAGL0C04719g	0.394483	0.698975
CAGL0C04741g	0.168139	0.793353
CAGL0C04763g	-0.384433	0.270721
CAGL0C04785g	0.137902	0.939604
CAGL0C04807g	-0.236899	0.711364
CAGL0C04829g	-1.17212	0.0593477
CAGL0C04851g	-1.16753	0.0034585
CAGL0C04873g	-0.740991	0.0483098
CAGL0C04895g	-0.164549	0.689257
CAGL0C04917g	-1.11994	0.0935637
CAGL0C04933g	-0.261826	0.815097
CAGL0C04939g	-0.133119	0.882716
CAGL0C04961g	0.0552109	0.947266
CAGL0C04983g	-0.710757	0.0191375
CAGL0C05005g	0.0632833	0.934598
CAGL0C05027g	0.503336	0.45043
CAGL0C05049g	0.213163	0.560318
CAGL0C05071g	-0.123608	0.814062
CAGL0C05093g	0.642374	0.00765935
CAGL0C05115g	-1.12635	0.00865995
CAGL0C05137g	-0.0203005	0.978944
CAGL0C05159g	0.0503553	0.922338
CAGL0C05181g	-0.00569232	0.995906
CAGL0C05203g	-0.37644	0.236883
CAGL0C05225g	-0.160627	0.756712
CAGL0C05247g	-0.122634	0.826796
CAGL0C05269g	0.575973	0.124384
CAGL0C05291g	0.357338	0.329903
CAGL0C05313g	-0.379853	0.204832
CAGL0C05335g	0.216217	0.84301
CAGL0C05357g	-0.193031	0.623608
CAGL0C05379g	-0.0811957	0.896515
CAGL0C05423g	0.0380904	0.96449
CAGL0C05445g	0.412743	0.333044
CAGL0C05461g	0.147704	0.808379
CAGL0C05489g	1.2739	4.1546e-08
CAGL0C05511g	-0.165518	0.689378
CAGL0C05533g	0.329073	0.602203
CAGL0C05555g	0.348918	0.342486
CAGL0C05577g	0.359938	0.775824
CAGL0C05599g	0.218027	0.664263
CAGL0D00154g	1.15394	0.0649053
CAGL0D00176g	-0.69307	0.0751351
CAGL0D00198g	3.71754	1.36405e-15
CAGL0D00220g	0.0912909	0.96449
CAGL0D00242g	0.219638	0.644148
CAGL0D00264g	0.860827	0.143566
CAGL0D00286g	-0.422159	0.194107
CAGL0D00330g	-0.0299115	0.96449
CAGL0D00352g	0.387015	0.437995
CAGL0D00418g	0.242247	0.589428
CAGL0D00440g	-0.188897	0.755936
CAGL0D00462g	0.328145	0.530801
CAGL0D00484g	0.912654	1.03847e-05
CAGL0D00506g	0.686996	0.026471
CAGL0D00528g	0.0272106	0.96449
CAGL0D00550g	-0.147426	0.909196
CAGL0D00572g	0.538893	0.177969
CAGL0D00594g	0.830222	0.000250931
CAGL0D00616g	-0.257752	0.446037
CAGL0D00638g	-0.270364	0.495095
CAGL0D00660g	-0.133419	0.844019
CAGL0D00682g	1.17207	0.164645
CAGL0D00704g	1.127	2.91433e-05
CAGL0D00726g	0.555639	0.403954
CAGL0D00748g	0.313332	0.338175
CAGL0D00770g	-0.544918	0.140175
CAGL0D00792g	0.202484	0.650303
CAGL0D00814g	-0.354257	0.589428
CAGL0D00836g	-0.0371295	0.971312
CAGL0D00858g	-0.235625	0.517286
CAGL0D00869g	-0.41479	0.8901
CAGL0D00880g	-0.509068	0.775824
CAGL0D00902g	-0.55792	0.370562
CAGL0D00924g	-0.113251	0.78779
CAGL0D00946g	1.13938	0.26669
CAGL0D00990g	-0.153635	0.886743
CAGL0D01012g	-0.395088	0.305524
CAGL0D01034g	-0.96274	0.00905903
CAGL0D01056g	-0.114038	0.898337
CAGL0D01078g	-0.0765969	0.868455
CAGL0D01100g	0.550246	0.0584974
CAGL0D01122g	0.0397481	0.948042
CAGL0D01144g	0.0917572	0.922338
CAGL0D01166g	-0.135223	0.87865
CAGL0D01188g	-0.022894	0.967473
CAGL0D01210g	0.0730667	0.922338
CAGL0D01232g	0.655629	0.00789537
CAGL0D01265g	0.293482	0.685365
CAGL0D01276g	-0.104733	0.876813
CAGL0D01298g	0.689761	0.013704
CAGL0D01320g	0.135373	0.804914
CAGL0D01342g	-0.108921	0.796559
CAGL0D01364g	-0.190159	0.690942
CAGL0D01386g	-0.0965163	0.848312
CAGL0D01408g	-0.159954	0.738735
CAGL0D01430g	-0.333917	0.4235
CAGL0D01452g	-0.0176436	0.975096
CAGL0D01474g	-0.50623	0.360926
CAGL0D01496g	0.126909	0.802941
CAGL0D01518g	-0.00193721	0.998923
CAGL0D01540g	0.306395	0.349691
CAGL0D01562g	-0.561187	0.445671
CAGL0D01584g	0.0390615	0.96449
CAGL0D01606g	-0.963881	0.0305162
CAGL0D01628g	0.109095	0.876945
CAGL0D01650g	-0.153409	0.785403
CAGL0D01672g	0.0806318	0.870413
CAGL0D01716g	-1.66206	3.49227e-09
CAGL0D01738g	-0.540063	0.113219
CAGL0D01760g	0.445736	0.245054
CAGL0D01782g	1.44779	5.11085e-12
CAGL0D01804g	-0.235468	0.697183
CAGL0D01826g	-0.0492242	0.924861
CAGL0D01837g	1.04627	0.585987
CAGL0D01892g	-0.18945	0.76765
CAGL0D01914g	-0.22314	0.597368
CAGL0D01936g	0.36174	0.328199
CAGL0D01958g	0.335292	0.454757
CAGL0D01980g	1.12002	0.00168849
CAGL0D02002g	-0.215069	0.636031
CAGL0D02018g	-0.530305	0.470859
CAGL0D02024g	0.374274	0.495114
CAGL0D02046g	0.477708	0.309644
CAGL0D02068g	0.0119953	0.983678
CAGL0D02090g	0.157397	0.855681
CAGL0D02112g	0.145586	0.785222
CAGL0D02134g	0.907199	0.00123339
CAGL0D02150g	-0.0763183	0.947266
CAGL0D02156g	0.290305	0.613462
CAGL0D02178g	0.221486	0.668666
CAGL0D02200g	-0.0279462	0.971314
CAGL0D02222g	0.188644	0.79298
CAGL0D02244g	0.253103	0.76287
CAGL0D02266g	1.12413	6.31663e-06
CAGL0D02288g	0.0824007	0.878662
CAGL0D02310g	0.394712	0.395329
CAGL0D02332g	-0.0184967	0.97439
CAGL0D02354g	-0.316827	0.533682
CAGL0D02376g	-0.0662403	0.929294
CAGL0D02398g	-0.221194	0.629151
CAGL0D02420g	0.389104	0.38883
CAGL0D02442g	0.0448611	0.934331
CAGL0D02464g	0.0577409	0.920444
CAGL0D02486g	0.0656444	0.951077
CAGL0D02508g	0.245233	0.715821
CAGL0D02530g	-0.0394462	0.971314
CAGL0D02552g	0.484335	0.416451
CAGL0D02574g	0.0784011	0.893253
CAGL0D02596g	-0.749048	0.186104
CAGL0D02618g	0.0493377	0.93582
CAGL0D02640g	0.785527	0.246637
CAGL0D02662g	0.951496	0.159119
CAGL0D02684g	-0.60433	0.090251
CAGL0D02706g	-0.407604	0.718987
CAGL0D02728g	0.322395	0.488712
CAGL0D02761g	-0.76739	0.691996
CAGL0D02772g	0.130677	0.754061
CAGL0D02794g	0.146153	0.808379
CAGL0D02816g	-0.26639	0.716622
CAGL0D02838g	-0.436578	0.688285
CAGL0D02860g	-0.207197	0.886556
CAGL0D02882g	-0.0101182	0.986976
CAGL0D02904g	0.138096	0.809281
CAGL0D02926g	-0.0112051	0.989507
CAGL0D02948g	-0.676051	0.226714
CAGL0D02970g	0.0740629	0.957163
CAGL0D02992g	-0.395432	0.310888
CAGL0D03014g	-0.231578	0.553008
CAGL0D03036g	-0.050915	0.93685
CAGL0D03058g	-0.203624	0.772804
CAGL0D03080g	-0.22337	0.697091
CAGL0D03102g	0.680647	0.0955094
CAGL0D03124g	-0.209314	0.873173
CAGL0D03146g	-0.154507	0.83509
CAGL0D03168g	0.581545	0.0257757
CAGL0D03190g	-0.162055	0.74664
CAGL0D03212g	-0.0449809	0.931512
CAGL0D03234g	0.391663	0.159119
CAGL0D03256g	-0.890156	0.0408496
CAGL0D03278g	-0.812636	0.170964
CAGL0D03300g	-0.147221	0.815097
CAGL0D03322g	0.0727675	0.922338
CAGL0D03344g	-0.114917	0.9081
CAGL0D03388g	-0.283267	0.753463
CAGL0D03410g	-0.350438	0.674636
CAGL0D03432g	-0.0489071	0.924245
CAGL0D03454g	0.0311256	0.967473
CAGL0D03498g	0.219023	0.690307
CAGL0D03520g	0.853441	0.0065147
CAGL0D03542g	0.252267	0.684365
CAGL0D03564g	0.062471	0.943314
CAGL0D03586g	-0.0878151	0.908941
CAGL0D03608g	0.148819	0.85315
CAGL0D03630g	-0.681251	0.68874
CAGL0D03652g	-0.927148	0.0531316
CAGL0D03674g	-0.41941	0.656056
CAGL0D03696g	0.428705	0.261777
CAGL0D03718g	-0.169367	0.690873
CAGL0D03740g	-0.208305	0.718232
CAGL0D03762g	0.114745	0.918046
CAGL0D03784g	-0.0329699	0.975633
CAGL0D03806g	-0.144991	0.876945
CAGL0D03828g	-0.0220171	0.974409
CAGL0D03850g	-0.0990919	0.851373
CAGL0D03872g	0.153489	0.903567
CAGL0D03894g	0.780684	0.091933
CAGL0D03916g	0.0211457	0.981417
CAGL0D03938g	1.39807	8.09e-06
CAGL0D03960g	-0.219935	0.623116
CAGL0D03982g	0.968218	0.000670578
CAGL0D04004g	0.455704	0.278268
CAGL0D04026g	2.79534	2.96436e-13
CAGL0D04048g	0.524602	0.0719074
CAGL0D04070g	0.594114	0.183396
CAGL0D04092g	0.655062	0.114667
CAGL0D04114g	-0.119969	0.897273
CAGL0D04136g	-0.00778248	0.992188
CAGL0D04158g	-0.166468	0.785403
CAGL0D04180g	-0.413574	0.759781
CAGL0D04202g	-0.0622066	0.951077
CAGL0D04246g	-0.207936	0.740152
CAGL0D04268g	-0.845245	0.0757112
CAGL0D04290g	-0.309413	0.342486
CAGL0D04312g	0.10508	0.815722
CAGL0D04356g	-0.8819	0.190203
CAGL0D04378g	-0.0129082	0.982775
CAGL0D04394g	-0.525853	0.304426
CAGL0D04400g	-0.356331	0.722249
CAGL0D04422g	-1.04078	0.129321
CAGL0D04444g	-0.324627	0.690873
CAGL0D04466g	-0.966709	0.0781466
CAGL0D04488g	0.619306	0.815097
CAGL0D04510g	0.407264	0.380545
CAGL0D04576g	-0.491485	0.339587
CAGL0D04620g	0.648119	0.227447
CAGL0D04642g	-0.714982	0.623116
CAGL0D04686g	1.13712	0.0577978
CAGL0D04708g	0.284844	0.52143
CAGL0D04730g	-0.139099	0.873112
CAGL0D04752g	-0.178864	0.753451
CAGL0D04774g	0.208378	0.623116
CAGL0D04796g	0.373417	0.559094
CAGL0D04818g	-0.156634	0.788044
CAGL0D04834g	-0.311776	0.784885
CAGL0D04840g	0.617307	0.392036
CAGL0D04862g	-0.330991	0.306606
CAGL0D04884g	-0.398839	0.740096
CAGL0D04928g	-0.617855	0.192261
CAGL0D04950g	0.216773	0.653762
CAGL0D04972g	0.635992	0.0401377
CAGL0D04994g	-0.40056	0.253589
CAGL0D05016g	-0.548462	0.304426
CAGL0D05060g	-0.0515932	0.941263
CAGL0D05082g	0.527684	0.323559
CAGL0D05104g	-0.820756	0.432049
CAGL0D05148g	-0.0128862	0.988732
CAGL0D05170g	-0.696037	0.00334279
CAGL0D05192g	0.470372	0.0768231
CAGL0D05214g	-0.19809	0.744341
CAGL0D05236g	-0.649538	0.672158
CAGL0D05258g	-0.520391	0.226589
CAGL0D05280g	-0.468167	0.685365
CAGL0D05302g	-0.136378	0.857511
CAGL0D05318g	0.388268	0.426884
CAGL0D05324g	-0.417332	0.270579
CAGL0D05346g	-0.345713	0.413191
CAGL0D05368g	-0.846593	0.00639611
CAGL0D05412g	0.173436	0.784885
CAGL0D05434g	-0.0829205	0.948042
CAGL0D05456g	1.18044	0.470147
CAGL0D05478g	0.373435	0.164071
CAGL0D05500g	-0.808987	0.0437717
CAGL0D05522g	-0.254051	0.713497
CAGL0D05544g	0.897897	0.000213878
CAGL0D05566g	-0.337641	0.618015
CAGL0D05588g	-0.369265	0.778674
CAGL0D05610g	-0.00157237	0.998923
CAGL0D05632g	1.16242	0.110759
CAGL0D05654g	0.46674	0.85274
CAGL0D05676g	0.0472979	0.934519
CAGL0D05698g	0.722935	0.2468
CAGL0D05720g	0.348459	0.400733
CAGL0D05742g	-0.220056	0.623608
CAGL0D05764g	0.370793	0.340106
CAGL0D05786g	-0.926846	0.0584548
CAGL0D05808g	0.367557	0.286358
CAGL0D05852g	0.155129	0.727678
CAGL0D05874g	-0.322193	0.769795
CAGL0D05896g	0.0340355	0.949883
CAGL0D05918g	0.152933	0.894226
CAGL0D05940g	-0.0585243	0.987988
CAGL0D05962g	0.38737	0.524767
CAGL0D06006g	0.536154	0.210084
CAGL0D06028g	-0.111307	0.922338
CAGL0D06050g	-0.934193	0.000805486
CAGL0D06094g	-0.739737	0.282877
CAGL0D06138g	-0.450462	0.413191
CAGL0D06154g	0.0603735	0.923198
CAGL0D06160g	-0.489684	0.1186
CAGL0D06182g	-0.171406	0.753662
CAGL0D06204g	0.587344	0.0344747
CAGL0D06226g	0.0491421	0.937061
CAGL0D06270g	-0.0814059	0.921039
CAGL0D06292g	-0.212795	0.75126
CAGL0D06314g	-0.0116487	0.987988
CAGL0D06336g	-0.255988	0.733007
CAGL0D06402g	-0.408513	0.469358
CAGL0D06424g	0.562125	0.178912
CAGL0D06446g	-0.364608	0.301334
CAGL0D06468g	-0.0632209	0.952353
CAGL0D06490g	-0.436415	0.346442
CAGL0D06512g	0.0175437	0.989059
CAGL0D06534g	-0.00920479	0.998923
CAGL0D06556g	-0.202994	0.566872
CAGL0D06578g	0.0846478	0.931567
CAGL0D06600g	0.580004	0.221536
CAGL0D06622g	-0.685177	0.0514025
CAGL0D06644g	-0.783562	0.196041
CAGL0D06666g	-0.338425	0.830971
CAGL0D06688g	0.781746	0.0189242
CAGL0D06710g	-0.83732	0.0608967
CAGL0E00116g	0.202606	0.949883
CAGL0E00187g	-0.287775	0.680268
CAGL0E00231g	-0.908332	0.538775
CAGL0E00275g	-0.444321	0.376749
CAGL0E00341g	-0.364224	0.655307
CAGL0E00363g	0.102611	0.969057
CAGL0E00385g	-0.220361	0.677513
CAGL0E00407g	0.260044	0.694908
CAGL0E00429g	0.0570447	0.953331
CAGL0E00451g	0.0452886	0.94711
CAGL0E00473g	-0.010234	0.987801
CAGL0E00495g	-0.346952	0.458481
CAGL0E00517g	-0.795253	0.401897
CAGL0E00539g	-0.246441	0.645115
CAGL0E00561g	0.218047	0.573675
CAGL0E00583g	-0.672099	0.063996
CAGL0E00605g	0.0299512	0.978414
CAGL0E00627g	0.215994	0.653762
CAGL0E00649g	1.17878	0.00048599
CAGL0E00671g	0.463226	0.154767
CAGL0E00693g	-0.244546	0.524767
CAGL0E00715g	0.381226	0.393545
CAGL0E00737g	-0.0282684	0.97099
CAGL0E00759g	0.270517	0.663571
CAGL0E00781g	-0.258571	0.693059
CAGL0E00803g	0.416245	0.713355
CAGL0E00847g	0.208011	0.568132
CAGL0E00869g	-0.0229014	0.978944
CAGL0E00891g	0.16696	0.684487
CAGL0E00913g	0.0906922	0.855048
CAGL0E00935g	-0.250511	0.66356
CAGL0E00957g	0.323354	0.30899
CAGL0E00979g	-0.331218	0.586064
CAGL0E01001g	0.212237	0.560318
CAGL0E01023g	0.556826	0.502856
CAGL0E01045g	0.0272593	0.971314
CAGL0E01067g	-0.09794	0.906197
CAGL0E01089g	-0.205245	0.69752
CAGL0E01111g	-0.286626	0.426884
CAGL0E01133g	-0.525369	0.452078
CAGL0E01155g	-0.33979	0.855681
CAGL0E01177g	-0.00583828	0.99265
CAGL0E01199g	-0.164826	0.663571
CAGL0E01221g	0.227338	0.602648
CAGL0E01243g	0.174296	0.741458
CAGL0E01265g	-0.118065	0.784885
CAGL0E01287g	0.654355	0.0106391
CAGL0E01309g	0.0306288	0.971314
CAGL0E01331g	1.08394	7.93297e-05
CAGL0E01353g	-0.76217	0.0390377
CAGL0E01397g	0.274075	0.464295
CAGL0E01419g	-0.0172247	0.987801
CAGL0E01441g	-0.354605	0.265532
CAGL0E01463g	-0.381552	0.188798
CAGL0E01485g	-0.0129188	0.985894
CAGL0E01507g	-0.310297	0.502408
CAGL0E01529g	-0.765386	0.14211
CAGL0E01551g	-0.00791404	0.993712
CAGL0E01567g	-0.152915	0.79037
CAGL0E01573g	-0.449375	0.703986
CAGL0E01595g	-0.15311	0.878662
CAGL0E01617g	0.197262	0.631784
CAGL0E01639g	0.475831	0.470859
CAGL0E01661g	0.283944	0.4453
CAGL0E01683g	0.335097	0.316037
CAGL0E01705g	1.63964	1.83826e-09
CAGL0E01727g	0.266607	0.809281
CAGL0E01749g	0.543513	0.822374
CAGL0E01771g	-1.9949	7.32474e-10
CAGL0E01793g	-0.475009	0.299645
CAGL0E01815g	0.557566	0.319168
CAGL0E01837g	1.63056	4.884e-05
CAGL0E01859g	-0.70355	0.457862
CAGL0E01881g	0.30104	0.737932
CAGL0E01903g	-0.497993	0.502408
CAGL0E01925g	-0.431365	0.538775
CAGL0E01947g	0.215949	0.664263
CAGL0E01969g	-0.0867484	0.879078
CAGL0E01991g	-0.309026	0.413944
CAGL0E02013g	-0.346176	0.484128
CAGL0E02035g	-0.633733	0.0259076
CAGL0E02057g	0.249975	0.831847
CAGL0E02079g	0.61401	0.0431091
CAGL0E02101g	-0.246687	0.684487
CAGL0E02123g	-0.420646	0.714132
CAGL0E02145g	-0.639981	0.477034
CAGL0E02167g	-0.343117	0.513217
CAGL0E02189g	0.0563983	0.953011
CAGL0E02211g	-0.0235412	0.989059
CAGL0E02233g	-1.82496	0.0029777
CAGL0E02255g	-1.13905	0.117309
CAGL0E02299g	-0.167881	0.733891
CAGL0E02315g	-0.927189	0.00174366
CAGL0E02321g	-0.516667	0.176834
CAGL0E02343g	-0.269154	0.891517
CAGL0E02365g	0.0769345	0.918046
CAGL0E02387g	0.580574	0.419794
CAGL0E02409g	-0.585956	0.146238
CAGL0E02431g	-0.29809	0.721095
CAGL0E02453g	-0.299451	0.52143
CAGL0E02475g	0.275858	0.522466
CAGL0E02497g	-0.0742557	0.920444
CAGL0E02519g	-0.531126	0.332974
CAGL0E02541g	-0.382141	0.281396
CAGL0E02585g	-0.303233	0.68874
CAGL0E02607g	0.469199	0.1887
CAGL0E02629g	0.0959243	0.897048
CAGL0E02651g	0.198185	0.770295
CAGL0E02673g	-0.652406	0.422715
CAGL0E02695g	0.528815	0.124802
CAGL0E02717g	-0.79361	0.00859397
CAGL0E02739g	-0.461238	0.281613
CAGL0E02761g	-0.230461	0.538775
CAGL0E02783g	0.461288	0.0600984
CAGL0E02805g	-0.059622	0.922338
CAGL0E02827g	-0.34398	0.440675
CAGL0E02849g	-0.219737	0.596404
CAGL0E02871g	0.0187074	0.987801
CAGL0E02893g	-0.429571	0.481836
CAGL0E02915g	0.0635349	0.934333
CAGL0E02937g	-0.371608	0.777267
CAGL0E02959g	-0.222908	0.728664
CAGL0E02981g	-0.389762	0.219841
CAGL0E03003g	0.229814	0.680672
CAGL0E03025g	-0.422656	0.333741
CAGL0E03069g	-0.318189	0.836962
CAGL0E03113g	0.266134	0.445671
CAGL0E03157g	-0.161699	0.744161
CAGL0E03179g	-0.435339	0.256224
CAGL0E03201g	-0.735242	0.00179749
CAGL0E03223g	-0.784739	0.226714
CAGL0E03245g	0.000425105	0.999963
CAGL0E03267g	-0.274361	0.602648
CAGL0E03289g	0.14767	0.9081
CAGL0E03311g	0.0909754	0.886743
CAGL0E03355g	1.08761	0.000429133
CAGL0E03366g	0.472497	0.74767
CAGL0E03421g	-0.140068	0.878662
CAGL0E03432g	-0.242279	0.658668
CAGL0E03454g	-0.0578624	0.922475
CAGL0E03476g	0.27008	0.435052
CAGL0E03498g	0.225699	0.769795
CAGL0E03520g	-0.123449	0.886743
CAGL0E03542g	-0.518294	0.173691
CAGL0E03564g	-0.0294353	0.965032
CAGL0E03608g	-0.030809	0.958348
CAGL0E03630g	-0.555021	0.267129
CAGL0E03652g	0.818964	0.0048784
CAGL0E03674g	0.190523	0.618015
CAGL0E03718g	0.0187737	0.978944
CAGL0E03740g	0.804728	0.0214773
CAGL0E03762g	0.369092	0.611493
CAGL0E03784g	0.242639	0.57613
CAGL0E03806g	0.130355	0.810847
CAGL0E03828g	0.163847	0.78358
CAGL0E03850g	0.548714	0.111501
CAGL0E03872g	-0.172132	0.732685
CAGL0E03894g	0.741047	0.252049
CAGL0E03916g	1.00853	0.000400482
CAGL0E03938g	0.117529	0.856899
CAGL0E03960g	0.231213	0.709611
CAGL0E03982g	0.22885	0.674636
CAGL0E04004g	0.627838	0.337039
CAGL0E04026g	-0.210321	0.670957
CAGL0E04048g	0.0011754	0.998923
CAGL0E04070g	-0.163037	0.855048
CAGL0E04092g	-0.499918	0.495114
CAGL0E04114g	0.134124	0.773408
CAGL0E04136g	0.337106	0.379073
CAGL0E04158g	-0.0849813	0.913291
CAGL0E04180g	-0.0968736	0.934519
CAGL0E04224g	-1.13425	0.231787
CAGL0E04246g	0.0569992	0.944678
CAGL0E04268g	-0.127778	0.79985
CAGL0E04290g	-0.231548	0.695051
CAGL0E04312g	1.10156	0.00186612
CAGL0E04334g	-0.248691	0.933448
CAGL0E04356g	0.521522	0.222822
CAGL0E04378g	0.36332	0.191727
CAGL0E04400g	-0.0136656	0.985336
CAGL0E04422g	-0.168857	0.778674
CAGL0E04444g	-0.395377	0.272603
CAGL0E04466g	-0.533134	0.706311
CAGL0E04488g	-0.435517	0.481836
CAGL0E04510g	0.275772	0.488712
CAGL0E04532g	-0.259893	0.538802
CAGL0E04548g	0.191224	0.777267
CAGL0E04554g	0.0207116	0.989059
CAGL0E04576g	-0.311377	0.407766
CAGL0E04598g	0.296835	0.413191
CAGL0E04620g	-0.160094	0.850166
CAGL0E04642g	0.0549375	0.922342
CAGL0E04664g	-0.133126	0.831847
CAGL0E04686g	0.0530653	0.924245
CAGL0E04708g	0.451396	0.280906
CAGL0E04752g	-0.419361	0.450755
CAGL0E04774g	-0.560454	0.496529
CAGL0E04796g	-0.0582988	0.920296
CAGL0E04818g	-0.375089	0.571401
CAGL0E04840g	-0.257999	0.802941
CAGL0E04862g	0.0620562	0.919273
CAGL0E04884g	0.248523	0.571411
CAGL0E04906g	-0.993146	0.258474
CAGL0E04928g	-0.239403	0.674636
CAGL0E04950g	0.0601199	0.92553
CAGL0E04972g	0.185083	0.683823
CAGL0E04994g	-0.246192	0.607393
CAGL0E05016g	-0.573411	0.0768231
CAGL0E05038g	0.192633	0.705048
CAGL0E05060g	-0.105195	0.836968
CAGL0E05082g	0.354002	0.413191
CAGL0E05104g	-0.304474	0.59803
CAGL0E05126g	-0.267542	0.643345
CAGL0E05148g	0.496984	0.0330248
CAGL0E05170g	-0.166337	0.799612
CAGL0E05192g	-0.351364	0.387953
CAGL0E05214g	-0.33644	0.344682
CAGL0E05236g	-0.218219	0.914014
CAGL0E05258g	-1.29459	7.78852e-05
CAGL0E05280g	-1.5366	0.00579729
CAGL0E05302g	0.461093	0.14305
CAGL0E05324g	-0.236536	0.658668
CAGL0E05346g	0.170574	0.687554
CAGL0E05368g	0.142113	0.845587
CAGL0E05390g	-0.328662	0.458695
CAGL0E05412g	-0.0737604	0.912528
CAGL0E05434g	-0.0615254	0.947266
CAGL0E05478g	-0.127999	0.96449
CAGL0E05500g	-0.213678	0.949883
CAGL0E05522g	-0.818802	0.0561176
CAGL0E05566g	-0.202198	0.764775
CAGL0E05588g	0.252471	0.614012
CAGL0E05610g	0.595512	0.413191
CAGL0E05632g	0.917092	0.111806
CAGL0E05654g	0.51644	0.586553
CAGL0E05676g	0.233706	0.702412
CAGL0E05698g	-0.0185414	0.987988
CAGL0E05720g	-0.344459	0.572249
CAGL0E05742g	-0.224243	0.594023
CAGL0E05764g	0.0887296	0.937061
CAGL0E05786g	-0.252434	0.771419
CAGL0E05808g	-0.585364	0.0484841
CAGL0E05830g	0.267129	0.683734
CAGL0E05874g	-0.0508868	0.973605
CAGL0E05896g	-0.209111	0.655307
CAGL0E05918g	0.894836	0.00245812
CAGL0E05940g	-0.15325	0.692901
CAGL0E05962g	0.656461	0.00776552
CAGL0E05984g	0.614556	0.0543021
CAGL0E06006g	0.352695	0.388892
CAGL0E06028g	-0.208799	0.75216
CAGL0E06050g	-0.297561	0.51508
CAGL0E06072g	-0.164978	0.702412
CAGL0E06094g	0.927568	0.728456
CAGL0E06116g	1.41769	1.74226e-08
CAGL0E06138g	-0.246298	0.531767
CAGL0E06160g	0.617599	0.0180636
CAGL0E06182g	0.306606	0.612916
CAGL0E06204g	0.184262	0.769019
CAGL0E06226g	0.114618	0.826483
CAGL0E06248g	0.30139	0.68574
CAGL0E06270g	-0.044509	0.960043
CAGL0E06314g	-0.238705	0.762295
CAGL0E06336g	0.223133	0.665791
CAGL0E06358g	-0.567115	0.0129595
CAGL0E06380g	0.782416	0.000488027
CAGL0E06402g	-0.242728	0.896727
CAGL0E06424g	-0.0879172	0.873112
CAGL0E06446g	-0.00361834	0.996898
CAGL0E06468g	0.0928647	0.886743
CAGL0E06490g	-0.188406	0.753974
CAGL0E06512g	0.567009	0.0376153
CAGL0E06534g	-0.0663774	0.921534
CAGL0E06556g	-0.202512	0.689257
CAGL0E06600g	-1.34839	0.0327157
CAGL0E06644g	-2.10754	0.000211284
CAGL0F00187g	0.385689	0.67283
CAGL0F00209g	0.436963	0.589428
CAGL0F00231g	0.229827	0.520074
CAGL0F00253g	-0.983359	0.0563412
CAGL0F00275g	-0.352395	0.299258
CAGL0F00297g	-0.416437	0.264285
CAGL0F00319g	-0.955548	0.0178204
CAGL0F00341g	-0.817245	0.636982
CAGL0F00363g	-0.423958	0.579728
CAGL0F00407g	-0.814296	0.281613
CAGL0F00429g	-0.400558	0.353521
CAGL0F00451g	-0.412334	0.303871
CAGL0F00473g	-0.278817	0.706476
CAGL0F00495g	0.180988	0.630341
CAGL0F00517g	0.188083	0.614012
CAGL0F00539g	-0.290201	0.665216
CAGL0F00561g	-0.0958466	0.908639
CAGL0F00583g	0.109839	0.832982
CAGL0F00605g	3.46831	1.58855e-34
CAGL0F00627g	-0.242028	0.589428
CAGL0F00649g	0.222065	0.85315
CAGL0F00671g	-0.138975	0.809281
CAGL0F00693g	0.483748	0.0509331
CAGL0F00715g	-0.0372865	0.96449
CAGL0F00737g	-0.13048	0.791164
CAGL0F00759g	-0.0499663	0.922338
CAGL0F00803g	0.536597	0.183136
CAGL0F00825g	-0.258464	0.510251
CAGL0F00869g	3.16807	1.88669e-33
CAGL0F00913g	-0.140932	0.904921
CAGL0F00935g	-0.0984562	0.884085
CAGL0F00957g	0.0564725	0.921209
CAGL0F00979g	1.48571	0.00186691
CAGL0F01001g	-0.322104	0.490068
CAGL0F01023g	-0.696334	0.685365
CAGL0F01045g	-0.156118	0.68574
CAGL0F01089g	-0.403591	0.484128
CAGL0F01111g	-0.427012	0.45777
CAGL0F01133g	0.138853	0.791847
CAGL0F01155g	-0.269143	0.502408
CAGL0F01177g	-0.506837	0.306606
CAGL0F01199g	0.0941946	0.90103
CAGL0F01221g	0.0153239	0.987273
CAGL0F01243g	-0.197026	0.686156
CAGL0F01265g	0.448726	0.481836
CAGL0F01287g	-0.238161	0.703986
CAGL0F01331g	-0.00241986	0.998923
CAGL0F01397g	0.617422	0.00901179
CAGL0F01419g	0.482791	0.340448
CAGL0F01463g	0.0564788	0.962325
CAGL0F01485g	0.239246	0.763304
CAGL0F01507g	0.814892	0.001506
CAGL0F01529g	0.36534	0.45127
CAGL0F01551g	-0.550344	0.31955
CAGL0F01573g	0.0244097	0.972718
CAGL0F01595g	-0.171277	0.69752
CAGL0F01617g	0.329928	0.550399
CAGL0F01639g	-0.204202	0.70616
CAGL0F01661g	0.768345	0.188798
CAGL0F01683g	-0.231598	0.746418
CAGL0F01705g	-0.48223	0.167853
CAGL0F01727g	0.274913	0.787076
CAGL0F01749g	-1.16979	0.537122
CAGL0F01771g	0.0439495	0.962325
CAGL0F01793g	0.134256	0.939583
CAGL0F01815g	0.0282414	0.972718
CAGL0F01837g	0.267832	0.437358
CAGL0F01859g	0.304078	0.611493
CAGL0F01881g	0.00270654	0.998923
CAGL0F01903g	-0.150944	0.805835
CAGL0F01925g	-0.167084	0.9081
CAGL0F01947g	0.258664	0.440631
CAGL0F01969g	-0.171411	0.827833
CAGL0F01991g	0.302883	0.505652
CAGL0F02013g	-0.370867	0.478753
CAGL0F02035g	-0.0835678	0.948211
CAGL0F02079g	-0.813982	0.0154797
CAGL0F02101g	1.44398	6.2602e-07
CAGL0F02123g	0.156501	0.732798
CAGL0F02145g	0.350497	0.26425
CAGL0F02167g	-1.24224	0.214389
CAGL0F02233g	-0.259618	0.531767
CAGL0F02255g	0.712076	0.024343
CAGL0F02277g	-0.111835	0.826476
CAGL0F02299g	-0.381401	0.531767
CAGL0F02343g	0.376677	0.37694
CAGL0F02365g	-0.377033	0.45777
CAGL0F02387g	0.252161	0.581796
CAGL0F02431g	-0.874231	0.00238723
CAGL0F02453g	-0.189834	0.687553
CAGL0F02475g	0.565089	0.57965
CAGL0F02497g	-0.113654	0.830866
CAGL0F02513g	1.086	0.275911
CAGL0F02519g	1.05565	9.77064e-06
CAGL0F02541g	-0.251686	0.8394
CAGL0F02563g	-1.04552	0.0565193
CAGL0F02585g	0.0153853	0.989059
CAGL0F02607g	0.587627	0.815592
CAGL0F02651g	-0.201519	0.762843
CAGL0F02673g	-0.019368	0.975746
CAGL0F02695g	0.665667	0.115636
CAGL0F02717g	3.36921	1.39878e-71
CAGL0F02739g	-0.00472873	0.993712
CAGL0F02761g	-0.330203	0.437358
CAGL0F02783g	0.0740135	0.918636
CAGL0F02805g	-0.301774	0.540977
CAGL0F02827g	0.354262	0.305524
CAGL0F02849g	-0.264943	0.609863
CAGL0F02871g	-0.492007	0.155958
CAGL0F02893g	0.677589	0.0112084
CAGL0F02915g	0.586305	0.0947545
CAGL0F02937g	-0.152328	0.739369
CAGL0F02959g	-0.154123	0.821034
CAGL0F03003g	0.601615	0.26995
CAGL0F03025g	0.602232	0.283233
CAGL0F03047g	0.43286	0.361871
CAGL0F03069g	0.0434421	0.950226
CAGL0F03091g	0.316008	0.645115
CAGL0F03113g	0.554079	0.0430886
CAGL0F03135g	0.062465	0.949883
CAGL0F03157g	0.0184039	0.985326
CAGL0F03179g	-0.140627	0.784885
CAGL0F03201g	-0.0507082	0.948399
CAGL0F03223g	0.068147	0.886743
CAGL0F03245g	-0.063196	0.922338
CAGL0F03267g	1.52964	0.000202431
CAGL0F03289g	-0.274027	0.688285
CAGL0F03311g	0.0832329	0.86617
CAGL0F03333g	-0.473276	0.23307
CAGL0F03399g	-0.424999	0.227447
CAGL0F03421g	-0.312699	0.488712
CAGL0F03443g	-0.112067	0.869704
CAGL0F03465g	0.0515574	0.922338
CAGL0F03487g	0.0211699	0.982491
CAGL0F03531g	-0.118778	0.778674
CAGL0F03553g	-0.535164	0.267528
CAGL0F03575g	0.0820514	0.90065
CAGL0F03597g	-0.350553	0.623116
CAGL0F03619g	-0.222339	0.67123
CAGL0F03641g	-0.0550039	0.978944
CAGL0F03663g	-0.0631826	0.938587
CAGL0F03685g	0.020758	0.978944
CAGL0F03707g	0.96985	0.000447909
CAGL0F03729g	-0.504475	0.252326
CAGL0F03751g	0.0515642	0.936382
CAGL0F03773g	0.0302118	0.963218
CAGL0F03795g	-0.235575	0.68874
CAGL0F03817g	0.0969142	0.893253
CAGL0F03839g	-0.349206	0.598794
CAGL0F03861g	0.708452	0.0399851
CAGL0F03883g	1.22896	4.40424e-10
CAGL0F03905g	0.629603	0.054682
CAGL0F03927g	-0.0907633	0.935752
CAGL0F03949g	-0.0330486	0.954044
CAGL0F03971g	0.256296	0.488277
CAGL0F03993g	-0.230222	0.659036
CAGL0F04015g	0.0386092	0.962325
CAGL0F04081g	0.828842	0.0289434
CAGL0F04092g	0.552538	0.342486
CAGL0F04103g	0.165679	0.814062
CAGL0F04125g	-0.174244	0.787085
CAGL0F04191g	1.04121	0.04832
CAGL0F04213g	0.456766	0.191164
CAGL0F04235g	-0.113044	0.858398
CAGL0F04257g	-0.165371	0.689378
CAGL0F04279g	0.688048	0.0339695
CAGL0F04301g	-0.337895	0.502408
CAGL0F04323g	-0.443858	0.531767
CAGL0F04345g	1.1632	1.25643e-08
CAGL0F04367g	-0.0358805	0.962325
CAGL0F04389g	0.16698	0.753463
CAGL0F04411g	0.0650731	0.922338
CAGL0F04433g	-0.300222	0.62086
CAGL0F04455g	-0.229595	0.741458
CAGL0F04477g	-0.0838937	0.923463
CAGL0F04499g	0.252102	0.83334
CAGL0F04521g	0.704775	0.384808
CAGL0F04565g	0.203501	0.560352
CAGL0F04587g	-0.116703	0.868455
CAGL0F04609g	0.735364	0.010864
CAGL0F04631g	1.2222	0.24598
CAGL0F04653g	-0.0237879	0.967907
CAGL0F04697g	1.75609	5.66134e-15
CAGL0F04719g	4.43552	1.59017e-89
CAGL0F04741g	0.199154	0.654796
CAGL0F04763g	-0.501397	0.483421
CAGL0F04785g	-0.00737224	0.990885
CAGL0F04807g	1.88608	1.03929e-18
CAGL0F04829g	-0.198262	0.68488
CAGL0F04851g	0.719752	0.144545
CAGL0F04873g	-0.565878	0.126712
CAGL0F04895g	3.37766	6.00018e-68
CAGL0F04917g	-0.237197	0.800567
CAGL0F04939g	-0.396793	0.45777
CAGL0F04961g	0.0163056	0.987226
CAGL0F04983g	-0.201521	0.880546
CAGL0F05005g	-0.241496	0.588251
CAGL0F05027g	0.211132	0.777267
CAGL0F05049g	-0.20176	0.733891
CAGL0F05071g	0.310244	0.441279
CAGL0F05093g	0.0622274	0.975395
CAGL0F05115g	-0.55415	0.249743
CAGL0F05137g	-1.91724	2.28149e-07
CAGL0F05159g	-0.43859	0.203517
CAGL0F05181g	0.349872	0.381691
CAGL0F05203g	0.058611	0.940025
CAGL0F05225g	-0.321306	0.596404
CAGL0F05247g	0.0557237	0.93582
CAGL0F05269g	-0.0534897	0.920296
CAGL0F05329g	-0.588408	0.0231752
CAGL0F05335g	-0.0320441	0.962029
CAGL0F05357g	0.00104754	0.998923
CAGL0F05379g	-0.0647125	0.921209
CAGL0F05401g	-0.0619977	0.914497
CAGL0F05423g	0.748287	0.00590525
CAGL0F05445g	0.163834	0.741458
CAGL0F05467g	-0.4583	0.423682
CAGL0F05489g	0.512352	0.470859
CAGL0F05511g	-0.142099	0.779427
CAGL0F05533g	-0.0844655	0.922338
CAGL0F05555g	-0.188011	0.78358
CAGL0F05577g	0.194594	0.713288
CAGL0F05599g	-0.453096	0.23635
CAGL0F05621g	0.336235	0.589428
CAGL0F05643g	0.0468328	0.934331
CAGL0F05665g	0.204689	0.589428
CAGL0F05687g	0.0972641	0.885123
CAGL0F05709g	0.480367	0.789993
CAGL0F05731g	-0.450994	0.382822
CAGL0F05753g	-0.0738094	0.894309
CAGL0F05775g	0.711733	0.0221119
CAGL0F05797g	-0.334473	0.53434
CAGL0F05819g	0.505257	0.202219
CAGL0F05841g	0.578095	0.526429
CAGL0F05863g	0.130935	0.764544
CAGL0F05885g	0.340784	0.538802
CAGL0F05907g	-0.347444	0.400229
CAGL0F05929g	-0.992323	0.00045082
CAGL0F05951g	-0.59554	0.349851
CAGL0F05973g	0.745988	0.00296967
CAGL0F05995g	13.0127	9.71635e-17
CAGL0F06017g	-0.0132527	0.986586
CAGL0F06039g	0.213991	0.602203
CAGL0F06061g	1.54816	1.73527e-13
CAGL0F06127g	-0.433847	0.398199
CAGL0F06149g	-0.263932	0.698167
CAGL0F06171g	0.0541508	0.918636
CAGL0F06215g	-0.177649	0.720237
CAGL0F06237g	-0.466825	0.267528
CAGL0F06259g	-0.574109	0.278268
CAGL0F06325g	1.8397	4.33242e-12
CAGL0F06347g	-0.134718	0.754683
CAGL0F06369g	-0.603967	0.223327
CAGL0F06391g	-0.351631	0.377734
CAGL0F06413g	-0.498691	0.388892
CAGL0F06435g	-0.365448	0.595617
CAGL0F06457g	-0.345923	0.407617
CAGL0F06479g	-0.110946	0.848757
CAGL0F06501g	-0.710845	0.0842624
CAGL0F06523g	-0.577252	0.483871
CAGL0F06545g	0.612706	0.384808
CAGL0F06567g	0.214851	0.596455
CAGL0F06589g	-0.429606	0.633669
CAGL0F06611g	0.145764	0.770295
CAGL0F06633g	-0.217202	0.722249
CAGL0F06655g	0.395384	0.382822
CAGL0F06677g	-0.0552282	0.924861
CAGL0F06693g	0.0342757	0.962325
CAGL0F06699g	-0.0476085	0.973605
CAGL0F06721g	-0.0916057	0.859852
CAGL0F06743g	-0.254962	0.538775
CAGL0F06765g	0.0394029	0.96449
CAGL0F06787g	-0.0536624	0.933668
CAGL0F06809g	-0.788066	0.596404
CAGL0F06831g	-0.44271	0.21736
CAGL0F06853g	-0.293298	0.784885
CAGL0F06875g	-0.858185	0.00118149
CAGL0F06897g	-0.346959	0.403901
CAGL0F06919g	0.123424	0.793353
CAGL0F06941g	-0.117928	0.887971
CAGL0F06963g	0.100462	0.9081
CAGL0F06985g	0.131467	0.832854
CAGL0F07007g	-0.353646	0.63523
CAGL0F07029g	0.394152	0.189844
CAGL0F07051g	0.250367	0.512928
CAGL0F07073g	-0.214128	0.664155
CAGL0F07095g	0.0366217	0.948399
CAGL0F07117g	0.804141	0.0115255
CAGL0F07139g	-0.284654	0.810847
CAGL0F07172g	0.477899	0.131967
CAGL0F07249g	-0.139133	0.815097
CAGL0F07271g	-0.223326	0.636272
CAGL0F07293g	-0.437353	0.51766
CAGL0F07315g	0.382922	0.232852
CAGL0F07337g	0.279954	0.559899
CAGL0F07359g	-1.20687	0.0426524
CAGL0F07381g	-0.179501	0.808379
CAGL0F07403g	-0.376217	0.690942
CAGL0F07425g	-0.427834	0.214931
CAGL0F07447g	0.0961314	0.904389
CAGL0F07469g	0.130734	0.846411
CAGL0F07491g	-0.243621	0.598794
CAGL0F07513g	0.769332	0.0900251
CAGL0F07535g	-0.37743	0.380991
CAGL0F07557g	0.184138	0.922475
CAGL0F07579g	0.555871	0.11039
CAGL0F07601g	-0.215188	0.753463
CAGL0F07623g	-0.0922884	0.904869
CAGL0F07645g	-0.527225	0.589428
CAGL0F07667g	0.411595	0.165395
CAGL0F07689g	0.413245	0.146264
CAGL0F07711g	-0.0677	0.922338
CAGL0F07733g	-0.200021	0.659842
CAGL0F07755g	-0.776819	0.209422
CAGL0F07777g	3.99246	2.13978e-36
CAGL0F07799g	0.415378	0.160613
CAGL0F07821g	0.143256	0.826796
CAGL0F07843g	-0.39334	0.43937
CAGL0F07865g	0.892695	0.0350512
CAGL0F07887g	-0.353494	0.487728
CAGL0F07909g	0.133679	0.793353
CAGL0F07931g	0.144247	0.802599
CAGL0F07953g	-0.25244	0.879078
CAGL0F07975g	1.00813	0.000641412
CAGL0F07997g	-0.44548	0.513683
CAGL0F08019g	-0.920147	0.0273734
CAGL0F08041g	-0.0825493	0.896727
CAGL0F08063g	-0.0359247	0.962325
CAGL0F08085g	0.357012	0.764483
CAGL0F08107g	0.74167	0.000271652
CAGL0F08129g	-0.241776	0.909567
CAGL0F08151g	-0.265528	0.576466
CAGL0F08173g	0.884222	0.0459389
CAGL0F08195g	-0.15422	0.892941
CAGL0F08217g	-0.0743803	0.964829
CAGL0F08239g	0.553592	0.0593098
CAGL0F08261g	0.325831	0.674636
CAGL0F08283g	-0.431454	0.132166
CAGL0F08305g	0.316187	0.536358
CAGL0F08327g	0.423962	0.348187
CAGL0F08371g	-0.309494	0.505001
CAGL0F08393g	0.113693	0.811171
CAGL0F08415g	-0.579731	0.0704132
CAGL0F08437g	-0.362648	0.384808
CAGL0F08459g	-0.0599877	0.920296
CAGL0F08481g	0.863125	0.00020946
CAGL0F08503g	-0.622991	0.0374397
CAGL0F08525g	-0.493952	0.199746
CAGL0F08547g	-0.421773	0.255797
CAGL0F08569g	-0.196329	0.625212
CAGL0F08591g	-0.454955	0.547969
CAGL0F08613g	-0.375803	0.339587
CAGL0F08635g	-0.255676	0.571401
CAGL0F08657g	-0.00622672	0.992328
CAGL0F08679g	0.0679971	0.90103
CAGL0F08701g	0.0494324	0.963737
CAGL0F08723g	-0.523948	0.0700978
CAGL0F08745g	1.23926	0.000808934
CAGL0F08789g	-0.211886	0.584245
CAGL0F08811g	-0.122585	0.840388
CAGL0F08833g	-1.34428	3.11786e-08
CAGL0F08855g	-0.0779376	0.908941
CAGL0F08877g	-0.302629	0.585987
CAGL0F08943g	0.0292381	0.96449
CAGL0F08965g	-0.128243	0.785981
CAGL0F08987g	0.27507	0.409789
CAGL0F09009g	-0.282056	0.722987
CAGL0F09031g	-0.2596	0.602203
CAGL0F09053g	0.157539	0.828602
CAGL0F09075g	0.484689	0.0543021
CAGL0F09097g	-0.408675	0.200671
CAGL0F09119g	-0.518219	0.0488141
CAGL0F09141g	0.114837	0.936535
CAGL0F09163g	0.205211	0.559094
CAGL0F09185g	-0.130038	0.850653
CAGL0F09207g	-0.439968	0.0732356
CAGL0F09229g	0.360319	0.376749
CAGL0G00154g	-0.276841	0.512928
CAGL0G00176g	0.125381	0.808643
CAGL0G00220g	0.0925208	0.859852
CAGL0G00242g	0.254677	0.470859
CAGL0G00264g	-0.778718	0.503237
CAGL0G00286g	-0.304002	0.45043
CAGL0G00308g	0.365402	0.507492
CAGL0G00330g	-0.199249	0.869465
CAGL0G00352g	0.0611387	0.922338
CAGL0G00374g	-0.379582	0.277526
CAGL0G00396g	-0.166178	0.79037
CAGL0G00418g	-0.0235361	0.972989
CAGL0G00440g	-0.344544	0.342137
CAGL0G00462g	0.111212	0.972507
CAGL0G00484g	0.609017	0.727678
CAGL0G00506g	0.0689794	0.897156
CAGL0G00528g	-0.104629	0.8379
CAGL0G00550g	-0.578915	0.0757104
CAGL0G00594g	-0.310653	0.353855
CAGL0G00660g	-0.0917371	0.859627
CAGL0G00682g	-0.26677	0.547695
CAGL0G00704g	-0.287768	0.639954
CAGL0G00726g	-0.566952	0.129757
CAGL0G00748g	-0.779145	0.511865
CAGL0G00792g	-0.0452284	0.989059
CAGL0G00814g	-0.0442521	0.948399
CAGL0G00858g	-1.25557	2.59469e-05
CAGL0G00902g	-0.30334	0.353521
CAGL0G00924g	-0.444916	0.783597
CAGL0G00946g	-0.682401	0.495114
CAGL0G00968g	0.131512	0.762843
CAGL0G00990g	-0.23609	0.517884
CAGL0G01012g	-0.480234	0.840932
CAGL0G01034g	0.32789	0.475078
CAGL0G01056g	0.823807	0.666605
CAGL0G01078g	-0.322463	0.252782
CAGL0G01100g	0.265041	0.470965
CAGL0G01122g	1.13531	0.164071
CAGL0G01144g	0.475184	0.102348
CAGL0G01166g	-0.441492	0.356616
CAGL0G01188g	-0.692763	0.157066
CAGL0G01210g	-0.485683	0.394122
CAGL0G01232g	0.250899	0.575664
CAGL0G01254g	-1.26114	7.29948e-05
CAGL0G01276g	-0.324581	0.53459
CAGL0G01298g	-0.412447	0.183136
CAGL0G01320g	-0.540738	0.264285
CAGL0G01342g	0.0803604	0.86636
CAGL0G01364g	-0.0744456	0.874375
CAGL0G01386g	0.46721	0.143235
CAGL0G01408g	0.63432	0.414256
CAGL0G01430g	-0.0510382	0.921534
CAGL0G01452g	-0.586708	0.272873
CAGL0G01474g	0.447925	0.199717
CAGL0G01496g	-0.265083	0.473127
CAGL0G01540g	-0.40811	0.300734
CAGL0G01562g	-0.24004	0.826796
CAGL0G01584g	-0.441897	0.106358
CAGL0G01606g	-0.309167	0.397258
CAGL0G01628g	-0.260739	0.560318
CAGL0G01672g	-0.0888544	0.920296
CAGL0G01694g	-0.0688998	0.952664
CAGL0G01716g	0.129294	0.769795
CAGL0G01738g	0.910307	8.41053e-05
CAGL0G01760g	-0.211454	0.608058
CAGL0G01782g	-0.396625	0.578592
CAGL0G01804g	0.0544926	0.933491
CAGL0G01826g	-0.524966	0.190203
CAGL0G01848g	0.534047	0.260033
CAGL0G01881g	0.0682923	0.931567
CAGL0G01892g	0.873044	0.0063953
CAGL0G01903g	0.274706	0.504462
CAGL0G01925g	-0.599521	0.167669
CAGL0G01947g	-0.282165	0.624169
CAGL0G01969g	-0.477571	0.182922
CAGL0G01991g	0.116921	0.934331
CAGL0G02013g	0.590772	0.187699
CAGL0G02035g	0.434562	0.11583
CAGL0G02057g	-1.24622	0.000398909
CAGL0G02079g	-0.0149102	0.987988
CAGL0G02101g	0.764239	0.0127411
CAGL0G02123g	0.0862726	0.899122
CAGL0G02145g	0.426119	0.261505
CAGL0G02167g	-0.0033433	0.998923
CAGL0G02189g	-0.942835	0.0905922
CAGL0G02211g	0.914431	0.000964046
CAGL0G02233g	-0.0966291	0.916736
CAGL0G02255g	0.323081	0.374345
CAGL0G02277g	0.141567	0.815097
CAGL0G02299g	0.387189	0.470859
CAGL0G02321g	-0.421928	0.531767
CAGL0G02343g	-0.339015	0.547969
CAGL0G02365g	0.295055	0.409973
CAGL0G02387g	-1.26424	0.00452348
CAGL0G02409g	-0.605874	0.495114
CAGL0G02453g	0.669345	0.399542
CAGL0G02475g	-0.230674	0.568132
CAGL0G02497g	0.0453841	0.948399
CAGL0G02519g	0.0355494	0.963985
CAGL0G02535g	-0.0370237	0.971314
CAGL0G02541g	1.00129	2.63745e-05
CAGL0G02563g	1.67143	0.000811364
CAGL0G02585g	-0.866948	0.0110013
CAGL0G02607g	-0.200688	0.79037
CAGL0G02629g	-0.543393	0.68574
CAGL0G02651g	0.440907	0.134283
CAGL0G02673g	0.9306	0.000452701
CAGL0G02695g	0.463259	0.32684
CAGL0G02717g	0.526015	0.0272172
CAGL0G02739g	-0.399398	0.161406
CAGL0G02761g	-0.300697	0.683823
CAGL0G02783g	0.0733176	0.94912
CAGL0G02805g	0.00523049	0.995196
CAGL0G02827g	0.62744	0.066616
CAGL0G02849g	1.88974	9.24715e-14
CAGL0G02893g	0.624373	0.0675715
CAGL0G02915g	1.17205	5.2069e-05
CAGL0G02937g	1.12731	0.0130158
CAGL0G02959g	0.235044	0.659036
CAGL0G03003g	-0.391225	0.445911
CAGL0G03025g	-0.509814	0.139489
CAGL0G03047g	-0.393069	0.388892
CAGL0G03069g	-0.215859	0.716622
CAGL0G03091g	-0.190352	0.663571
CAGL0G03113g	-0.108628	0.920296
CAGL0G03135g	0.195119	0.86414
CAGL0G03157g	0.1817	0.775824
CAGL0G03179g	0.518909	0.106738
CAGL0G03201g	0.372025	0.441113
CAGL0G03223g	0.200873	0.636272
CAGL0G03245g	1.27491	5.73122e-11
CAGL0G03267g	-0.642505	0.0277716
CAGL0G03289g	0.842878	0.299751
CAGL0G03311g	-0.40185	0.135004
CAGL0G03333g	0.032405	0.973688
CAGL0G03355g	0.0320957	0.962325
CAGL0G03399g	-0.0625424	0.918636
CAGL0G03421g	1.01064	0.000125455
CAGL0G03443g	-0.048933	0.954739
CAGL0G03465g	0.19958	0.66356
CAGL0G03487g	0.259942	0.703986
CAGL0G03509g	0.854611	0.00322932
CAGL0G03531g	0.189226	0.711364
CAGL0G03553g	0.217664	0.614012
CAGL0G03575g	-0.373825	0.242239
CAGL0G03597g	-1.32373	1.29529e-05
CAGL0G03619g	-0.112056	0.832854
CAGL0G03641g	-0.33697	0.304618
CAGL0G03663g	0.0195789	0.972718
CAGL0G03685g	-0.258941	0.777267
CAGL0G03707g	-0.227527	0.589428
CAGL0G03729g	0.243118	0.600093
CAGL0G03751g	-0.388924	0.277845
CAGL0G03773g	1.30957	0.00305151
CAGL0G03795g	-0.615648	0.140175
CAGL0G03861g	-0.163312	0.852978
CAGL0G03883g	0.228757	0.809281
CAGL0G03905g	1.60514	0.00165564
CAGL0G03927g	0.398831	0.699859
CAGL0G03971g	0.681356	0.00391593
CAGL0G04015g	0.25587	0.45043
CAGL0G04037g	0.0109556	0.986586
CAGL0G04059g	-0.0992778	0.855681
CAGL0G04081g	0.306662	0.495114
CAGL0G04103g	0.170402	0.710976
CAGL0G04125g	0.0534518	0.922475
CAGL0G04147g	0.627803	0.208299
CAGL0G04169g	0.528438	0.096529
CAGL0G04191g	-0.408037	0.497131
CAGL0G04213g	-0.134234	0.743131
CAGL0G04279g	-0.54652	0.45697
CAGL0G04345g	0.639401	0.0103845
CAGL0G04367g	-0.235947	0.671339
CAGL0G04389g	-0.437867	0.20944
CAGL0G04411g	-0.206957	0.922338
CAGL0G04433g	-0.144869	0.806082
CAGL0G04455g	0.693076	0.220966
CAGL0G04499g	-0.322419	0.496529
CAGL0G04521g	-0.239121	0.688285
CAGL0G04543g	0.0982672	0.869465
CAGL0G04565g	-0.116142	0.897048
CAGL0G04587g	-0.345709	0.538775
CAGL0G04609g	0.878119	0.000435964
CAGL0G04631g	-0.712209	0.0154797
CAGL0G04653g	-0.0388667	0.972718
CAGL0G04675g	0.407977	0.353855
CAGL0G04697g	0.0750424	0.893253
CAGL0G04719g	-0.0150404	0.985326
CAGL0G04741g	-0.893525	0.116292
CAGL0G04763g	-0.77447	0.0742864
CAGL0G04785g	0.146439	0.920296
CAGL0G04807g	0.156195	0.808379
CAGL0G04829g	0.429581	0.249202
CAGL0G04851g	-0.648864	0.00509797
CAGL0G04873g	0.208283	0.711364
CAGL0G04895g	-0.0100479	0.987273
CAGL0G04917g	-0.47842	0.522466
CAGL0G04939g	0.0921803	0.947266
CAGL0G04961g	-0.186785	0.769795
CAGL0G04983g	-0.243581	0.922338
CAGL0G05005g	0.586333	0.176834
CAGL0G05027g	-0.247161	0.538775
CAGL0G05049g	0.177442	0.732552
CAGL0G05071g	-0.458179	0.253806
CAGL0G05093g	-0.543506	0.346442
CAGL0G05115g	-0.149426	0.769622
CAGL0G05159g	-0.2989	0.595093
CAGL0G05181g	0.698195	0.033248
CAGL0G05203g	0.320411	0.541898
CAGL0G05225g	0.31461	0.336496
CAGL0G05247g	0.0926769	0.895774
CAGL0G05269g	2.80044	8.49609e-17
CAGL0G05291g	-0.0638726	0.918046
CAGL0G05313g	0.953634	0.000164623
CAGL0G05329g	-0.560483	0.234482
CAGL0G05335g	2.33264	1.62623e-19
CAGL0G05357g	1.28166	3.49652e-06
CAGL0G05379g	0.137464	0.850653
CAGL0G05401g	0.127959	0.788087
CAGL0G05423g	-0.0901652	0.916736
CAGL0G05445g	-0.154902	0.754683
CAGL0G05467g	0.957846	0.000859182
CAGL0G05489g	-0.440671	0.300089
CAGL0G05511g	0.174863	0.695082
CAGL0G05544g	3.48913	4.13028e-18
CAGL0G05566g	1.63313	1.81281e-13
CAGL0G05588g	0.453404	0.449152
CAGL0G05610g	-0.38218	0.693894
CAGL0G05632g	1.95058	5.81668e-06
CAGL0G05654g	-0.551615	0.382822
CAGL0G05676g	-0.172571	0.743396
CAGL0G05698g	2.83338	1.51763e-29
CAGL0G05720g	0.618758	0.451581
CAGL0G05742g	-0.167987	0.897156
CAGL0G05764g	-0.112418	0.93582
CAGL0G05786g	0.20719	0.643345
CAGL0G05808g	-0.800248	0.495114
CAGL0G05830g	1.40254	1.07423e-06
CAGL0G05852g	-0.386244	0.378188
CAGL0G05874g	-0.412733	0.502856
CAGL0G05896g	0.111146	0.886743
CAGL0G05918g	-0.386074	0.469023
CAGL0G05940g	-0.368518	0.367978
CAGL0G05962g	0.376759	0.327081
CAGL0G05984g	0.71901	0.104464
CAGL0G06006g	1.84706	0.000269949
CAGL0G06028g	-0.083899	0.886743
CAGL0G06050g	1.58396	0.00730868
CAGL0G06072g	0.649683	0.0429556
CAGL0G06094g	0.839865	0.00452348
CAGL0G06116g	-0.331969	0.60467
CAGL0G06138g	0.0672555	0.895774
CAGL0G06160g	0.149399	0.940862
CAGL0G06182g	-1.05427	0.464612
CAGL0G06226g	-0.55897	0.372958
CAGL0G06248g	0.140225	0.944147
CAGL0G06270g	0.136732	0.794799
CAGL0G06292g	0.0905778	0.9081
CAGL0G06314g	0.256657	0.618015
CAGL0G06336g	0.131704	0.847128
CAGL0G06358g	0.357002	0.31321
CAGL0G06380g	0.802701	0.0129121
CAGL0G06402g	0.0385706	0.963737
CAGL0G06424g	0.320711	0.454757
CAGL0G06446g	-0.444121	0.878662
CAGL0G06468g	-0.0210188	0.974409
CAGL0G06490g	-0.347153	0.233125
CAGL0G06556g	-0.405901	0.21736
CAGL0G06578g	-0.28	0.632411
CAGL0G06600g	0.490808	0.0920902
CAGL0G06622g	0.783307	0.000760335
CAGL0G06666g	-0.931724	0.0713096
CAGL0G06688g	-0.64949	0.0425587
CAGL0G06732g	-0.243884	0.732685
CAGL0G06754g	-0.463041	0.094818
CAGL0G06776g	-0.120048	0.875632
CAGL0G06798g	-0.254989	0.652511
CAGL0G06820g	-0.0178357	0.982828
CAGL0G06842g	0.61997	0.0188003
CAGL0G06864g	0.679329	0.174923
CAGL0G06886g	0.474406	0.125632
CAGL0G06908g	-0.170463	0.744341
CAGL0G06930g	0.669295	0.0598358
CAGL0G06952g	0.759007	0.000420275
CAGL0G06974g	-0.699103	0.125319
CAGL0G06996g	-0.562776	0.755559
CAGL0G07018g	-0.706734	0.245054
CAGL0G07040g	0.14554	0.767005
CAGL0G07062g	0.504627	0.167669
CAGL0G07084g	-0.174224	0.873173
CAGL0G07106g	-0.405364	0.630341
CAGL0G07128g	-0.56624	0.300212
CAGL0G07175g	-0.373197	0.45043
CAGL0G07188g	0.663927	0.689257
CAGL0G07205g	-0.0346612	0.962325
CAGL0G07227g	-0.186469	0.698533
CAGL0G07249g	-1.63715	0.305524
CAGL0G07271g	-0.486872	0.31547
CAGL0G07293g	0.0150338	0.979741
CAGL0G07315g	1.2358	0.000200597
CAGL0G07337g	0.66069	0.0206227
CAGL0G07359g	-0.20406	0.717386
CAGL0G07381g	-0.198163	0.682112
CAGL0G07403g	0.196003	0.838838
CAGL0G07425g	1.25785	3.78864e-10
CAGL0G07447g	-0.0642375	0.927558
CAGL0G07469g	-0.629403	0.0152568
CAGL0G07491g	0.632725	0.00762837
CAGL0G07513g	0.0157191	0.987801
CAGL0G07529g	0.105166	0.920444
CAGL0G07535g	-0.64992	0.505652
CAGL0G07557g	0.210876	0.919906
CAGL0G07579g	0.127648	0.854856
CAGL0G07601g	0.94213	6.33887e-06
CAGL0G07623g	0.901118	0.00244364
CAGL0G07645g	0.35704	0.900792
CAGL0G07667g	-0.294961	0.56138
CAGL0G07689g	-0.015664	0.983678
CAGL0G07711g	0.217584	0.55926
CAGL0G07733g	0.439584	0.271145
CAGL0G07755g	0.812597	0.368063
CAGL0G07777g	0.426234	0.196143
CAGL0G07799g	-0.240922	0.713355
CAGL0G07821g	0.454415	0.360573
CAGL0G07843g	-0.295434	0.78779
CAGL0G07865g	-0.0903398	0.885123
CAGL0G07881g	-0.195716	0.755936
CAGL0G07887g	0.0158117	0.981417
CAGL0G07909g	0.149473	0.703986
CAGL0G07931g	-0.0332139	0.971314
CAGL0G07953g	0.477936	0.471615
CAGL0G07975g	-0.2103	0.851217
CAGL0G07997g	0.0293119	0.963737
CAGL0G08019g	0.458098	0.470859
CAGL0G08041g	-0.380834	0.638891
CAGL0G08063g	0.589025	0.24824
CAGL0G08085g	1.48076	0.00112036
CAGL0G08129g	-0.573876	0.203517
CAGL0G08151g	0.143592	0.800163
CAGL0G08173g	-0.135477	0.814062
CAGL0G08195g	0.276444	0.579728
CAGL0G08217g	-0.158111	0.813496
CAGL0G08228g	0.381138	0.668149
CAGL0G08250g	-0.124338	0.838276
CAGL0G08272g	-0.485325	0.332936
CAGL0G08294g	-0.83663	0.0742864
CAGL0G08316g	-0.286205	0.780752
CAGL0G08338g	0.45582	0.17624
CAGL0G08360g	0.20001	0.589428
CAGL0G08382g	-0.330025	0.612916
CAGL0G08404g	-0.247788	0.675094
CAGL0G08426g	-0.136424	0.783178
CAGL0G08448g	0.386133	0.253806
CAGL0G08470g	-0.401652	0.398766
CAGL0G08492g	0.0691541	0.923931
CAGL0G08558g	-0.637772	0.122969
CAGL0G08602g	1.58752	2.50889e-13
CAGL0G08624g	0.804772	0.11913
CAGL0G08646g	1.06986	0.0120007
CAGL0G08668g	-0.71749	0.30014
CAGL0G08690g	0.284793	0.543703
CAGL0G08712g	0.793532	0.00348688
CAGL0G08734g	0.181628	0.873173
CAGL0G08756g	-0.351486	0.286714
CAGL0G08778g	-0.718736	0.0531316
CAGL0G08800g	0.0579323	0.921039
CAGL0G08822g	0.210156	0.59803
CAGL0G08844g	-0.0913545	0.916736
CAGL0G08866g	-0.585137	0.0510713
CAGL0G08888g	0.190587	0.777267
CAGL0G08910g	-0.0351931	0.965765
CAGL0G08932g	0.137333	0.779427
CAGL0G08954g	-0.374219	0.527761
CAGL0G09020g	1.16502	2.08009e-05
CAGL0G09042g	-0.29657	0.722987
CAGL0G09064g	1.96002	2.15027e-06
CAGL0G09119g	-0.769195	0.612852
CAGL0G09130g	-0.246354	0.631749
CAGL0G09152g	-0.0777996	0.922338
CAGL0G09174g	0.235688	0.588698
CAGL0G09196g	-0.089976	0.922475
CAGL0G09218g	-0.357	0.380991
CAGL0G09229g	-0.645999	0.336496
CAGL0G09251g	-0.0588237	0.924091
CAGL0G09262g	0.184695	0.727678
CAGL0G09273g	-0.806847	0.182922
CAGL0G09295g	-0.412079	0.267129
CAGL0G09317g	-0.607322	0.131069
CAGL0G09339g	0.400284	0.190203
CAGL0G09361g	0.28709	0.38684
CAGL0G09383g	-0.37474	0.239185
CAGL0G09449g	-0.274704	0.589428
CAGL0G09493g	-0.109925	0.838838
CAGL0G09515g	-0.485231	0.196121
CAGL0G09537g	-0.139747	0.919669
CAGL0G09559g	-0.616814	0.0353954
CAGL0G09581g	0.50571	0.228889
CAGL0G09603g	1.89175	4.79916e-06
CAGL0G09647g	-0.694586	0.77226
CAGL0G09669g	-0.324088	0.382822
CAGL0G09691g	-0.421807	0.297883
CAGL0G09713g	-0.158017	0.810847
CAGL0G09735g	0.527343	0.0541708
CAGL0G09757g	-0.0100626	0.987273
CAGL0G09779g	-0.729174	0.256469
CAGL0G09801g	-1.51499	0.000972758
CAGL0G09823g	-0.0621576	0.923198
CAGL0G09845g	-0.479976	0.368718
CAGL0G09867g	-0.295208	0.413944
CAGL0G09889g	0.0832972	0.906854
CAGL0G09911g	-0.174423	0.67123
CAGL0G09933g	-0.302539	0.565914
CAGL0G09955g	-0.434098	0.288928
CAGL0G09977g	1.82387	4.32228e-11
CAGL0G09999g	0.341887	0.396327
CAGL0G10021g	-0.58375	0.287357
CAGL0G10043g	-0.36213	0.405295
CAGL0G10065g	-0.125159	0.822768
CAGL0G10087g	0.0956673	0.859627
CAGL0G10109g	-0.288051	0.684365
CAGL0G10131g	0.232486	0.576466
CAGL0G10153g	0.188147	0.597368
CAGL0G10175g	0.187754	0.73375
CAGL0G10219g	0.21595	0.933272
CAGL0H00121g	-2.47782	0.320128
CAGL0H00220g	0.141344	0.826796
CAGL0H00242g	0.259235	0.463506
CAGL0H00264g	0.160948	0.74664
CAGL0H00286g	-0.0392724	0.952353
CAGL0H00308g	0.19971	0.716622
CAGL0H00330g	1.21515	1.22159e-09
CAGL0H00352g	1.48846	0.000275899
CAGL0H00374g	0.653253	0.0742864
[truncated: 3,156 more rows]
