# Supplementary material for: Yeast cell fate control by temporal redundancy modulation of transcription factor paralogs
Source: Nat Commun. 2021 May 25;12:3145. doi: 10.1038/s41467-021-23425-0 (PMC8149833; doi:10.1038/s41467-021-23425-0)
Supplement: Supplementary file 9 — Source Data [file 41467_2021_23425_MOESM9_ESM.zip › Source Data/Supplementary Fig. 12e.xlsx]

## Sheet: Sheet1
Fold change (wild type)	Fold change (msn2_cg deletion)	Fold change (msn4_cg deletion)
0.623319	0.0948468	0.281834
0.358438	0.300216	0.341347
0.434492	0.252828	0.312681
0.406576	0.361852	0.231573
0.34574	0.215187	0.439073
0.65366	0.11157	0.234771
0.615864	0.0969192	0.287217
0.446193	0.251612	0.302195
0.353539	0.290202	0.356259
0.378141	0.336016	0.285843
0.422225	0.183411	0.394364
0.50589	0.241423	0.252687
0.383757	0.353871	0.262372
0.474776	0.211704	0.313521
0.386836	0.286614	0.32655
0.449268	0.315279	0.235453
0.42553	0.291926	0.282545
0.519204	0.253549	0.227246
0.322225	0.397699	0.280075
0.407472	0.233033	0.359494
0.447738	0.254402	0.297861
0.375353	0.341842	0.282805
0.55499	0.0659473	0.379063
0.510771	0.260229	0.229
0.403781	0.388162	0.208057
0.358817	0.343922	0.297261
0.40883	0.304179	0.286991
0.479103	0.25614	0.264757
0.3841	0.282558	0.333341
0.434035	0.33029	0.235674
0.522272	0.16312	0.314608
0.359354	0.328003	0.312643
0.527734	0.172352	0.299914
0.392947	0.319829	0.287224
0.379218	0.318242	0.302539
0.352538	0.343025	0.304437
0.421202	0.263891	0.314907
0.420131	0.346321	0.233548
0.461219	0.325905	0.212877
0.475479	0.154366	0.370156
0.385994	0.320782	0.293224
0.406791	0.178537	0.414672
0.455753	0.22227	0.321978
0.393191	0.289825	0.316984
0.416349	0.287756	0.295895
0.463634	0.304844	0.231522
0.38401	0.281542	0.334448
0.531667	0.190336	0.277997
0.530169	0.246226	0.223604
0.351434	0.322002	0.326564
0.389298	0.305028	0.305674
0.340815	0.342266	0.316918
0.61807	0.130506	0.251424
0.394088	0.285027	0.320885
0.427017	0.244296	0.328687
0.372275	0.259525	0.3682
0.36759	0.359581	0.272829
0.375015	0.166668	0.458317
0.611804	0.116254	0.271943
0.430833	0.250742	0.318425
0.438845	0.268609	0.292546
0.407597	0.32215	0.270254
0.451759	0.20311	0.34513
0.520517	0.23861	0.240873
0.360505	0.317887	0.321609
0.423634	0.11076	0.465607
0.342702	0.337492	0.319806
0.685611	0.0435369	0.270852
0.324187	0.416462	0.259351
0.403533	0.281202	0.315265
0.376527	0.338942	0.284531
0.397575	0.26216	0.340265
0.348288	0.432209	0.219503
0.421341	0.305598	0.273062
0.404071	0.306588	0.289341
0.575286	0.082601	0.342113
0.43062	0.265565	0.303816
0.35977	0.314344	0.325886
0.460722	0.374274	0.165005
0.39755	0.275969	0.326481
0.511141	0.122412	0.366447
0.51426	0.10723	0.378511
0.361527	0.340923	0.29755
0.437348	0.267428	0.295224
0.300588	0.254563	0.444848
0.338377	0.358137	0.303486
0.395349	0.306167	0.298485
0.343053	0.275607	0.38134
0.417308	0.383274	0.199418
0.365246	0.384632	0.250123
0.354846	0.289264	0.355891
0.461534	0.211319	0.327146
0.330066	0.445067	0.224866
0.367693	0.405349	0.226957
0.365969	0.32783	0.3062
0.38343	0.320118	0.296452
0.427549	0.177653	0.394797
0.31871	0.300898	0.380392
0.370377	0.323592	0.30603
0.258639	0.285218	0.456143
0.340457	0.340833	0.31871
0.311803	0.413074	0.275123
0.470274	0.224998	0.304728
0.335824	0.34647	0.317706
0.442179	0.235915	0.321907
0.413702	0.315677	0.270621
0.475188	0.222112	0.3027
0.531526	0.164574	0.3039
0.329503	0.401976	0.268521
0.372533	0.350415	0.277052
0.371575	0.315853	0.312572
0.362054	0.30078	0.337166
0.423124	0.235381	0.341495
0.337643	0.318742	0.343615
0.372363	0.408538	0.219099
0.350776	0.319873	0.329351
0.415353	0.288605	0.296042
0.469861	0.218594	0.311545
0.382485	0.342416	0.275099
0.502843	0.153698	0.343459
0.361722	0.325968	0.31231
0.413159	0.27452	0.312321
0.401315	0.268147	0.330538
0.409371	0.328079	0.26255
0.461079	0.237612	0.301308
0.535206	0.174085	0.290709
0.426103	0.254894	0.319002
0.516276	0.143461	0.340263
0.402125	0.32778	0.270095
0.362819	0.326009	0.311172
0.396792	0.289285	0.313923
0.391124	0.398587	0.210289
0.429327	0.402073	0.1686
0.383468	0.275105	0.341426
0.394024	0.388903	0.217073
0.394746	0.323086	0.282167
0.418212	0.259597	0.322191
0.399597	0.274072	0.326331
0.389258	0.280225	0.330516
0.394033	0.298806	0.307162
0.419723	0.283771	0.296507
0.353793	0.357045	0.289162
0.38771	0.262456	0.349834
0.416449	0.295291	0.28826
0.368159	0.286799	0.345042
0.385158	0.288155	0.326686
0.40274	0.370968	0.226292
0.34289	0.181852	0.475258
0.43821	0.304603	0.257186
0.382525	0.262366	0.355109
0.367043	0.304928	0.328028
0.652809	0.0696585	0.277533
0.371042	0.311104	0.317854
0.39214	0.319149	0.288712
0.382933	0.2754	0.341667
0.391937	0.351577	0.256486
0.39353	0.322436	0.284034
0.453954	0.239781	0.306266
0.391867	0.266561	0.341571
0.435387	0.342815	0.221798
0.393088	0.318314	0.288599
0.397013	0.237129	0.365857
0.430488	0.222041	0.347471
0.287252	0.590679	0.12207
0.422333	0.276603	0.301064
0.362461	0.319706	0.317833
0.497541	0.280658	0.221801
0.436493	0.333891	0.229616
0.345241	0.335935	0.318824
0.560174	0.116801	0.323025
0.370489	0.271924	0.357587
0.160225	0.717005	0.12277
0.344195	0.263723	0.392082
0.503315	0.223956	0.272728
0.703961	0.107584	0.188455
0.361667	0.336355	0.301978
0.522783	0.241416	0.235801
0.578009	0.170273	0.251718
0.418485	0.236232	0.345283
0.36907	0.353655	0.277275
0.379696	0.3129	0.307403
0.207773	0.506984	0.285243
0.374552	0.421895	0.203553
0.521928	0.182806	0.295265
0.380867	0.363917	0.255217
0.448134	0.342021	0.209845
0.436428	0.280687	0.282885
0.410223	0.190626	0.399151
0.408965	0.293706	0.297329
0.369473	0.335399	0.295128
0.385025	0.285845	0.32913
0.381333	0.248389	0.370278
0.260961	0.413981	0.325059
0.475284	0.132731	0.391986
0.334688	0.364463	0.30085
0.449077	0.313263	0.23766
0.565084	0.198035	0.236881
0.523951	0.192315	0.283733
0.352228	0.392011	0.25576
0.439986	0.237275	0.322738
0.39813	0.277703	0.324167
0.356377	0.281314	0.362309
0.402977	0.307318	0.289705
0.4089	0.233314	0.357786
0.540937	0.153344	0.305719
0.376766	0.299177	0.324057
0.354987	0.297505	0.347508
0.343737	0.41924	0.237023
0.464582	0.197453	0.337964
0.316898	0.358991	0.324112
0.583186	0.145133	0.271681
0.358749	0.276384	0.364868
0.452192	0.226515	0.321293
0.445256	0.3412	0.213544
0.459769	0.346444	0.193787
0.348638	0.379715	0.271648
0.345369	0.366137	0.288494
0.401395	0.283096	0.315509
0.373479	0.194885	0.431636
0.403704	0.345183	0.251114
0.39854	0.273501	0.327959
0.690783	0.119148	0.190069
0.563598	0.197322	0.23908
0.432301	0.21396	0.353739
0.422869	0.310866	0.266266
0.399789	0.324093	0.276119
0.353561	0.38616	0.260279
0.35824	0.353919	0.287842
0.316408	0.393764	0.289828
0.400591	0.278438	0.320971
0.458229	0.290795	0.250976
0.377074	0.336509	0.286416
0.408301	0.264343	0.327356
0.591176	0.0958387	0.312985
0.469427	0.271192	0.259381
0.560226	0.0848392	0.354935
0.537873	0.237572	0.224555
0.359433	0.373984	0.266583
0.532744	0.20938	0.257876
0.33627	0.331572	0.332158
0.410963	0.384189	0.204848
0.491228	0.243357	0.265415
0.366632	0.338708	0.29466
0.383183	0.293156	0.323661
0.501877	0.112102	0.386022
0.366395	0.280275	0.35333
0.365333	0.297497	0.33717
0.388922	0.298371	0.312706
0.387014	0.298306	0.31468
0.418562	0.457673	0.123764
0.457242	0.202485	0.340273
0.402491	0.325783	0.271726
0.453432	0.271245	0.275323
0.350359	0.337191	0.312451
