# Supplementary material for: Yeast cell fate control by temporal redundancy modulation of transcription factor paralogs
Source: Nat Commun. 2021 May 25;12:3145. doi: 10.1038/s41467-021-23425-0 (PMC8149833; doi:10.1038/s41467-021-23425-0)
Supplement: Supplementary file 9 — Source Data [file 41467_2021_23425_MOESM9_ESM.zip › Source Data/Supplementary Fig. 13b.xlsx]

## Sheet: Sheet1
Cell line	CERES-estimated gene-knockout effect of genes with paralogs	CERES-estimated gene-knockout effect of genes w/o paralogs
143B_BONE	-0.0633053	-0.113557
42MGBA_CENTRAL_NERVOUS_SYSTEM	-0.11722	-0.135801
5637_URINARY_TRACT	-0.118662	-0.137248
59M_OVARY	-0.0952294	-0.100285
639V_URINARY_TRACT	-0.0733911	-0.102192
647V_URINARY_TRACT	-0.0981241	-0.0926682
769P_KIDNEY	-0.100836	-0.131372
786O_KIDNEY	-0.0874093	-0.134792
8305C_THYROID	-0.121959	-0.122268
8MGBA_CENTRAL_NERVOUS_SYSTEM	-0.127944	-0.148144
A2058_SKIN	-0.0886832	-0.116387
A2780_OVARY	-0.0979737	-0.107385
A549_LUNG	-0.116024	-0.128969
ABC1_LUNG	-0.0873154	-0.12286
AGS_STOMACH	-0.0804128	-0.143084
ASPC1_PANCREAS	-0.114743	-0.153679
AU565_BREAST	-0.128683	-0.0947305
BC3C_URINARY_TRACT	-0.0551954	-0.102859
BFTC905_URINARY_TRACT	-0.105495	-0.132535
BFTC909_KIDNEY	-0.100336	-0.146344
BHY_UPPER_AERODIGESTIVE_TRACT	-0.0885057	-0.114114
BICR22_UPPER_AERODIGESTIVE_TRACT	-0.0867423	-0.12523
BICR6_UPPER_AERODIGESTIVE_TRACT	-0.137559	-0.155889
BT549_BREAST	-0.0699434	-0.102111
C2BBE1_LARGE_INTESTINE	-0.0808378	-0.12044
C32_SKIN	-0.0815122	-0.117938
CAKI1_KIDNEY	-0.115429	-0.133837
CAKI2_KIDNEY	-0.131864	-0.152345
CAL27_UPPER_AERODIGESTIVE_TRACT	-0.0985477	-0.135882
CAL29_URINARY_TRACT	-0.101665	-0.109125
CAL51_BREAST	-0.0963797	-0.150252
CAL78_BONE	-0.0759286	-0.0886285
CALU6_LUNG	-0.0782762	-0.115747
CAMA1_BREAST	-0.113013	-0.124038
CAOV3_OVARY	-0.0855513	-0.101005
CAS1_CENTRAL_NERVOUS_SYSTEM	-0.105185	-0.131869
CCFSTTG1_CENTRAL_NERVOUS_SYSTEM	-0.083265	-0.0890547
CCK81_LARGE_INTESTINE	-0.156732	-0.140823
CFPAC1_PANCREAS	-0.0801875	-0.104956
CHAGOK1_LUNG	-0.0650621	-0.107206
CHP212_AUTONOMIC_GANGLIA	-0.107015	-0.108112
CJM_SKIN	-0.103961	-0.106855
CL40_LARGE_INTESTINE	-0.13141	-0.138473
COLO678_LARGE_INTESTINE	-0.0659495	-0.0639202
COLO679_SKIN	-0.124357	-0.123942
COLO792_SKIN	-0.130103	-0.131476
COLO800_SKIN	-0.137493	-0.152323
CORL279_LUNG	-0.0976343	-0.116953
CORL47_LUNG	-0.106754	-0.123788
COV318_OVARY	-0.0712152	-0.0894495
COV362_OVARY	-0.0933114	-0.118315
COV434_OVARY	-0.107571	-0.126051
COV504_OVARY	-0.0942296	-0.100521
COV644_OVARY	-0.071034	-0.100993
D283MED_CENTRAL_NERVOUS_SYSTEM	-0.0961159	-0.10641
D341MED_CENTRAL_NERVOUS_SYSTEM	-0.0868854	-0.131809
DANG_PANCREAS	-0.0831743	-0.128318
DAOY_CENTRAL_NERVOUS_SYSTEM	-0.0792761	-0.0799352
DETROIT562_UPPER_AERODIGESTIVE_TRACT	-0.108068	-0.114428
DKMG_CENTRAL_NERVOUS_SYSTEM	-0.0892039	-0.138284
DLD1_LARGE_INTESTINE	-0.079685	-0.124819
DU4475_BREAST	-0.138591	-0.153636
EFM19_BREAST	-0.140879	-0.127571
EFO21_OVARY	-0.0614364	-0.106793
EFO27_OVARY	-0.112515	-0.129622
EKVX_LUNG	-0.102398	-0.135495
EPLC272H_LUNG	-0.0983679	-0.078706
ES2_OVARY	-0.0585352	-0.124675
ESS1_ENDOMETRIUM	-0.107511	-0.146375
F5_CENTRAL_NERVOUS_SYSTEM	-0.116147	-0.147805
FADU_UPPER_AERODIGESTIVE_TRACT	-0.085953	-0.101229
FU97_STOMACH	-0.105767	-0.105774
G292CLONEA141B1_BONE	-0.090616	-0.124035
G401_SOFT_TISSUE	-0.116594	-0.159074
GAMG_CENTRAL_NERVOUS_SYSTEM	-0.0924235	-0.134436
GB1_CENTRAL_NERVOUS_SYSTEM	-0.0820324	-0.138404
GCIY_STOMACH	-0.102505	-0.153865
GI1_CENTRAL_NERVOUS_SYSTEM	-0.104036	-0.128432
GSS_STOMACH	-0.100347	-0.083333
H4_CENTRAL_NERVOUS_SYSTEM	-0.129095	-0.116613
HARA_LUNG	-0.117515	-0.134338
HCC1143_BREAST	-0.0796359	-0.0754186
HCC1359_LUNG	-0.0742417	-0.0868817
HCC1395_BREAST	-0.087238	-0.110204
HCC1419_BREAST	-0.158578	-0.130631
HCC1428_BREAST	-0.118718	-0.127401
HCC15_LUNG	-0.0653634	-0.0969539
HCC1806_BREAST	-0.0637647	-0.124244
HCC1937_BREAST	-0.0929847	-0.100976
HCC1954_BREAST	-0.123268	-0.112362
HCC202_BREAST	-0.0894915	-0.110933
HCC56_LARGE_INTESTINE	-0.103007	-0.132973
HCC827_LUNG	-0.106379	-0.128326
HCC95_LUNG	-0.107085	-0.132317
HEC1A_ENDOMETRIUM	-0.177695	-0.167604
HEC1B_ENDOMETRIUM	-0.0755381	-0.118793
HEC251_ENDOMETRIUM	-0.122906	-0.148044
HEC50B_ENDOMETRIUM	-0.0973102	-0.128141
HEC59_ENDOMETRIUM	-0.14828	-0.173863
HEC6_ENDOMETRIUM	-0.102404	-0.124231
HEYA8_OVARY	-0.0890069	-0.152018
HGC27_STOMACH	-0.13596	-0.125473
HLF_LIVER	-0.075392	-0.111907
HMC18_BREAST	-0.076238	-0.109386
HOP62_LUNG	-0.123201	-0.148309
HS294T_SKIN	-0.117895	-0.127512
HS578T_BREAST	-0.07306	-0.096502
HS683_CENTRAL_NERVOUS_SYSTEM	-0.0865942	-0.099836
HS695T_SKIN	-0.151956	-0.154318
HS729_SOFT_TISSUE	-0.110626	-0.130234
HS766T_PANCREAS	-0.102195	-0.116424
HS944T_SKIN	-0.0707019	-0.122743
HSC3_UPPER_AERODIGESTIVE_TRACT	-0.0995977	-0.115275
HT1080_SOFT_TISSUE	-0.0862518	-0.129993
HT115_LARGE_INTESTINE	-0.130933	-0.14779
HT1197_URINARY_TRACT	-0.165062	-0.188054
HT1376_URINARY_TRACT	-0.147146	-0.159927
HT144_SKIN	-0.148945	-0.162571
HT55_LARGE_INTESTINE	-0.114172	-0.149645
HUH1_LIVER	-0.0829223	-0.132501
HUH6_LIVER	-0.115172	-0.125079
HUH7_LIVER	-0.130993	-0.125003
HUPT3_PANCREAS	-0.0887753	-0.139263
IGR1_SKIN	-0.0897918	-0.132203
IGR39_SKIN	-0.0686141	-0.135891
IMR32_AUTONOMIC_GANGLIA	-0.117561	-0.145848
IPC298_SKIN	-0.0672378	-0.104411
JHH1_LIVER	-0.110231	-0.1357
JHH4_LIVER	-0.0840518	-0.113916
JHH5_LIVER	-0.095898	-0.133997
JHH7_LIVER	-0.117963	-0.12328
JHOC5_OVARY	-0.0942164	-0.13281
JHOM1_OVARY	-0.0918783	-0.111372
JHOS2_OVARY	-0.0830097	-0.0810264
JHOS4_OVARY	-0.0916722	-0.107889
JIMT1_BREAST	-0.0870656	-0.144241
JMSU1_URINARY_TRACT	-0.104179	-0.141448
K029AX_SKIN	-0.118662	-0.136685
KALS1_CENTRAL_NERVOUS_SYSTEM	-0.0636751	-0.107103
KARPAS299_HAEMATOPOIETIC_AND_LYMPHOID_TISSUE	-0.100509	-0.118265
KELLY_AUTONOMIC_GANGLIA	-0.100737	-0.137659
KIJK_HAEMATOPOIETIC_AND_LYMPHOID_TISSUE	-0.108229	-0.132591
KLE_ENDOMETRIUM	-0.119627	-0.133364
KM12_LARGE_INTESTINE	-0.0965919	-0.141956
KMBC2_URINARY_TRACT	-0.0993245	-0.116153
KMRC1_KIDNEY	-0.0581593	-0.103523
KMRC20_KIDNEY	-0.0904112	-0.124756
KNS42_CENTRAL_NERVOUS_SYSTEM	-0.126944	-0.132678
KNS60_CENTRAL_NERVOUS_SYSTEM	-0.0959733	-0.116322
KNS62_LUNG	-0.0896238	-0.114954
KNS81_CENTRAL_NERVOUS_SYSTEM	-0.102689	-0.131076
KP2_PANCREAS	-0.107348	-0.122547
KP3_PANCREAS	-0.112162	-0.115657
KP4_PANCREAS	-0.0775417	-0.105082
KPL1_BREAST	-0.0912913	-0.115122
KPNYN_AUTONOMIC_GANGLIA	-0.0861041	-0.119372
KS1_CENTRAL_NERVOUS_SYSTEM	-0.137194	-0.127449
KU1919_URINARY_TRACT	-0.098031	-0.151391
KURAMOCHI_OVARY	-0.0974508	-0.140443
KYSE180_OESOPHAGUS	-0.102055	-0.111873
KYSE270_OESOPHAGUS	-0.141474	-0.134444
KYSE30_OESOPHAGUS	-0.0762426	-0.134833
KYSE410_OESOPHAGUS	-0.102168	-0.145271
KYSE450_OESOPHAGUS	-0.103047	-0.112341
KYSE70_OESOPHAGUS	-0.0915274	-0.0985942
LCLC103H_LUNG	-0.107292	-0.130722
LI7_LIVER	-0.0651252	-0.104247
LK2_LUNG	-0.114273	-0.150003
LN18_CENTRAL_NERVOUS_SYSTEM	-0.142602	-0.155187
LN235_CENTRAL_NERVOUS_SYSTEM	-0.106757	-0.129972
LN382_CENTRAL_NERVOUS_SYSTEM	-0.0756972	-0.107529
LN443_CENTRAL_NERVOUS_SYSTEM	-0.0876115	-0.136484
LNZ308_CENTRAL_NERVOUS_SYSTEM	-0.0865577	-0.133447
LOVO_LARGE_INTESTINE	-0.155233	-0.154279
LS1034_LARGE_INTESTINE	-0.124133	-0.16053
LS180_LARGE_INTESTINE	-0.101267	-0.119029
LS513_LARGE_INTESTINE	-0.10672	-0.158993
LUDLU1_LUNG	-0.100316	-0.111096
LXF289_LUNG	-0.104607	-0.138654
M059K_CENTRAL_NERVOUS_SYSTEM	-0.0803014	-0.12768
MALME3M_SKIN	-0.0934771	-0.120167
MCAS_OVARY	-0.111528	-0.118716
MDAMB157_BREAST	-0.0455972	-0.0802191
MDAMB231_BREAST	-0.0543923	-0.106
MDAMB415_BREAST	-0.0962531	-0.101939
MDAMB435S_SKIN	-0.0885476	-0.112575
MDAMB436_BREAST	-0.101283	-0.12253
MDAMB453_BREAST	-0.100051	-0.132693
MDAMB468_BREAST	-0.0728075	-0.101417
MDST8_LARGE_INTESTINE	-0.1028	-0.103718
MELHO_SKIN	-0.139691	-0.142419
MELJUSO_SKIN	-0.086368	-0.131613
MFE319_ENDOMETRIUM	-0.138146	-0.165445
MHHNB11_AUTONOMIC_GANGLIA	-0.088704	-0.12265
MIAPACA2_PANCREAS	-0.0920682	-0.126806
MKN45_STOMACH	-0.137806	-0.180371
MOLM13_HAEMATOPOIETIC_AND_LYMPHOID_TISSUE	-0.141493	-0.147717
MORCPR_LUNG	-0.129849	-0.126815
MV411_HAEMATOPOIETIC_AND_LYMPHOID_TISSUE	-0.14074	-0.115466
NB1_AUTONOMIC_GANGLIA	-0.153786	-0.164311
NB4_HAEMATOPOIETIC_AND_LYMPHOID_TISSUE	-0.145938	-0.118041
NCIH1299_LUNG	-0.068848	-0.138167
NCIH1437_LUNG	-0.118505	-0.127838
NCIH1581_LUNG	-0.088027	-0.100577
NCIH1650_LUNG	-0.114247	-0.143042
NCIH1693_LUNG	-0.0567398	-0.10881
NCIH1703_LUNG	-0.104179	-0.115683
NCIH1792_LUNG	-0.113806	-0.105068
NCIH1944_LUNG	-0.109034	-0.145989
NCIH2023_LUNG	-0.0932913	-0.136916
NCIH2030_LUNG	-0.0785316	-0.114675
NCIH2087_LUNG	-0.0861529	-0.0867742
NCIH2110_LUNG	-0.131711	-0.150728
NCIH2122_LUNG	-0.120197	-0.137464
NCIH2126_LUNG	-0.119684	-0.134377
NCIH2170_LUNG	-0.1016	-0.125167
NCIH2172_LUNG	-0.103057	-0.111069
NCIH2291_LUNG	-0.105656	-0.0974606
NCIH23_LUNG	-0.118471	-0.157004
NCIH322_LUNG	-0.116298	-0.129926
NCIH441_LUNG	-0.112068	-0.0839686
NCIH460_LUNG	-0.092925	-0.119712
NCIH520_LUNG	-0.0870765	-0.123564
NCIH716_LARGE_INTESTINE	-0.0704205	-0.114103
NCIH747_LARGE_INTESTINE	-0.11296	-0.122392
NCIH838_LUNG	-0.0920576	-0.124094
NCIN87_STOMACH	-0.150082	-0.150136
NOMO1_HAEMATOPOIETIC_AND_LYMPHOID_TISSUE	-0.115767	-0.139043
NUGC3_STOMACH	-0.119173	-0.130286
OAW28_OVARY	-0.113934	-0.116784
OE21_OESOPHAGUS	-0.0921478	-0.143908
OE33_OESOPHAGUS	-0.0826028	-0.10715
ONS76_CENTRAL_NERVOUS_SYSTEM	-0.143419	-0.134759
OSRC2_KIDNEY	-0.0704183	-0.121735
OUMS23_LARGE_INTESTINE	-0.126232	-0.146109
OV7_OVARY	-0.0671628	-0.0905441
OV90_OVARY	-0.106152	-0.139448
OVCAR8_OVARY	-0.0922656	-0.129088
OVISE_OVARY	-0.0944849	-0.15004
OVK18_OVARY	-0.0553168	-0.0906095
OVMANA_OVARY	-0.149287	-0.167931
OVTOKO_OVARY	-0.120235	-0.142522
P31FUJ_HAEMATOPOIETIC_AND_LYMPHOID_TISSUE	-0.108591	-0.110629
PANC0203_PANCREAS	-0.112811	-0.13046
PANC0403_PANCREAS	-0.0939936	-0.101946
PANC1005_PANCREAS	-0.115464	-0.103454
PATU8988S_PANCREAS	-0.0683995	-0.123027
PC14_LUNG	-0.079473	-0.127174
PECAPJ34CLONEC12_UPPER_AERODIGESTIVE_TRACT	-0.084869	-0.111098
PF382_HAEMATOPOIETIC_AND_LYMPHOID_TISSUE	-0.0939602	-0.100867
PK1_PANCREAS	-0.0881797	-0.134941
PK45H_PANCREAS	-0.0781649	-0.106443
PK59_PANCREAS	-0.130526	-0.134131
PLCPRF5_LIVER	-0.106118	-0.142335
PSN1_PANCREAS	-0.106255	-0.139554
RCC10RGB_KIDNEY	-0.109995	-0.169875
RD_SOFT_TISSUE	-0.0815941	-0.1291
RERFLCAD1_LUNG	-0.0877196	-0.102161
RERFLCAI_LUNG	-0.0608775	-0.0850716
RH30_SOFT_TISSUE	-0.132725	-0.141904
RKN_SOFT_TISSUE	-0.0734943	-0.108874
RKO_LARGE_INTESTINE	-0.0925724	-0.125174
RMUGS_OVARY	-0.12442	-0.120334
RPMI7951_SKIN	-0.0791353	-0.115748
RT112_URINARY_TRACT	-0.0900793	-0.137683
RT11284_URINARY_TRACT	-0.110481	-0.156058
RT4_URINARY_TRACT	-0.188477	-0.199965
RVH421_SKIN	-0.122149	-0.126932
SCABER_URINARY_TRACT	-0.118804	-0.144937
SF295_CENTRAL_NERVOUS_SYSTEM	-0.0876057	-0.136445
SF767_CENTRAL_NERVOUS_SYSTEM	-0.0913144	-0.118152
SH10TC_STOMACH	-0.135256	-0.13662
SIMA_AUTONOMIC_GANGLIA	-0.0910635	-0.119716
SJSA1_BONE	-0.0732553	-0.11769
SKBR3_BREAST	-0.141392	-0.114732
SKHEP1_LIVER	-0.0942563	-0.118449
SKMEL24_SKIN	-0.0744745	-0.100431
SKMEL30_SKIN	-0.0965194	-0.11255
SKMES1_LUNG	-0.107123	-0.108878
SKNAS_AUTONOMIC_GANGLIA	-0.0729463	-0.103074
SKNBE2_AUTONOMIC_GANGLIA	-0.0970604	-0.105877
SKNDZ_AUTONOMIC_GANGLIA	-0.081881	-0.103001
SKNFI_AUTONOMIC_GANGLIA	-0.111938	-0.117338
SKNMC_BONE	-0.107149	-0.115019
SKOV3_OVARY	-0.0779664	-0.0738308
SLR20_KIDNEY	-0.0816398	-0.157334
SLR23_KIDNEY	-0.05982	-0.127268
SLR26_KIDNEY	-0.0757961	-0.102032
SNGM_ENDOMETRIUM	-0.0961816	-0.121516
SNU1_STOMACH	-0.079353	-0.111246
SNU201_CENTRAL_NERVOUS_SYSTEM	-0.0925553	-0.108162
SNU213_PANCREAS	-0.0940395	-0.111092
SNU349_KIDNEY	-0.0412323	-0.115419
SNU398_LIVER	-0.109722	-0.132423
SNU410_PANCREAS	-0.0677063	-0.106397
SNU449_LIVER	-0.070174	-0.107048
SNU503_LARGE_INTESTINE	-0.0857623	-0.106281
SNU685_ENDOMETRIUM	-0.0967451	-0.119973
SNU8_OVARY	-0.11873	-0.140205
SNU840_OVARY	-0.144355	-0.152984
SUIT2_PANCREAS	-0.149053	-0.146929
SUPM2_HAEMATOPOIETIC_AND_LYMPHOID_TISSUE	-0.117466	-0.118394
SUPT1_HAEMATOPOIETIC_AND_LYMPHOID_TISSUE	-0.10562	-0.0779701
SW1463_LARGE_INTESTINE	-0.0870253	-0.102272
SW403_LARGE_INTESTINE	-0.149987	-0.140152
SW48_LARGE_INTESTINE	-0.125014	-0.141919
SW620_LARGE_INTESTINE	-0.125366	-0.136186
SW837_LARGE_INTESTINE	-0.0843684	-0.0950504
T24_URINARY_TRACT	-0.126529	-0.162045
T3M4_PANCREAS	-0.126297	-0.133862
T84_LARGE_INTESTINE	-0.117719	-0.132414
T98G_CENTRAL_NERVOUS_SYSTEM	-0.0767906	-0.0760482
TCCPAN2_PANCREAS	-0.0838135	-0.104996
TCCSUP_URINARY_TRACT	-0.08862	-0.10722
TE1_OESOPHAGUS	-0.0652665	-0.105443
TE5_OESOPHAGUS	-0.119195	-0.137787
TEN_ENDOMETRIUM	-0.127476	-0.146822
TF1_HAEMATOPOIETIC_AND_LYMPHOID_TISSUE	-0.13513	-0.15585
THP1_HAEMATOPOIETIC_AND_LYMPHOID_TISSUE	-0.0865867	-0.11675
TOV21G_OVARY	-0.12268	-0.124022
TUHR10TKB_KIDNEY	-0.00185525	0.00389549
TUHR4TKB_KIDNEY	-0.0856677	-0.0929822
U118MG_CENTRAL_NERVOUS_SYSTEM	-0.125764	-0.126598
U178_CENTRAL_NERVOUS_SYSTEM	-0.140174	-0.117668
U251MG_CENTRAL_NERVOUS_SYSTEM	-0.0892831	-0.132514
U2OS_BONE	-0.128198	-0.13398
U343_CENTRAL_NERVOUS_SYSTEM	-0.104151	-0.116835
U87MG_CENTRAL_NERVOUS_SYSTEM	-0.120734	-0.138174
U937_HAEMATOPOIETIC_AND_LYMPHOID_TISSUE	-0.0789561	-0.10157
UACC257_SKIN	-0.0624296	-0.0721207
UACC62_SKIN	-0.0864423	-0.107266
UMUC3_URINARY_TRACT	-0.0669622	-0.123959
UOK101_KIDNEY	-0.136593	-0.161515
VMCUB1_URINARY_TRACT	-0.106441	-0.139064
WM115_SKIN	-0.135191	-0.10104
WM1799_SKIN	-0.13152	-0.140994
WM2664_SKIN	-0.107899	-0.130203
WM793_SKIN	-0.0985998	-0.12305
WM983B_SKIN	-0.109818	-0.127787
YAPC_PANCREAS	-0.0810104	-0.107818
YKG1_CENTRAL_NERVOUS_SYSTEM	-0.100814	-0.130427
ZR751_BREAST	-0.0778188	-0.11958
