# Supplementary material for: Yeast cell fate control by temporal redundancy modulation of transcription factor paralogs
Source: Nat Commun. 2021 May 25;12:3145. doi: 10.1038/s41467-021-23425-0 (PMC8149833; doi:10.1038/s41467-021-23425-0)
Supplement: Supplementary file 9 — Source Data [file 41467_2021_23425_MOESM9_ESM.zip › Source Data/Supplementary Fig. 13d.xlsx]

## Sheet: Sheet1
TF name	w/ paralog	Dynamic index
PAX2	TRUE	1.04399
TFAP2C	TRUE	0.979113
YY1	TRUE	1.40077
CRX	TRUE	1.02831
USF2	TRUE	1.02903
HLF	TRUE	1.02081
TCF7L2	TRUE	1.08155
FLI1	TRUE	0.980417
NHLH1	TRUE	0.87618
POU5F1	TRUE	0.975942
STAT2	TRUE	0.877765
ESRRB	TRUE	1.09622
TLX1	TRUE	0.947927
CTCF	TRUE	1.88587
FOSL1	TRUE	2.69164
NFIC	TRUE	0.947927
NFE2L2	TRUE	1.50502
EGR2	TRUE	0.997967
MAFK	TRUE	1.3913
FOS	TRUE	2.47845
SOX2	TRUE	1.00368
E2F6	TRUE	0.931726
MECOM	TRUE	1.14927
ESRRA	TRUE	1.0341
SOX17	TRUE	0.928215
GATA2	TRUE	1.73193
MAF	TRUE	1.62078
GFI1B	TRUE	0.996406
STAT4	TRUE	1.05185
HOXA5	TRUE	0.950499
SOX6	TRUE	1.09345
HIF1A	TRUE	1.13913
STAT6	TRUE	0.990266
HNF4G	TRUE	0.871413
MEF2C	TRUE	0.954486
NR2F1	TRUE	1.08084
SOX3	TRUE	0.990602
RFX2	TRUE	1.07829
JUNB	TRUE	2.65166
HOXC9	TRUE	0.976472
KLF1	TRUE	0.877649
RELA	TRUE	1.10249
TCF3	TRUE	1.12817
E2F1	TRUE	0.94675
SOX9	TRUE	0.98982
JUND	TRUE	1.93998
RUNX1	TRUE	1.4453
TFAP2A	TRUE	1.10354
USF1	TRUE	0.935583
PBX1	TRUE	1.19062
NR4A2	TRUE	1.10192
SMAD3	TRUE	1.05557
GATA4	TRUE	1.83441
ERG	TRUE	1.06052
STAT5B	TRUE	1.17016
TBP	TRUE	1.026
KLF4	TRUE	0.89795
HSF1	TRUE	1.11579
REL	TRUE	1.02145
MYB	TRUE	1.08303
FOSL2	TRUE	2.71535
FOXD3	TRUE	0.876209
MAFF	TRUE	1.06817
BACH1	TRUE	1.63999
FOXA1	TRUE	0.93304
GATA1	TRUE	1.98851
MAFB	TRUE	1.01361
CEBPB	TRUE	1.03001
GFI1	TRUE	1.0582
SP1	TRUE	0.920997
FOXO3	TRUE	0.969779
STAT5A	TRUE	1.17016
EN1	TRUE	1.06415
EBF1	TRUE	1.07306
STAT3	TRUE	1.03936
HNF4A	TRUE	0.979997
MEF2A	TRUE	1.03134
NFE2	TRUE	1.62078
JUN	TRUE	1.92661
STAT1	TRUE	1.01541
INSM1	TRUE	0.993455
RFX5	TRUE	0.95661
TCF12	TRUE	1.15789
CDX2	TRUE	0.940883
ELF1	TRUE	1.04296
NR5A2	TRUE	0.953627
ELK4	TRUE	0.974995
NFYA	FALSE	1.26402
ZFX	FALSE	0.961183
ZNF263	FALSE	0.908846
PAX6	FALSE	1.09168
NR1H3	FALSE	1.01042
POU2F2	FALSE	0.948675
PRDM1	FALSE	0.940054
SPI1	FALSE	1.13572
HLTF	FALSE	1.07134
SREBF1	FALSE	1.08322
HOXA9	FALSE	1.08222
REST	FALSE	1.10113
ESR1	FALSE	1.07727
KLF5	FALSE	0.921725
PAX4	FALSE	0.929951
NOBOX	FALSE	1.01279
NRF1	FALSE	0.941672
LHX3	FALSE	0.847408
GATA3	FALSE	1.66695
NFKB1	FALSE	1.13041
VDR	FALSE	0.914634
E2F3	FALSE	0.964297
SRF	FALSE	1.04163
HAND1	FALSE	0.947569
NR3C1	FALSE	1.02269
BCL6	FALSE	0.981131
EGR1	FALSE	0.928958
NFYB	FALSE	1.27107
MYOG	FALSE	1.10273
RREB1	FALSE	1.00012
RUNX2	FALSE	1.32038
IRF1	FALSE	0.866499
FOXA2	FALSE	0.94723
MAX	FALSE	1.09467
ELK1	FALSE	1.05429
FOXP2	FALSE	1.00161
MYOD1	FALSE	1.14501
NR1H2	FALSE	1.10287
THAP1	FALSE	0.905685
PPARG	FALSE	1.08636
BHLHE40	FALSE	1.0081
ETS1	FALSE	1.01113
HNF1A	FALSE	0.860575
EHF	FALSE	1.14783
ELF5	FALSE	0.983174
FOXF2	FALSE	0.969434
ESR2	FALSE	0.996417
SMAD4	FALSE	1.05557
ARNT	FALSE	1.13913
MEIS1	FALSE	1.00508
ZEB1	FALSE	1.1766
FOXO1	FALSE	0.997202
GABPA	FALSE	0.984855
FOXH1	FALSE	0.986963
TAL1	FALSE	1.63637
FEV	FALSE	1.1425
SPZ1	FALSE	1.02031
FOXQ1	FALSE	0.873467
NFIL3	FALSE	0.951755
ZNF143	FALSE	1.09585
SP2	FALSE	0.903204
FOXI1	FALSE	0.886714
IRF2	FALSE	0.953543
AR	FALSE	1.01189
ATOH1	FALSE	1.09769
HINFP	FALSE	0.845501
DDIT3	FALSE	1.01403
SMAD2	FALSE	1.05557
FOXL1	FALSE	0.965849
ZBTB33	FALSE	0.965383
PLAG1	FALSE	1.04689
EWSR1	FALSE	1.01809
SRY	FALSE	0.841332
TEAD1	FALSE	0.995094
PAX5	FALSE	0.943593
SREBF2	FALSE	0.97025
E2F4	FALSE	0.918238
DUX4	FALSE	0.918512
HNF1B	FALSE	0.891916
