# Supplementary material for: Yeast cell fate control by temporal redundancy modulation of transcription factor paralogs
Source: Nat Commun. 2021 May 25;12:3145. doi: 10.1038/s41467-021-23425-0 (PMC8149833; doi:10.1038/s41467-021-23425-0)
Supplement: Supplementary file 9 — Source Data [file 41467_2021_23425_MOESM9_ESM.zip › Source Data/Supplementary Fig. 13e.xlsx]

## Sheet: Sheet1
	H1ESC	K562	GM12878	TF1	HL60	BJ
Mean of degree of dynamics for TFs with paralogs	1.05596	1.1913	1.19584	1.15936	1.0614	1.07101
Error bar of degree of dynamics for TFs with paralogs	0.0192378	0.0442642	0.0512528	0.0350481	0.0198219	0.0153309
Mean of degree of dynamics for TFs w/o paralogs	1.04001	1.02673	1.09654	1.07443	1.02518	1.01113
Error bar of degree of dynamics for TFs w/o paralogs	0.0158604	0.0158467	0.0418327	0.0199208	0.0140005	0.01164
