# Supplementary material for: Yeast cell fate control by temporal redundancy modulation of transcription factor paralogs
Source: Nat Commun. 2021 May 25;12:3145. doi: 10.1038/s41467-021-23425-0 (PMC8149833; doi:10.1038/s41467-021-23425-0)
Supplement: Supplementary file 9 — Source Data [file 41467_2021_23425_MOESM9_ESM.zip › Source Data/Supplementary Fig. 14a.xlsx]

## Sheet: Sheet1
Index	Promoter	Transcriptional activity (a.u.)		Index	Promoter	Mean
Msn2	4xSTRE	-11.9		Msn4	4xSTRE	41.4949
Msn2	4xSTRE	157.85		Msn4	DDR2	80.4891
Msn2	4xSTRE	71.8		Msn2	4xSTRE	49.2101
Msn2	4xSTRE	60.65		Msn2	DDR2	88.7038
Msn2	4xSTRE	91.85		Msn2+4	4xSTRE	47.4378
Msn2	4xSTRE	16.25		Msn2+4	DDR2	114
Msn2	4xSTRE	31.55
Msn2	4xSTRE	93.1
Msn2	4xSTRE	34.4
Msn2	4xSTRE	29.3
Msn2	4xSTRE	96.3
Msn2	4xSTRE	182.45
Msn2	4xSTRE	1.25
Msn2	4xSTRE	32.2
Msn2	4xSTRE	-14.25
Msn2	4xSTRE	36.2
Msn2	4xSTRE	6.45
Msn2	4xSTRE	149.9
Msn2	4xSTRE	101.3
Msn2	4xSTRE	-73.55
Msn2	4xSTRE	154.05
Msn2	4xSTRE	25.25
Msn2	4xSTRE	69.85
Msn2	4xSTRE	71.35
Msn2	4xSTRE	3.25
Msn2	4xSTRE	-20.25
Msn2	4xSTRE	18.6
Msn2	4xSTRE	38.55
Msn2	4xSTRE	124.25
Msn2	4xSTRE	63.45
Msn2	4xSTRE	-7.65
Msn2	4xSTRE	-23.5
Msn2	4xSTRE	11.2
Msn2	4xSTRE	35.15
Msn2	4xSTRE	10.95
Msn2	4xSTRE	16.35
Msn2	4xSTRE	26.7
Msn2	4xSTRE	76.45
Msn2	4xSTRE	49
Msn2	4xSTRE	118.5
Msn2	4xSTRE	235.75
Msn2	4xSTRE	118.15
Msn2	4xSTRE	-11.85
Msn2	4xSTRE	178.55
Msn2	4xSTRE	284.25
Msn2	4xSTRE	172.5
Msn2	4xSTRE	-29.45
Msn2	4xSTRE	54.9
Msn2	4xSTRE	41.5
Msn2	4xSTRE	7.65
Msn2	4xSTRE	20.65
Msn2	4xSTRE	116.1
Msn2	4xSTRE	109.35
Msn2	4xSTRE	20.2
Msn2	4xSTRE	15.25
Msn2	4xSTRE	197.35
Msn2	4xSTRE	299.05
Msn2	4xSTRE	103.7
Msn2	4xSTRE	101.15
Msn2	4xSTRE	-31.9
Msn2	4xSTRE	-12.3
Msn2	4xSTRE	44.9
Msn2	4xSTRE	-63.55
Msn2	4xSTRE	55.45
Msn2	4xSTRE	-103.75
Msn2	4xSTRE	40.8
Msn2	4xSTRE	-7.75
Msn2	4xSTRE	25.95
Msn2	4xSTRE	-29.1
Msn2	4xSTRE	28
Msn2	4xSTRE	103.7
Msn2	4xSTRE	34
Msn2	4xSTRE	145.45
Msn2	4xSTRE	191.75
Msn2	4xSTRE	-3.6
Msn2	4xSTRE	13.4
Msn2	4xSTRE	33.45
Msn2	4xSTRE	218.3
Msn2	4xSTRE	54.4
Msn2	4xSTRE	44
Msn2	4xSTRE	30
Msn2	4xSTRE	-11.8
Msn2	4xSTRE	-22.45
Msn2	4xSTRE	-11.15
Msn2	4xSTRE	45.6
Msn2	4xSTRE	34.7
Msn2	4xSTRE	40.65
Msn2	4xSTRE	39.95
Msn2	4xSTRE	15.2
Msn2	4xSTRE	-10.65
Msn2	4xSTRE	-2.15
Msn2	4xSTRE	-10.4
Msn2	4xSTRE	39.75
Msn2	4xSTRE	-16.15
Msn2	4xSTRE	98.05
Msn2	4xSTRE	8.3
Msn2	4xSTRE	109.1
Msn2	4xSTRE	124.55
Msn2	4xSTRE	75.7
Msn2	4xSTRE	-3.9
Msn2	4xSTRE	-1.3
Msn2	4xSTRE	57.65
Msn2	4xSTRE	74.4
Msn2	4xSTRE	-10
Msn2	4xSTRE	77.2
Msn2	4xSTRE	-42.95
Msn2	4xSTRE	28.8
Msn2	4xSTRE	40
Msn2	4xSTRE	4.25
Msn2	4xSTRE	71.9
Msn2	4xSTRE	205.2
Msn2	4xSTRE	117.2
Msn2	4xSTRE	52.05
Msn2	4xSTRE	69.6
Msn2	4xSTRE	34.15
Msn2	4xSTRE	74.7
Msn2	4xSTRE	36.45
Msn2	4xSTRE	21.75
Msn2	4xSTRE	-2.9
Msn2	4xSTRE	-5.95
Msn2	4xSTRE	12.45
Msn2	4xSTRE	28.4
Msn2	4xSTRE	43.35
Msn2	4xSTRE	78.95
Msn2	4xSTRE	46.75
Msn2	4xSTRE	94.15
Msn2	4xSTRE	59.95
Msn2	4xSTRE	40.7
Msn2	4xSTRE	24.8
Msn2	4xSTRE	47.05
Msn2	4xSTRE	72.55
Msn2	4xSTRE	17.65
Msn2	4xSTRE	44.45
Msn2	4xSTRE	39.55
Msn2	4xSTRE	13.05
Msn2	4xSTRE	-28.8
Msn2	4xSTRE	-72.55
Msn2	4xSTRE	139.35
Msn2	4xSTRE	68.7
Msn2	4xSTRE	170.1
Msn2	4xSTRE	23.35
Msn2	4xSTRE	-77.95
Msn2	4xSTRE	8.1
Msn2	4xSTRE	18.9
Msn2	4xSTRE	20.7
Msn2	4xSTRE	5.85
Msn2	4xSTRE	-2.95
Msn2	4xSTRE	30
Msn2	4xSTRE	25.2
Msn2	4xSTRE	306.45
Msn2	4xSTRE	9.5
Msn2	4xSTRE	99
Msn2	4xSTRE	70.2
Msn2	4xSTRE	50.3
Msn2	4xSTRE	26.9
Msn2	4xSTRE	-12.3
Msn2	4xSTRE	37.7
Msn2	4xSTRE	1.3
Msn2	4xSTRE	123.05
Msn2	4xSTRE	24.35
Msn2	4xSTRE	-16.25
Msn2	4xSTRE	-2.4
Msn2	4xSTRE	17.75
Msn2	4xSTRE	24
Msn2	4xSTRE	19.45
Msn2	4xSTRE	6.45
Msn2	4xSTRE	46.8
Msn2	4xSTRE	28.5
Msn2	4xSTRE	36.35
Msn2	4xSTRE	7.6
Msn2	4xSTRE	72.25
Msn2	4xSTRE	-19.35
Msn2	4xSTRE	23.15
Msn2	4xSTRE	74.5
Msn2	4xSTRE	137.4
Msn2	4xSTRE	50.25
Msn2	4xSTRE	2.4
Msn2	4xSTRE	30.75
Msn2	4xSTRE	139.65
Msn2	4xSTRE	76
Msn2	4xSTRE	24.85
Msn2	4xSTRE	20.05
Msn2	4xSTRE	66.2
Msn2	4xSTRE	-22.3
Msn2	4xSTRE	-10.75
Msn2	4xSTRE	62.45
Msn2	4xSTRE	27.05
Msn2	4xSTRE	58.4
Msn2	4xSTRE	-48
Msn2	4xSTRE	38.35
Msn2	4xSTRE	75.85
Msn2	4xSTRE	-11.05
Msn2	4xSTRE	7.35
Msn2	4xSTRE	70.4
Msn2	4xSTRE	-3.1
Msn2	4xSTRE	218
Msn2	4xSTRE	38.45
Msn2	4xSTRE	50.8
Msn2	4xSTRE	40.15
Msn2	4xSTRE	-5.2
Msn2	4xSTRE	218.4
Msn2	4xSTRE	182.75
Msn2	4xSTRE	336.1
Msn2	4xSTRE	-29.2
Msn2	4xSTRE	43.4
Msn2	4xSTRE	7.3
Msn2	4xSTRE	69.55
Msn2	4xSTRE	126.15
Msn2	4xSTRE	41.7
Msn2	4xSTRE	0.4
Msn2	4xSTRE	-23.1
Msn2	4xSTRE	92
Msn2	4xSTRE	90.3
Msn2	4xSTRE	-99.1
Msn2	4xSTRE	39.2
Msn2	4xSTRE	45.1
Msn2	4xSTRE	176
Msn2	4xSTRE	63.05
Msn2	4xSTRE	45.15
Msn2	4xSTRE	30.4
Msn2	4xSTRE	-11.1
Msn2	4xSTRE	69.9
Msn2	4xSTRE	13.5
Msn2	4xSTRE	26.35
Msn2	4xSTRE	109.55
Msn2	4xSTRE	105.8
Msn2	4xSTRE	-26.35
Msn2	DDR2	67.95
Msn2	DDR2	23.75
Msn2	DDR2	74.75
Msn2	DDR2	21.5
Msn2	DDR2	122.5
Msn2	DDR2	320.55
Msn2	DDR2	-50.5
Msn2	DDR2	243.4
Msn2	DDR2	399.75
Msn2	DDR2	-85.45
Msn2	DDR2	-206.3
Msn2	DDR2	444.1
Msn2	DDR2	-185.95
Msn2	DDR2	387.7
Msn2	DDR2	55.55
Msn2	DDR2	31.85
Msn2	DDR2	13.7
Msn2	DDR2	107.55
Msn2	DDR2	15.2
Msn2	DDR2	63.4
Msn2	DDR2	158.2
Msn2	DDR2	166.25
Msn2	DDR2	-1.3
Msn2	DDR2	50.8
Msn2	DDR2	121.3
Msn2	DDR2	90.55
Msn2	DDR2	69.75
Msn2	DDR2	41.9
Msn2	DDR2	228.15
Msn2	DDR2	117.2
Msn2	DDR2	-122.05
Msn2	DDR2	64.15
Msn2	DDR2	24.35
Msn2	DDR2	1.35
Msn2	DDR2	54.65
Msn2	DDR2	45.5
Msn2	DDR2	17.65
Msn2	DDR2	11.45
Msn2	DDR2	39.5
Msn2	DDR2	8.7
Msn2	DDR2	135.35
Msn2	DDR2	-90.7
Msn2	DDR2	47.4
Msn2	DDR2	94.5
Msn2	DDR2	24.55
Msn2	DDR2	-2.75
Msn2	DDR2	268.9
Msn2	DDR2	100.2
Msn2	DDR2	36.15
Msn2	DDR2	256.55
Msn2	DDR2	124.75
Msn2	DDR2	259.75
Msn2	DDR2	101.9
Msn2	DDR2	93.7
Msn2	DDR2	172.8
Msn2	DDR2	197.35
Msn2	DDR2	-76.5
Msn2	DDR2	90.75
Msn2	DDR2	131.95
Msn2	DDR2	38.1
Msn2	DDR2	103.3
Msn2	DDR2	88
Msn2	DDR2	114.1
Msn2	DDR2	90.35
Msn2	DDR2	160.2
Msn2	DDR2	42.05
Msn2	DDR2	42.05
Msn2	DDR2	267.55
Msn2	DDR2	237.4
Msn2	DDR2	-3.7
Msn2	DDR2	-14.35
Msn2	DDR2	8.8
Msn2	DDR2	352.8
Msn2	DDR2	-38.75
Msn2	DDR2	7.4
Msn2	DDR2	40.6
Msn2	DDR2	56.25
Msn2	DDR2	-3.25
Msn2	DDR2	100.9
Msn2	DDR2	24
Msn2	DDR2	30.75
Msn2	DDR2	58.2
Msn2	DDR2	35.6
Msn2	DDR2	68.85
Msn2	DDR2	50.5
Msn2	DDR2	6.9
Msn2	DDR2	30.8
Msn2	DDR2	74.2
Msn2	DDR2	-22.3
Msn2	DDR2	7.95
Msn2	DDR2	221.45
Msn2	DDR2	20.1
Msn2	DDR2	91.05
Msn2	DDR2	29.7
Msn2	DDR2	16.3
Msn2	DDR2	21.35
Msn2	DDR2	19.8
Msn2	DDR2	-0.6
Msn2	DDR2	18.8
Msn2	DDR2	11.95
Msn2	DDR2	77.5
Msn2	DDR2	47
Msn2	DDR2	83.1
Msn2	DDR2	209.45
Msn2	DDR2	-62.05
Msn2	DDR2	65.95
Msn2	DDR2	62.3
Msn2	DDR2	60.35
Msn2	DDR2	-3.45
Msn2	DDR2	18.65
Msn2	DDR2	19.5
Msn2	DDR2	-45.4
Msn2	DDR2	155.1
Msn2	DDR2	16.75
Msn2	DDR2	-38.85
Msn2	DDR2	26.2
Msn2	DDR2	51.55
Msn2	DDR2	182.85
Msn2	DDR2	150.5
Msn2	DDR2	39.65
Msn2	DDR2	744.95
Msn2	DDR2	128.45
Msn2	DDR2	15.55
Msn2	DDR2	17.4
Msn2	DDR2	18.6
Msn2	DDR2	82.1
Msn2	DDR2	75.55
Msn2	DDR2	11.55
Msn2	DDR2	104.5
Msn2	DDR2	36.95
Msn2	DDR2	37.85
Msn2	DDR2	57
Msn2	DDR2	-22.95
Msn2	DDR2	-30.85
Msn2	DDR2	167.6
Msn2	DDR2	241.1
Msn2	DDR2	69.4
Msn2	DDR2	33.5
Msn2	DDR2	133.35
Msn2	DDR2	0.65
Msn2	DDR2	-58.85
Msn2	DDR2	153.85
Msn2	DDR2	88
Msn2	DDR2	-1.85
Msn2	DDR2	7.95
Msn2	DDR2	399.6
Msn2	DDR2	47.9
Msn2	DDR2	170.35
Msn2	DDR2	79.8
Msn2	DDR2	140.45
Msn2	DDR2	68.65
Msn2	DDR2	32.8
Msn2	DDR2	39.2
Msn2	DDR2	95.6
Msn2	DDR2	-56.8
Msn2	DDR2	79.25
Msn2	DDR2	247.3
Msn2	DDR2	231.95
Msn2	DDR2	-34.25
Msn2	DDR2	188.1
Msn2	DDR2	187.9
Msn2	DDR2	175.05
Msn2	DDR2	34.9
Msn2	DDR2	7.4
Msn2	DDR2	14.05
Msn2	DDR2	11.5
Msn2	DDR2	385.45
Msn2	DDR2	95.85
Msn2	DDR2	46.25
Msn2	DDR2	7.75
Msn2	DDR2	75.35
Msn2	DDR2	73.4
Msn2	DDR2	58.65
Msn2	DDR2	23.05
Msn2	DDR2	32.6
Msn2	DDR2	47.05
Msn2	DDR2	114.9
Msn2	DDR2	-46.65
Msn2	DDR2	137.7
Msn2	DDR2	69.5
Msn2	DDR2	71.3
Msn2	DDR2	50.15
Msn2	DDR2	170.45
Msn2	DDR2	44.45
Msn2	DDR2	31.9
Msn2	DDR2	63.75
Msn2	DDR2	14.2
Msn2	DDR2	-72.4
Msn2	DDR2	-16.3
Msn2	DDR2	-5.05
Msn2	DDR2	14.25
Msn2	DDR2	46.05
Msn2	DDR2	-3.25
Msn2	DDR2	29.5
Msn2	DDR2	19.15
Msn2	DDR2	26.7
Msn2	DDR2	5.25
Msn2	DDR2	67.35
Msn2	DDR2	87.4
Msn2	DDR2	24.5
Msn2	DDR2	90.05
Msn2	DDR2	27.3
Msn2	DDR2	33.4
Msn2	DDR2	126.65
Msn2	DDR2	54.25
Msn2	DDR2	82.55
Msn2	DDR2	37.15
Msn2	DDR2	25.6
Msn2	DDR2	180.45
Msn2	DDR2	-236.15
Msn2	DDR2	1008.95
Msn2	DDR2	275.1
Msn2	DDR2	519.65
Msn2	DDR2	187.55
Msn2	DDR2	67.2
Msn2	DDR2	382.3
Msn2	DDR2	697.65
Msn2	DDR2	31.65
Msn2	DDR2	-106.5
Msn2	DDR2	89.95
Msn2	DDR2	105.55
Msn2	DDR2	-67.4
Msn2	DDR2	68.6
Msn2	DDR2	20.55
Msn2	DDR2	-26.7
Msn2	DDR2	456.45
Msn2	DDR2	1
Msn2	DDR2	-17.65
Msn2	DDR2	66.05
Msn2	DDR2	118.35
Msn2	DDR2	37.2
Msn2	DDR2	249.9
Msn2	DDR2	-24
Msn2	DDR2	9.2
Msn2	DDR2	104
Msn2	DDR2	26.95
Msn2	DDR2	-10.6
Msn2	DDR2	407.65
Msn2	DDR2	124
Msn2	DDR2	245.35
Msn2	DDR2	214.6
Msn2	DDR2	-82.35
Msn2	DDR2	607.75
Msn2	DDR2	-137.05
Msn2	DDR2	693.95
Msn2	DDR2	282.05
Msn2	DDR2	158
Msn2+4	4xSTRE	-9.2
Msn2+4	4xSTRE	6.6
Msn2+4	4xSTRE	18.6
Msn2+4	4xSTRE	-1.45
Msn2+4	4xSTRE	-41.85
Msn2+4	4xSTRE	43.6
Msn2+4	4xSTRE	130.9
Msn2+4	4xSTRE	-59.5
Msn2+4	4xSTRE	42.3
Msn2+4	4xSTRE	35.05
Msn2+4	4xSTRE	-14.9
Msn2+4	4xSTRE	16.95
Msn2+4	4xSTRE	16.95
Msn2+4	4xSTRE	0
Msn2+4	4xSTRE	91.2
Msn2+4	4xSTRE	165.45
Msn2+4	4xSTRE	64.75
Msn2+4	4xSTRE	147.35
Msn2+4	4xSTRE	-96.3
Msn2+4	4xSTRE	18.7
Msn2+4	4xSTRE	35.55
Msn2+4	4xSTRE	11.3
Msn2+4	4xSTRE	-19.5
Msn2+4	4xSTRE	18.35
Msn2+4	4xSTRE	-10.2
Msn2+4	4xSTRE	-17.6
Msn2+4	4xSTRE	5.9
Msn2+4	4xSTRE	-9.6
Msn2+4	4xSTRE	3.05
Msn2+4	4xSTRE	12.95
Msn2+4	4xSTRE	-4.2
Msn2+4	4xSTRE	13.5
Msn2+4	4xSTRE	5
Msn2+4	4xSTRE	5
Msn2+4	4xSTRE	71.15
Msn2+4	4xSTRE	43.3
Msn2+4	4xSTRE	134.1
Msn2+4	4xSTRE	-7.25
Msn2+4	4xSTRE	73.3
Msn2+4	4xSTRE	43.6
Msn2+4	4xSTRE	5.85
Msn2+4	4xSTRE	12.7
Msn2+4	4xSTRE	63.75
Msn2+4	4xSTRE	10.35
Msn2+4	4xSTRE	-10.2
Msn2+4	4xSTRE	107
Msn2+4	4xSTRE	-9.35
Msn2+4	4xSTRE	-9.35
Msn2+4	4xSTRE	62.45
Msn2+4	4xSTRE	27.65
Msn2+4	4xSTRE	42
Msn2+4	4xSTRE	54.4
Msn2+4	4xSTRE	148.6
Msn2+4	4xSTRE	19.45
Msn2+4	4xSTRE	12.55
Msn2+4	4xSTRE	8.8
Msn2+4	4xSTRE	27.2
Msn2+4	4xSTRE	59
Msn2+4	4xSTRE	41
Msn2+4	4xSTRE	205.1
Msn2+4	4xSTRE	-3.6
Msn2+4	4xSTRE	198.8
Msn2+4	4xSTRE	-22.3
Msn2+4	4xSTRE	-60.75
Msn2+4	4xSTRE	-60.75
Msn2+4	4xSTRE	110.9
Msn2+4	4xSTRE	132.9
Msn2+4	4xSTRE	30.8
Msn2+4	4xSTRE	38.65
Msn2+4	4xSTRE	22.4
Msn2+4	4xSTRE	45.35
Msn2+4	4xSTRE	55.05
Msn2+4	4xSTRE	-9.65
Msn2+4	4xSTRE	37.7
Msn2+4	4xSTRE	44
Msn2+4	4xSTRE	-21.7
Msn2+4	4xSTRE	-21.7
Msn2+4	4xSTRE	164.3
Msn2+4	4xSTRE	164.3
Msn2+4	4xSTRE	90
Msn2+4	4xSTRE	-80.05
Msn2+4	4xSTRE	152.35
Msn2+4	4xSTRE	44.3
Msn2+4	4xSTRE	90.35
Msn2+4	4xSTRE	13.95
Msn2+4	4xSTRE	42.75
Msn2+4	4xSTRE	-54.05
Msn2+4	4xSTRE	55.25
Msn2+4	4xSTRE	114.4
Msn2+4	4xSTRE	216.95
Msn2+4	4xSTRE	66.5
Msn2+4	4xSTRE	4.4
Msn2+4	4xSTRE	4.4
Msn2+4	4xSTRE	-48.8
Msn2+4	4xSTRE	72.3
Msn2+4	4xSTRE	54.5
Msn2+4	4xSTRE	21.45
Msn2+4	4xSTRE	58.95
Msn2+4	4xSTRE	57.65
Msn2+4	4xSTRE	45.1
Msn2+4	4xSTRE	45.1
Msn2+4	4xSTRE	94
Msn2+4	4xSTRE	-33.05
Msn2+4	4xSTRE	63.7
Msn2+4	4xSTRE	59.85
Msn2+4	4xSTRE	-13.7
Msn2+4	4xSTRE	58.55
Msn2+4	4xSTRE	185.85
Msn2+4	4xSTRE	41.05
Msn2+4	4xSTRE	139.85
Msn2+4	4xSTRE	34.6
Msn2+4	4xSTRE	-42.95
Msn2+4	4xSTRE	70.8
Msn2+4	4xSTRE	-18.85
Msn2+4	4xSTRE	-8.35
Msn2+4	4xSTRE	43.7
Msn2+4	4xSTRE	3.8
Msn2+4	4xSTRE	-28
Msn2+4	4xSTRE	43.65
Msn2+4	4xSTRE	24.05
Msn2+4	4xSTRE	39.5
Msn2+4	4xSTRE	21.7
Msn2+4	4xSTRE	-12.15
Msn2+4	4xSTRE	5.25
Msn2+4	4xSTRE	-21.7
Msn2+4	4xSTRE	-59.65
Msn2+4	4xSTRE	-56.15
Msn2+4	4xSTRE	-56.15
Msn2+4	4xSTRE	-34.35
Msn2+4	4xSTRE	72.25
Msn2+4	4xSTRE	107.45
Msn2+4	4xSTRE	57.1
Msn2+4	4xSTRE	3.4
Msn2+4	4xSTRE	22.85
Msn2+4	4xSTRE	23.6
Msn2+4	4xSTRE	92.7
Msn2+4	4xSTRE	16.65
Msn2+4	4xSTRE	61.45
Msn2+4	4xSTRE	98.85
Msn2+4	4xSTRE	48.75
Msn2+4	4xSTRE	71.7
Msn2+4	4xSTRE	159.95
Msn2+4	4xSTRE	70.95
Msn2+4	4xSTRE	51.45
Msn2+4	4xSTRE	76.1
Msn2+4	4xSTRE	60.35
Msn2+4	4xSTRE	30.15
Msn2+4	4xSTRE	39.2
Msn2+4	4xSTRE	4.75
Msn2+4	4xSTRE	122.3
Msn2+4	4xSTRE	-26.75
Msn2+4	4xSTRE	63.1
Msn2+4	4xSTRE	60.8
Msn2+4	4xSTRE	69.55
Msn2+4	4xSTRE	76.4
Msn2+4	4xSTRE	42.05
Msn2+4	4xSTRE	-22.35
Msn2+4	4xSTRE	12.15
Msn2+4	4xSTRE	19.6
Msn2+4	4xSTRE	340.7
Msn2+4	4xSTRE	-2.35
Msn2+4	4xSTRE	-53.6
Msn2+4	4xSTRE	43.6
Msn2+4	4xSTRE	24.55
Msn2+4	4xSTRE	89.3
Msn2+4	4xSTRE	7.45
Msn2+4	4xSTRE	57.2
Msn2+4	4xSTRE	75.35
Msn2+4	4xSTRE	70.95
Msn2+4	4xSTRE	42.5
Msn2+4	4xSTRE	138.45
Msn2+4	4xSTRE	8
Msn2+4	4xSTRE	84.15
Msn2+4	4xSTRE	50.8
Msn2+4	4xSTRE	158.15
Msn2+4	4xSTRE	327.8
Msn2+4	4xSTRE	328.45
Msn2+4	4xSTRE	153.45
Msn2+4	4xSTRE	8.65
Msn2+4	4xSTRE	20.45
Msn2+4	4xSTRE	-0.6
Msn2+4	4xSTRE	52.1
Msn2+4	4xSTRE	-41.65
Msn2+4	4xSTRE	1.65
Msn2+4	4xSTRE	47.3
Msn2+4	4xSTRE	49.35
Msn2+4	4xSTRE	82.8
Msn2+4	4xSTRE	85.3
Msn2+4	4xSTRE	-12
Msn2+4	4xSTRE	38.45
Msn2+4	4xSTRE	9.15
Msn2+4	4xSTRE	9.15
Msn2+4	4xSTRE	142.75
Msn2+4	4xSTRE	84.5
Msn2+4	4xSTRE	-2.95
Msn2+4	4xSTRE	30.8
Msn2+4	4xSTRE	118.1
Msn2+4	4xSTRE	277.6
Msn2+4	4xSTRE	43.85
Msn2+4	4xSTRE	154.05
Msn2+4	4xSTRE	156.8
Msn2+4	4xSTRE	-24.5
Msn2+4	4xSTRE	73.05
Msn2+4	4xSTRE	-4.35
Msn2+4	4xSTRE	121.2
Msn2+4	4xSTRE	26.65
Msn2+4	4xSTRE	76.65
Msn2+4	4xSTRE	97.9
Msn2+4	4xSTRE	62.35
Msn2+4	4xSTRE	42.45
Msn2+4	4xSTRE	26.9
Msn2+4	4xSTRE	116.75
Msn2+4	4xSTRE	23.55
Msn2+4	4xSTRE	-70.7
Msn2+4	4xSTRE	43.35
Msn2+4	4xSTRE	53.2
Msn2+4	4xSTRE	-7.25
Msn2+4	4xSTRE	37.2
Msn2+4	4xSTRE	33.55
Msn2+4	4xSTRE	147.3
Msn2+4	4xSTRE	72.6
Msn2+4	4xSTRE	65.4
Msn2+4	4xSTRE	-26.7
Msn2+4	4xSTRE	4.45
Msn2+4	4xSTRE	0.35
Msn2+4	4xSTRE	23.95
Msn2+4	4xSTRE	69.25
Msn2+4	4xSTRE	58.65
Msn2+4	4xSTRE	30.5
Msn2+4	4xSTRE	6.85
Msn2+4	4xSTRE	83.05
Msn2+4	4xSTRE	114.1
Msn2+4	4xSTRE	43.05
Msn2+4	4xSTRE	83.8
Msn2+4	4xSTRE	17.7
Msn2+4	4xSTRE	11.65
Msn2+4	4xSTRE	-2.15
Msn2+4	4xSTRE	159.85
Msn2+4	4xSTRE	27.3
Msn2+4	4xSTRE	63.1
Msn2+4	4xSTRE	51.7
Msn2+4	4xSTRE	180.45
Msn2+4	4xSTRE	-14.85
Msn2+4	4xSTRE	8.4
Msn2+4	4xSTRE	123.65
Msn2+4	4xSTRE	24.6
Msn2+4	4xSTRE	148.45
Msn2+4	4xSTRE	-124.6
Msn2+4	4xSTRE	193.5
Msn2+4	4xSTRE	26.6
Msn2+4	4xSTRE	129.35
Msn2+4	4xSTRE	50.35
Msn2+4	4xSTRE	92.7
Msn2+4	4xSTRE	59.55
Msn2+4	4xSTRE	14.75
Msn2+4	4xSTRE	162.55
Msn2+4	4xSTRE	63.9
Msn2+4	4xSTRE	26.45
Msn2+4	4xSTRE	36.45
Msn2+4	4xSTRE	5.55
Msn2+4	4xSTRE	139.4
Msn2+4	4xSTRE	41.65
Msn2+4	DDR2	2.3
Msn2+4	DDR2	36.8
Msn2+4	DDR2	89.7
Msn2+4	DDR2	57.1
Msn2+4	DDR2	89.95
Msn2+4	DDR2	84.25
Msn2+4	DDR2	63.65
Msn2+4	DDR2	167.7
Msn2+4	DDR2	68.25
Msn2+4	DDR2	247.7
Msn2+4	DDR2	-34
Msn2+4	DDR2	140.9
Msn2+4	DDR2	243.55
Msn2+4	DDR2	-55.95
Msn2+4	DDR2	-73.8
Msn2+4	DDR2	158.3
Msn2+4	DDR2	217.9
Msn2+4	DDR2	-21.65
Msn2+4	DDR2	41.55
Msn2+4	DDR2	138.95
Msn2+4	DDR2	148.1
Msn2+4	DDR2	148.1
Msn2+4	DDR2	112.45
Msn2+4	DDR2	104.35
Msn2+4	DDR2	104.35
Msn2+4	DDR2	332.8
Msn2+4	DDR2	178
Msn2+4	DDR2	133.45
Msn2+4	DDR2	177.85
Msn2+4	DDR2	-10.2
Msn2+4	DDR2	46.1
Msn2+4	DDR2	456.65
Msn2+4	DDR2	18.7
Msn2+4	DDR2	159.7
Msn2+4	DDR2	9.65
Msn2+4	DDR2	104.45
Msn2+4	DDR2	-43.85
Msn2+4	DDR2	456.65
Msn2+4	DDR2	-27.45
Msn2+4	DDR2	598.85
Msn2+4	DDR2	22.9
Msn2+4	DDR2	22.9
Msn2+4	DDR2	-82.8
Msn2+4	DDR2	290.4
Msn2+4	DDR2	-8.85
Msn2+4	DDR2	42.15
Msn2+4	DDR2	340.55
Msn2+4	DDR2	185.7
Msn2+4	DDR2	151.75
Msn2+4	DDR2	279.8
Msn2+4	DDR2	-24.15
Msn2+4	DDR2	10.6
Msn2+4	DDR2	261.6
Msn2+4	DDR2	113.35
Msn2+4	DDR2	60.2
Msn2+4	DDR2	45.4
Msn2+4	DDR2	18.85
Msn2+4	DDR2	29.75
Msn2+4	DDR2	160.2
Msn2+4	DDR2	280.4
Msn2+4	DDR2	20.95
Msn2+4	DDR2	15.6
Msn2+4	DDR2	6.35
Msn2+4	DDR2	11.6
Msn2+4	DDR2	184.95
Msn2+4	DDR2	59.7
Msn2+4	DDR2	-57.1
Msn2+4	DDR2	167.7
Msn2+4	DDR2	167.7
Msn2+4	DDR2	48.15
Msn2+4	DDR2	6.2
Msn2+4	DDR2	104.7
Msn2+4	DDR2	99.45
Msn2+4	DDR2	71.05
Msn2+4	DDR2	-844.05
Msn2+4	DDR2	986
Msn2+4	DDR2	584.35
Msn2+4	DDR2	56.4
Msn2+4	DDR2	234.55
Msn2+4	DDR2	348.5
Msn2+4	DDR2	180.4
Msn2+4	DDR2	74.9
Msn2+4	DDR2	233
Msn2+4	DDR2	-24.25
Msn2+4	DDR2	11.35
Msn2+4	DDR2	194.05
Msn2+4	DDR2	126.45
Msn2+4	DDR2	155.1
Msn2+4	DDR2	-105.45
Msn2+4	DDR2	-22.95
Msn2+4	DDR2	66.4
Msn2+4	DDR2	-123.7
Msn2+4	DDR2	-35.4
Msn2+4	DDR2	41.8
Msn2+4	DDR2	31.85
Msn2+4	DDR2	39.45
Msn2+4	DDR2	247.65
Msn2+4	DDR2	36.55
Msn2+4	DDR2	120.9
Msn2+4	DDR2	186.25
Msn2+4	DDR2	218.65
Msn2+4	DDR2	33.3
Msn2+4	DDR2	117.35
Msn2+4	DDR2	48.25
Msn2+4	DDR2	369.35
Msn2+4	DDR2	17.45
Msn2+4	DDR2	20.6
Msn2+4	DDR2	67.8
Msn2+4	DDR2	9.5
Msn2+4	DDR2	106.65
Msn2+4	DDR2	168.5
Msn2+4	DDR2	45.5
Msn2+4	DDR2	143.55
Msn2+4	DDR2	216.5
Msn2+4	DDR2	27.85
Msn2+4	DDR2	132.55
Msn2+4	DDR2	23.45
Msn2+4	DDR2	84.15
Msn2+4	DDR2	56.7
Msn2+4	DDR2	379.6
Msn2+4	DDR2	105.55
Msn2+4	DDR2	100.55
Msn2+4	DDR2	304.8
Msn2+4	DDR2	145.85
Msn2+4	DDR2	56.05
Msn2+4	DDR2	166.6
Msn2+4	DDR2	-161.35
Msn2+4	DDR2	279.5
Msn2+4	DDR2	-342.15
Msn2+4	DDR2	-30.05
Msn2+4	DDR2	-219.05
Msn2+4	DDR2	370.15
Msn2+4	DDR2	77
Msn2+4	DDR2	281.9
Msn2+4	DDR2	17.6
Msn2+4	DDR2	200.55
Msn2+4	DDR2	252.6
Msn2+4	DDR2	199.25
Msn2+4	DDR2	13.6
Msn2+4	DDR2	383.4
Msn2+4	DDR2	305.55
Msn2+4	DDR2	86.45
Msn2+4	DDR2	62.65
Msn2+4	DDR2	25.65
Msn2+4	DDR2	82.7
Msn2+4	DDR2	82.7
Msn2+4	DDR2	148.9
Msn2+4	DDR2	124.6
Msn2+4	DDR2	-34
Msn2+4	DDR2	10.55
Msn2+4	DDR2	10.55
Msn2+4	DDR2	2.75
Msn2+4	DDR2	48.5
Msn2+4	DDR2	72.6
Msn2+4	DDR2	50.85
Msn2+4	DDR2	87.9
Msn2+4	DDR2	28.4
Msn2+4	DDR2	36.3
Msn2+4	DDR2	77.8
Msn2+4	DDR2	150.7
Msn2+4	DDR2	19.35
Msn2+4	DDR2	34.7
Msn2+4	DDR2	349.3
Msn2+4	DDR2	244.25
Msn2+4	DDR2	154.05
Msn2+4	DDR2	154.05
Msn2+4	DDR2	383.4
Msn2+4	DDR2	120.15
Msn2+4	DDR2	266
Msn2+4	DDR2	293.45
Msn2+4	DDR2	330.65
Msn2+4	DDR2	330.65
Msn2+4	DDR2	-409.85
Msn2+4	DDR2	354.05
Msn2+4	DDR2	354.05
Msn2+4	DDR2	22.9
Msn2+4	DDR2	286.9
Msn2+4	DDR2	275.15
Msn2+4	DDR2	275.15
Msn2+4	DDR2	522.7
Msn2+4	DDR2	-20.55
Msn2+4	DDR2	131.65
Msn2+4	DDR2	131.65
Msn2+4	DDR2	84.85
Msn2+4	DDR2	-67.3
Msn2+4	DDR2	109.5
Msn2+4	DDR2	180.65
Msn2+4	DDR2	12.2
Msn2+4	DDR2	126.8
Msn2+4	DDR2	-97.35
Msn2+4	DDR2	701.35
Msn2+4	DDR2	-119.1
Msn2+4	DDR2	89.15
Msn2+4	DDR2	375.15
Msn2+4	DDR2	237.9
Msn2+4	DDR2	185.45
Msn2+4	DDR2	21.15
Msn2+4	DDR2	23.15
Msn2+4	DDR2	23.15
Msn2+4	DDR2	10.4
Msn2+4	DDR2	26.95
Msn2+4	DDR2	73.95
Msn2+4	DDR2	28.05
Msn2+4	DDR2	394.05
Msn2+4	DDR2	16.8
Msn2+4	DDR2	42.55
Msn2+4	DDR2	140
Msn2+4	DDR2	88.7
Msn2+4	DDR2	-5.3
Msn2+4	DDR2	76.4
Msn2+4	DDR2	59.7
Msn2+4	DDR2	334.85
Msn2+4	DDR2	279.6
Msn2+4	DDR2	279.6
Msn2+4	DDR2	38.35
Msn2+4	DDR2	56.45
Msn2+4	DDR2	56.8
Msn2+4	DDR2	231.75
Msn2+4	DDR2	-59.1
Msn2+4	DDR2	-88.45
Msn2+4	DDR2	44.35
Msn2+4	DDR2	-31.7
Msn2+4	DDR2	466.9
Msn2+4	DDR2	684.4
Msn2+4	DDR2	302.3
Msn2+4	DDR2	-45.95
Msn2+4	DDR2	173.7
Msn2+4	DDR2	-123.9
Msn2+4	DDR2	402.15
Msn2+4	DDR2	295.05
Msn2+4	DDR2	-4.55
Msn2+4	DDR2	100.4
Msn2+4	DDR2	100.4
Msn2+4	DDR2	123.15
Msn2+4	DDR2	219.5
Msn2+4	DDR2	111.35
Msn2+4	DDR2	22.9
Msn2+4	DDR2	-43.05
Msn2+4	DDR2	45.25
Msn2+4	DDR2	61.6
Msn2+4	DDR2	61.6
Msn2+4	DDR2	33.95
Msn2+4	DDR2	39.2
Msn2+4	DDR2	79.3
Msn2+4	DDR2	373
Msn2+4	DDR2	174.95
Msn2+4	DDR2	197.05
Msn2+4	DDR2	-86.15
Msn2+4	DDR2	235.55
Msn2+4	DDR2	-86.75
Msn2+4	DDR2	-136.45
Msn2+4	DDR2	227
Msn2+4	DDR2	147.05
Msn2+4	DDR2	-101.1
Msn2+4	DDR2	108.2
Msn2+4	DDR2	39.1
Msn2+4	DDR2	36.85
Msn2+4	DDR2	36.85
Msn2+4	DDR2	26.3
Msn2+4	DDR2	26.3
Msn4	4xSTRE	15.2
Msn4	4xSTRE	12.85
Msn4	4xSTRE	28.8
Msn4	4xSTRE	9.35
Msn4	4xSTRE	14.9
Msn4	4xSTRE	30.75
Msn4	4xSTRE	0.2
Msn4	4xSTRE	45.9
Msn4	4xSTRE	133.45
Msn4	4xSTRE	-4.6
Msn4	4xSTRE	44.3
Msn4	4xSTRE	-6.75
Msn4	4xSTRE	80.55
Msn4	4xSTRE	-17.9
Msn4	4xSTRE	36.3
Msn4	4xSTRE	5.4
Msn4	4xSTRE	7.75
Msn4	4xSTRE	84.65
Msn4	4xSTRE	19.05
Msn4	4xSTRE	18.8
Msn4	4xSTRE	150.6
Msn4	4xSTRE	78.2
Msn4	4xSTRE	45.3
Msn4	4xSTRE	7.25
Msn4	4xSTRE	31.3
Msn4	4xSTRE	0.1
Msn4	4xSTRE	-60.25
Msn4	4xSTRE	-8.7
Msn4	4xSTRE	233.7
Msn4	4xSTRE	67
Msn4	4xSTRE	33.75
Msn4	4xSTRE	23.05
Msn4	4xSTRE	10.5
Msn4	4xSTRE	-10.15
Msn4	4xSTRE	6.65
Msn4	4xSTRE	39.2
Msn4	4xSTRE	-60.5
Msn4	4xSTRE	19.75
Msn4	4xSTRE	2.1
Msn4	4xSTRE	5.35
Msn4	4xSTRE	-18.05
Msn4	4xSTRE	70.5
Msn4	4xSTRE	-21
Msn4	4xSTRE	12.25
Msn4	4xSTRE	52.3
Msn4	4xSTRE	29.55
Msn4	4xSTRE	52.25
Msn4	4xSTRE	66.6
Msn4	4xSTRE	4
Msn4	4xSTRE	46.05
Msn4	4xSTRE	16.55
Msn4	4xSTRE	63.2
Msn4	4xSTRE	20.55
Msn4	4xSTRE	132.35
Msn4	4xSTRE	-47.05
Msn4	4xSTRE	27.9
Msn4	4xSTRE	-44.5
Msn4	4xSTRE	-4.95
Msn4	4xSTRE	49.4
Msn4	4xSTRE	90.7
Msn4	4xSTRE	36.4
Msn4	4xSTRE	-22.25
Msn4	4xSTRE	254.85
Msn4	4xSTRE	13.2
Msn4	4xSTRE	14.85
Msn4	4xSTRE	46.65
Msn4	4xSTRE	-1.4
Msn4	4xSTRE	43.05
Msn4	4xSTRE	15.65
Msn4	4xSTRE	76.3
Msn4	4xSTRE	14.05
Msn4	4xSTRE	66.4
Msn4	4xSTRE	48.95
Msn4	4xSTRE	34.35
Msn4	4xSTRE	17.55
Msn4	4xSTRE	8.95
Msn4	4xSTRE	40.65
Msn4	4xSTRE	28.2
Msn4	4xSTRE	129
Msn4	4xSTRE	-40.6
Msn4	4xSTRE	66
Msn4	4xSTRE	-1.3
Msn4	4xSTRE	37.6
Msn4	4xSTRE	73.15
Msn4	4xSTRE	22.75
Msn4	4xSTRE	22.7
Msn4	4xSTRE	125.5
Msn4	4xSTRE	80.65
Msn4	4xSTRE	39.65
Msn4	4xSTRE	45.45
Msn4	4xSTRE	20.7
Msn4	4xSTRE	61.55
Msn4	4xSTRE	-4.85
Msn4	4xSTRE	38.25
Msn4	4xSTRE	-12.75
Msn4	4xSTRE	138.7
Msn4	4xSTRE	51.3
Msn4	4xSTRE	-69.85
Msn4	4xSTRE	24.65
Msn4	4xSTRE	326.15
Msn4	4xSTRE	1.6
Msn4	4xSTRE	46.65
Msn4	4xSTRE	27.4
Msn4	4xSTRE	81.05
Msn4	4xSTRE	86.7
Msn4	4xSTRE	56.55
Msn4	4xSTRE	-2.85
Msn4	4xSTRE	36.45
Msn4	4xSTRE	42.05
Msn4	4xSTRE	8.3
Msn4	4xSTRE	1.5
Msn4	4xSTRE	30.75
Msn4	4xSTRE	35.1
Msn4	4xSTRE	24.55
Msn4	4xSTRE	43.15
Msn4	4xSTRE	66.25
Msn4	4xSTRE	78.65
Msn4	4xSTRE	-55.5
Msn4	4xSTRE	55.85
Msn4	4xSTRE	25.35
Msn4	4xSTRE	-37.35
Msn4	4xSTRE	40.15
Msn4	4xSTRE	51.95
Msn4	4xSTRE	38.2
Msn4	4xSTRE	24.85
Msn4	4xSTRE	84.7
Msn4	4xSTRE	32.6
Msn4	4xSTRE	101
Msn4	4xSTRE	12.3
Msn4	4xSTRE	4.9
Msn4	4xSTRE	10.55
Msn4	4xSTRE	44.85
Msn4	4xSTRE	80.6
Msn4	4xSTRE	81.15
Msn4	4xSTRE	27.5
Msn4	4xSTRE	32
Msn4	4xSTRE	41.9
Msn4	4xSTRE	57.7
Msn4	4xSTRE	32.2
Msn4	4xSTRE	-109.3
Msn4	4xSTRE	290.65
Msn4	4xSTRE	221.6
Msn4	4xSTRE	63.6
Msn4	4xSTRE	12.95
Msn4	4xSTRE	47.95
Msn4	4xSTRE	188.5
Msn4	4xSTRE	89.15
Msn4	4xSTRE	202.3
Msn4	DDR2	-8.55
Msn4	DDR2	50.3
Msn4	DDR2	11.6
Msn4	DDR2	3.25
Msn4	DDR2	75.9
Msn4	DDR2	98.55
Msn4	DDR2	142.85
Msn4	DDR2	20.05
Msn4	DDR2	61.45
Msn4	DDR2	-1.6
Msn4	DDR2	79.8
Msn4	DDR2	4.1
Msn4	DDR2	32.5
Msn4	DDR2	30.05
Msn4	DDR2	35.55
Msn4	DDR2	271.45
Msn4	DDR2	8.9
Msn4	DDR2	22.05
Msn4	DDR2	55.75
Msn4	DDR2	174.65
Msn4	DDR2	53.4
Msn4	DDR2	211.75
Msn4	DDR2	-40.05
Msn4	DDR2	263.25
Msn4	DDR2	115.7
Msn4	DDR2	-21.65
Msn4	DDR2	89.65
Msn4	DDR2	821.25
Msn4	DDR2	178.6
Msn4	DDR2	60.85
Msn4	DDR2	-210.1
Msn4	DDR2	23.5
Msn4	DDR2	39.65
Msn4	DDR2	-19.75
Msn4	DDR2	-253.45
Msn4	DDR2	-20.6
Msn4	DDR2	847.6
Msn4	DDR2	204.85
Msn4	DDR2	213.65
Msn4	DDR2	72.75
Msn4	DDR2	79.5
Msn4	DDR2	51.35
Msn4	DDR2	20.9
Msn4	DDR2	57.25
Msn4	DDR2	412.1
Msn4	DDR2	409.6
Msn4	DDR2	-138.4
Msn4	DDR2	112.05
Msn4	DDR2	157.05
Msn4	DDR2	278.5
Msn4	DDR2	110.55
Msn4	DDR2	24.225
Msn4	DDR2	41.25
Msn4	DDR2	34.8
Msn4	DDR2	242.95
Msn4	DDR2	119.55
Msn4	DDR2	104.1
Msn4	DDR2	215.8
Msn4	DDR2	244.55
Msn4	DDR2	53.8
Msn4	DDR2	87.4
Msn4	DDR2	80.7
Msn4	DDR2	33.5
Msn4	DDR2	252.05
Msn4	DDR2	-118.8
Msn4	DDR2	42.1
Msn4	DDR2	109.25
Msn4	DDR2	25.3
Msn4	DDR2	0.3
Msn4	DDR2	8.25
Msn4	DDR2	7.2
Msn4	DDR2	36.2
Msn4	DDR2	38.45
Msn4	DDR2	45.5
Msn4	DDR2	56.1
Msn4	DDR2	72.1
Msn4	DDR2	107.05
Msn4	DDR2	272.95
Msn4	DDR2	131.65
Msn4	DDR2	-32.4
Msn4	DDR2	-62.95
Msn4	DDR2	-12.6
Msn4	DDR2	-69.35
Msn4	DDR2	-1.7
Msn4	DDR2	221.05
Msn4	DDR2	-23.25
Msn4	DDR2	100.3
Msn4	DDR2	46.25
Msn4	DDR2	99.65
Msn4	DDR2	32.5
Msn4	DDR2	40.85
Msn4	DDR2	65.95
Msn4	DDR2	78
Msn4	DDR2	66
Msn4	DDR2	-3.35
Msn4	DDR2	4.15
Msn4	DDR2	56.95
Msn4	DDR2	-8.7
Msn4	DDR2	52.75
Msn4	DDR2	38.7
Msn4	DDR2	118.25
Msn4	DDR2	100.85
Msn4	DDR2	54.85
Msn4	DDR2	-34.8
Msn4	DDR2	69
Msn4	DDR2	52.35
Msn4	DDR2	119.1
Msn4	DDR2	96.8
Msn4	DDR2	272.85
Msn4	DDR2	36.55
Msn4	DDR2	40.55
Msn4	DDR2	51
Msn4	DDR2	13.5
Msn4	DDR2	35.7
Msn4	DDR2	110.55
Msn4	DDR2	134.75
Msn4	DDR2	-1.6
Msn4	DDR2	131.1
Msn4	DDR2	-106.7
Msn4	DDR2	75.4
Msn4	DDR2	26.45
Msn4	DDR2	16.2
