# Supplementary material for: Yeast cell fate control by temporal redundancy modulation of transcription factor paralogs
Source: Nat Commun. 2021 May 25;12:3145. doi: 10.1038/s41467-021-23425-0 (PMC8149833; doi:10.1038/s41467-021-23425-0)
Supplement: Supplementary file 9 — Source Data [file 41467_2021_23425_MOESM9_ESM.zip › Source Data/Supplementary Fig. 14b.xlsx]

## Sheet: Sheet1
Index	Promoter	Transcriptional activity (a.u.)			Index	Promoter	Mean
Msn2	4xSTRE	43.5701			Msn4	4xSTRE	43.2483
Msn2	4xSTRE	4.1988			Msn4	DDR2	20.022
Msn2	4xSTRE	-3.72775			Msn2	4xSTRE	37.727
Msn2	4xSTRE	-27.9848			Msn2	DDR2	21.8991
Msn2	4xSTRE	17.5873			Msn2+4	4xSTRE	40.2926
Msn2	4xSTRE	78.9674			Msn2+4	DDR2	15.0654
Msn2	4xSTRE	89.4246
Msn2	4xSTRE	18.6401
Msn2	4xSTRE	21.3848
Msn2	4xSTRE	108.586
Msn2	4xSTRE	-4.25574
Msn2	4xSTRE	35.647
Msn2	4xSTRE	39.8237
Msn2	4xSTRE	-10.1545
Msn2	4xSTRE	5.99441
Msn2	4xSTRE	71.8632
Msn2	4xSTRE	61.1266
Msn2	4xSTRE	61.9321
Msn2	4xSTRE	46.6661
Msn2	4xSTRE	370.827
Msn2	4xSTRE	-26.7122
Msn2	4xSTRE	16.8829
Msn2	4xSTRE	-24.7524
Msn2	4xSTRE	123.637
Msn2	4xSTRE	54.2474
Msn2	4xSTRE	26.1675
Msn2	4xSTRE	28.3509
Msn2	4xSTRE	49.6625
Msn2	4xSTRE	24.3634
Msn2	4xSTRE	21.8375
Msn2	4xSTRE	-6.40246
Msn2	4xSTRE	21.9144
Msn2	4xSTRE	32.3615
Msn2	4xSTRE	26.703
Msn2	4xSTRE	11.1378
Msn2	4xSTRE	75.1898
Msn2	4xSTRE	4.55423
Msn2	4xSTRE	30.9898
Msn2	4xSTRE	35.7227
Msn2	4xSTRE	15.2317
Msn2	4xSTRE	-0.074125
Msn2	4xSTRE	40.0819
Msn2	4xSTRE	78.4789
Msn2	4xSTRE	35.5203
Msn2	4xSTRE	7.52307
Msn2	4xSTRE	16.0957
Msn2	4xSTRE	33.3272
Msn2	4xSTRE	63.7935
Msn2	4xSTRE	12.6895
Msn2	4xSTRE	26.8969
Msn2	4xSTRE	26.2963
Msn2	4xSTRE	84.9849
Msn2	4xSTRE	12.8661
Msn2	4xSTRE	9.54692
Msn2	4xSTRE	-32.007
Msn2	4xSTRE	46.3167
Msn2	4xSTRE	13.886
Msn2	4xSTRE	5.08314
Msn2	4xSTRE	15.7023
Msn2	4xSTRE	-19.6917
Msn2	4xSTRE	101.266
Msn2	4xSTRE	48.3978
Msn2	4xSTRE	50.4066
Msn2	4xSTRE	11.8411
Msn2	4xSTRE	12.7712
Msn2	4xSTRE	-4.56342
Msn2	4xSTRE	20.141
Msn2	4xSTRE	46.9339
Msn2	4xSTRE	38.0727
Msn2	4xSTRE	37.4499
Msn2	4xSTRE	24.1161
Msn2	4xSTRE	88.7215
Msn2	4xSTRE	70.7247
Msn2	4xSTRE	1.25347
Msn2	4xSTRE	21.9655
Msn2	4xSTRE	44.8693
Msn2	4xSTRE	20.965
Msn2	4xSTRE	2.55955
Msn2	4xSTRE	31.4225
Msn2	4xSTRE	26.8567
Msn2	4xSTRE	11.0865
Msn2	4xSTRE	61.8955
Msn2	4xSTRE	41.1963
Msn2	4xSTRE	105.032
Msn2	4xSTRE	2.90454
Msn2	4xSTRE	9.16054
Msn2	4xSTRE	52.2096
Msn2	4xSTRE	80.1422
Msn2	4xSTRE	79.4498
Msn2	4xSTRE	-25.1491
Msn2	4xSTRE	111.774
Msn2	4xSTRE	60.4539
Msn2	4xSTRE	7.4458
Msn2	4xSTRE	37.0219
Msn2	4xSTRE	13.8439
Msn2	4xSTRE	10.2397
Msn2	4xSTRE	16.2167
Msn2	4xSTRE	71.6872
Msn2	4xSTRE	20.6809
Msn2	4xSTRE	51.9011
Msn2	4xSTRE	-41.8715
Msn2	4xSTRE	-14.2378
Msn2	4xSTRE	-21.5382
Msn2	4xSTRE	-28.2483
Msn2	4xSTRE	50.3826
Msn2	4xSTRE	3.86028
Msn2	4xSTRE	80.8599
Msn2	4xSTRE	-11.4821
Msn2	4xSTRE	70.6776
Msn2	4xSTRE	58.0704
Msn2	4xSTRE	79.9929
Msn2	4xSTRE	57.6961
Msn2	4xSTRE	24.9925
Msn2	4xSTRE	140.108
Msn2	4xSTRE	46.2388
Msn2	4xSTRE	-54.1766
Msn2	4xSTRE	-4.37007
Msn2	4xSTRE	45.1346
Msn2	4xSTRE	75.4506
Msn2	4xSTRE	-22.371
Msn2	4xSTRE	56.1869
Msn2	4xSTRE	18.0164
Msn2	4xSTRE	11.4357
Msn2	4xSTRE	8.32883
Msn2	4xSTRE	8.19365
Msn2	4xSTRE	12.0957
Msn2	4xSTRE	14.2819
Msn2	4xSTRE	10.849
Msn2	4xSTRE	13.3291
Msn2	4xSTRE	53.5437
Msn2	4xSTRE	110.305
Msn2	4xSTRE	-74.5809
Msn2	4xSTRE	58.9915
Msn2	4xSTRE	33.0449
Msn2	4xSTRE	-36.358
Msn2	4xSTRE	21.9437
Msn2	4xSTRE	24.6535
Msn2	4xSTRE	40.1482
Msn2	4xSTRE	30.5677
Msn2	4xSTRE	22.3931
Msn2	4xSTRE	62.7914
Msn2	4xSTRE	35.1777
Msn2	4xSTRE	5.28114
Msn2	4xSTRE	57.4389
Msn2	4xSTRE	36.663
Msn2	4xSTRE	21.6783
Msn2	4xSTRE	40.6102
Msn2	4xSTRE	77.4427
Msn2	4xSTRE	110.905
Msn2	4xSTRE	102.72
Msn2	4xSTRE	105.566
Msn2	4xSTRE	-7.31858
Msn2	4xSTRE	30.3178
Msn2	4xSTRE	-15.7076
Msn2	4xSTRE	7.82752
Msn2	4xSTRE	9.07469
Msn2	4xSTRE	8.33372
Msn2	4xSTRE	32.844
Msn2	4xSTRE	-12.54
Msn2	4xSTRE	-19.5568
Msn2	4xSTRE	12.98
Msn2	4xSTRE	73.1433
Msn2	4xSTRE	24.5603
Msn2	4xSTRE	57.5677
Msn2	4xSTRE	72.9412
Msn2	4xSTRE	6.64553
Msn2	4xSTRE	-2.17757
Msn2	4xSTRE	49.5477
Msn2	4xSTRE	214.101
Msn2	4xSTRE	34.6598
Msn2	4xSTRE	-7.93229
Msn2	4xSTRE	25.5676
Msn2	4xSTRE	25.7287
Msn2	4xSTRE	15.334
Msn2	4xSTRE	52.6886
Msn2	4xSTRE	4.29341
Msn2	4xSTRE	36.0142
Msn2	4xSTRE	5.60217
Msn2	4xSTRE	59.4413
Msn2	4xSTRE	73.2994
Msn2	4xSTRE	25.1575
Msn2	4xSTRE	69.5012
Msn2	4xSTRE	83.6104
Msn2	4xSTRE	62.2546
Msn2	4xSTRE	-21.9546
Msn2	4xSTRE	-14.1171
Msn2	4xSTRE	-1.11344
Msn2	4xSTRE	39.4785
Msn2	4xSTRE	58.2892
Msn2	4xSTRE	41.0205
Msn2	4xSTRE	31.9418
Msn2	4xSTRE	77.3314
Msn2	4xSTRE	40.8199
Msn2	4xSTRE	10.2695
Msn2	4xSTRE	57.8569
Msn2	4xSTRE	63.9803
Msn2	4xSTRE	70.5408
Msn2	4xSTRE	21.1574
Msn2	4xSTRE	15.8903
Msn2	4xSTRE	53.4315
Msn2	4xSTRE	94.2666
Msn2	4xSTRE	207.315
Msn2	4xSTRE	104.194
Msn2	4xSTRE	-47.1456
Msn2	4xSTRE	81.2643
Msn2	4xSTRE	3.79736
Msn2	4xSTRE	-64.9053
Msn2	4xSTRE	0.804327
Msn2	4xSTRE	45.5358
Msn2	4xSTRE	183.633
Msn2	4xSTRE	9.63336
Msn2	4xSTRE	70.5707
Msn2	4xSTRE	55.6845
Msn2	4xSTRE	86.0095
Msn2	4xSTRE	25.6074
Msn2	4xSTRE	30.4637
Msn2	4xSTRE	46.9475
Msn2	4xSTRE	79.9434
Msn2	4xSTRE	25.2469
Msn2	4xSTRE	80.0768
Msn2	4xSTRE	25.7475
Msn2	4xSTRE	14.729
Msn2	4xSTRE	24.5973
Msn2	4xSTRE	16.3736
Msn2	4xSTRE	9.94501
Msn2	4xSTRE	18.4243
Msn2	4xSTRE	2.63602
Msn2	4xSTRE	-8.76392
Msn2	4xSTRE	64.0241
Msn2	4xSTRE	0.51805
Msn2	4xSTRE	46.336
Msn2	4xSTRE	22.521
Msn2	4xSTRE	65.7506
Msn2	4xSTRE	32.5829
Msn2	4xSTRE	20.5158
Msn2	4xSTRE	24.2055
Msn2	4xSTRE	33.3678
Msn2	4xSTRE	49.1037
Msn2	4xSTRE	53.9152
Msn2	4xSTRE	-17.1389
Msn2	4xSTRE	9.65771
Msn2	4xSTRE	15.9348
Msn2	4xSTRE	58.1053
Msn2	4xSTRE	15.3596
Msn2	4xSTRE	13.6593
Msn2	4xSTRE	24.0314
Msn2	4xSTRE	56.661
Msn2	4xSTRE	44.1517
Msn2	4xSTRE	12.3201
Msn2	4xSTRE	22.433
Msn2	4xSTRE	23.4896
Msn2	4xSTRE	2.13967
Msn2	4xSTRE	4.99423
Msn2	4xSTRE	1.08721
Msn2	4xSTRE	1.536
Msn2	4xSTRE	111.015
Msn2	4xSTRE	75.0455
Msn2	4xSTRE	64.2397
Msn2	4xSTRE	48.6775
Msn2	4xSTRE	22.0579
Msn2	4xSTRE	25.2349
Msn2	4xSTRE	158.975
Msn2	4xSTRE	226.481
Msn2	4xSTRE	88.5071
Msn2	4xSTRE	45.0614
Msn2	4xSTRE	36.0324
Msn2	4xSTRE	48.4037
Msn2	4xSTRE	12.7337
Msn2	4xSTRE	43.9618
Msn2	4xSTRE	86.0209
Msn2	4xSTRE	0.18374
Msn2	4xSTRE	7.90121
Msn2	4xSTRE	21.1013
Msn2	4xSTRE	12.001
Msn2	4xSTRE	17.5991
Msn2	4xSTRE	28.8923
Msn2	4xSTRE	19.3058
Msn2	4xSTRE	34.5256
Msn2	4xSTRE	49.4842
Msn2	4xSTRE	99.706
Msn2	4xSTRE	281.957
Msn2	4xSTRE	114.875
Msn2	4xSTRE	43.7278
Msn2	4xSTRE	132.186
Msn2	4xSTRE	-44.5967
Msn2	4xSTRE	151.389
Msn2	4xSTRE	91.6578
Msn2	4xSTRE	-36.348
Msn2	4xSTRE	15.8896
Msn2	DDR2	17.7
Msn2	DDR2	19.6
Msn2	DDR2	23
Msn2	DDR2	-1.65
Msn2	DDR2	-10.5
Msn2	DDR2	43.55
Msn2	DDR2	28.15
Msn2	DDR2	98.15
Msn2	DDR2	26.7
Msn2	DDR2	25.95
Msn2	DDR2	67.3
Msn2	DDR2	18.8
Msn2	DDR2	40.45
Msn2	DDR2	6.8
Msn2	DDR2	13.5
Msn2	DDR2	18.35
Msn2	DDR2	-3.75
Msn2	DDR2	80.9
Msn2	DDR2	19.8
Msn2	DDR2	79.75
Msn2	DDR2	198.75
Msn2	DDR2	-109.75
Msn2	DDR2	-91.95
Msn2	DDR2	18.75
Msn2	DDR2	12.55
Msn2	DDR2	-16.25
Msn2	DDR2	39.3
Msn2	DDR2	42.85
Msn2	DDR2	8.15
Msn2	DDR2	-34.55
Msn2	DDR2	14.55
Msn2	DDR2	-11.4
Msn2	DDR2	60.8
Msn2	DDR2	21.65
Msn2	DDR2	54.65
Msn2	DDR2	109.95
Msn2	DDR2	34.75
Msn2	DDR2	18.5
Msn2	DDR2	16.65
Msn2	DDR2	111.45
Msn2	DDR2	8.1
Msn2	DDR2	-2.2
Msn2	DDR2	8.8
Msn2	DDR2	9.85
Msn2	DDR2	-1.8
Msn2	DDR2	42.25
Msn2	DDR2	2.25
Msn2	DDR2	23.95
Msn2	DDR2	1.65
Msn2	DDR2	58.65
Msn2	DDR2	73.4
Msn2	DDR2	57.3
Msn2	DDR2	19.2
Msn2	DDR2	0.9
Msn2	DDR2	2.8
Msn2	DDR2	2.85
Msn2	DDR2	98.9
Msn2	DDR2	23.9
Msn2	DDR2	16.8
Msn2	DDR2	17.1
Msn2	DDR2	35.25
Msn2	DDR2	7.5
Msn2	DDR2	5.95
Msn2	DDR2	-2.45
Msn2	DDR2	6.2
Msn2	DDR2	24
Msn2	DDR2	-10.55
Msn2	DDR2	-1.2
Msn2	DDR2	13.7
Msn2	DDR2	35.6
Msn2	DDR2	-29.05
Msn2	DDR2	-11.65
Msn2	DDR2	5.15
Msn2	DDR2	-0.45
Msn2	DDR2	17.3
Msn2	DDR2	11.35
Msn2	DDR2	10.1
Msn2	DDR2	57.05
Msn2	DDR2	67.15
Msn2	DDR2	9.65
Msn2	DDR2	7.45
Msn2	DDR2	0.7
Msn2	DDR2	9.9
Msn2	DDR2	5.1
Msn2	DDR2	8.25
Msn2	DDR2	0.2
Msn2	DDR2	16.4
Msn2	DDR2	36.55
Msn2	DDR2	14.45
Msn2	DDR2	50
Msn2	DDR2	65.8
Msn2	DDR2	28.3
Msn2	DDR2	24.6
Msn2	DDR2	18.6
Msn2	DDR2	52.45
Msn2	DDR2	28.8
Msn2	DDR2	-4.95
Msn2	DDR2	-1.2
Msn2	DDR2	26
Msn2	DDR2	9
Msn2	DDR2	-47.55
Msn2	DDR2	16.75
Msn2	DDR2	10.55
Msn2	DDR2	88.5
Msn2	DDR2	9.95
Msn2	DDR2	19.5
Msn2+4	4xSTRE	-26.566
Msn2+4	4xSTRE	39.1014
Msn2+4	4xSTRE	17.1033
Msn2+4	4xSTRE	34.5886
Msn2+4	4xSTRE	114.295
Msn2+4	4xSTRE	114.295
Msn2+4	4xSTRE	-5.09655
Msn2+4	4xSTRE	46.1662
Msn2+4	4xSTRE	12.277
Msn2+4	4xSTRE	198.84
Msn2+4	4xSTRE	36.3885
Msn2+4	4xSTRE	19.4445
Msn2+4	4xSTRE	19.4445
Msn2+4	4xSTRE	25.3261
Msn2+4	4xSTRE	8.44244
Msn2+4	4xSTRE	124.268
Msn2+4	4xSTRE	60.0373
Msn2+4	4xSTRE	38.7922
Msn2+4	4xSTRE	10.2469
Msn2+4	4xSTRE	-14.6611
Msn2+4	4xSTRE	47.089
Msn2+4	4xSTRE	48.4362
Msn2+4	4xSTRE	34.6292
Msn2+4	4xSTRE	46.6173
Msn2+4	4xSTRE	52.3739
Msn2+4	4xSTRE	9.54258
Msn2+4	4xSTRE	-0.581038
Msn2+4	4xSTRE	138.402
Msn2+4	4xSTRE	12.4384
Msn2+4	4xSTRE	112.282
Msn2+4	4xSTRE	86.5537
Msn2+4	4xSTRE	22.6406
Msn2+4	4xSTRE	4.49594
Msn2+4	4xSTRE	9.13449
Msn2+4	4xSTRE	-15.9787
Msn2+4	4xSTRE	66.5409
Msn2+4	4xSTRE	35.4677
Msn2+4	4xSTRE	30.7749
Msn2+4	4xSTRE	56.6549
Msn2+4	4xSTRE	54.1353
Msn2+4	4xSTRE	62.1948
Msn2+4	4xSTRE	19.516
Msn2+4	4xSTRE	33.1789
Msn2+4	4xSTRE	112.43
Msn2+4	4xSTRE	160.255
Msn2+4	4xSTRE	7.6916
Msn2+4	4xSTRE	-33.7087
Msn2+4	4xSTRE	25.6516
Msn2+4	4xSTRE	-40.9418
Msn2+4	4xSTRE	-15.531
Msn2+4	4xSTRE	-4.09649
Msn2+4	4xSTRE	51.7662
Msn2+4	4xSTRE	38.1304
Msn2+4	4xSTRE	45.6704
Msn2+4	4xSTRE	11.6263
Msn2+4	4xSTRE	28.1403
Msn2+4	4xSTRE	18.9505
Msn2+4	4xSTRE	266.675
Msn2+4	4xSTRE	67.8206
Msn2+4	4xSTRE	19.5472
Msn2+4	4xSTRE	58.1005
Msn2+4	4xSTRE	80.3565
Msn2+4	4xSTRE	23.6952
Msn2+4	4xSTRE	35.1443
Msn2+4	4xSTRE	104.905
Msn2+4	4xSTRE	31.8254
Msn2+4	4xSTRE	94.1139
Msn2+4	4xSTRE	35.1461
Msn2+4	4xSTRE	38.7048
Msn2+4	4xSTRE	22.2978
Msn2+4	4xSTRE	157.964
Msn2+4	4xSTRE	91.6234
Msn2+4	4xSTRE	-53.058
Msn2+4	4xSTRE	-2.84585
Msn2+4	4xSTRE	30.6053
Msn2+4	4xSTRE	7.13147
Msn2+4	4xSTRE	-0.890392
Msn2+4	4xSTRE	16.9088
Msn2+4	4xSTRE	-20.1101
Msn2+4	4xSTRE	49.1321
Msn2+4	4xSTRE	-10.5104
Msn2+4	4xSTRE	19.6187
Msn2+4	4xSTRE	46.9177
Msn2+4	4xSTRE	42.8816
Msn2+4	4xSTRE	78.4977
Msn2+4	4xSTRE	14.7378
Msn2+4	4xSTRE	27.1811
Msn2+4	4xSTRE	-24.0983
Msn2+4	4xSTRE	-15.5108
Msn2+4	4xSTRE	27.2638
Msn2+4	4xSTRE	32.8421
Msn2+4	4xSTRE	22.6329
Msn2+4	4xSTRE	26.5844
Msn2+4	4xSTRE	-28.3333
Msn2+4	4xSTRE	33.4377
Msn2+4	4xSTRE	0.232905
Msn2+4	4xSTRE	46.4975
Msn2+4	4xSTRE	39.8404
Msn2+4	4xSTRE	35.3949
Msn2+4	4xSTRE	73.5093
Msn2+4	4xSTRE	52.6892
Msn2+4	4xSTRE	52.6892
Msn2+4	4xSTRE	13.8865
Msn2+4	4xSTRE	3.08918
Msn2+4	4xSTRE	24.6668
Msn2+4	4xSTRE	67.9725
Msn2+4	4xSTRE	16.5446
Msn2+4	4xSTRE	75.1968
Msn2+4	4xSTRE	48.6354
Msn2+4	4xSTRE	239.827
Msn2+4	4xSTRE	55.0298
Msn2+4	4xSTRE	41.1463
Msn2+4	4xSTRE	20.7879
Msn2+4	4xSTRE	33.3407
Msn2+4	4xSTRE	-1.56594
Msn2+4	DDR2	29.9
Msn2+4	DDR2	3.8
Msn2+4	DDR2	-24.7
Msn2+4	DDR2	33.7
Msn2+4	DDR2	-0.15
Msn2+4	DDR2	-21
Msn2+4	DDR2	-32.35
Msn2+4	DDR2	-14.85
Msn2+4	DDR2	57.95
Msn2+4	DDR2	7.45
Msn2+4	DDR2	45.55
Msn2+4	DDR2	6.9
Msn2+4	DDR2	18.55
Msn2+4	DDR2	4.25
Msn2+4	DDR2	-10.1
Msn2+4	DDR2	8.25
Msn2+4	DDR2	67.65
Msn2+4	DDR2	-28
Msn2+4	DDR2	57.3
Msn2+4	DDR2	18.2
Msn2+4	DDR2	33.95
Msn2+4	DDR2	54.9
Msn2+4	DDR2	69.05
Msn2+4	DDR2	13.1
Msn2+4	DDR2	13.85
Msn2+4	DDR2	-6.3
Msn2+4	DDR2	11.7
Msn2+4	DDR2	24.5
Msn2+4	DDR2	36.05
Msn2+4	DDR2	69.7
Msn2+4	DDR2	2.75
Msn2+4	DDR2	10.65
Msn2+4	DDR2	17.4
Msn2+4	DDR2	105.95
Msn2+4	DDR2	-24.45
Msn2+4	DDR2	62.6
Msn2+4	DDR2	-5.45
Msn2+4	DDR2	3.2
Msn2+4	DDR2	18.1
Msn2+4	DDR2	21.85
Msn2+4	DDR2	13.55
Msn2+4	DDR2	-2.85
Msn2+4	DDR2	25.4
Msn2+4	DDR2	-7.9
Msn2+4	DDR2	3.2
Msn2+4	DDR2	15.95
Msn2+4	DDR2	-9
Msn2+4	DDR2	32.1
Msn2+4	DDR2	-51.75
Msn2+4	DDR2	24.65
Msn2+4	DDR2	25.45
Msn2+4	DDR2	17.55
Msn2+4	DDR2	16.3
Msn2+4	DDR2	24.9
Msn2+4	DDR2	13.05
Msn2+4	DDR2	28.35
Msn2+4	DDR2	11.45
Msn2+4	DDR2	22.7
Msn2+4	DDR2	0.1
Msn2+4	DDR2	9.25
Msn2+4	DDR2	0
Msn2+4	DDR2	18.2
Msn2+4	DDR2	6.95
Msn2+4	DDR2	5.5
Msn2+4	DDR2	-2.6
Msn2+4	DDR2	1.65
Msn2+4	DDR2	2.8
Msn2+4	DDR2	18.1
Msn4	4xSTRE	18.0933
Msn4	4xSTRE	17.3907
Msn4	4xSTRE	61.8912
Msn4	4xSTRE	63.7465
Msn4	4xSTRE	90.4065
Msn4	4xSTRE	18.8771
Msn4	4xSTRE	8.88385
Msn4	4xSTRE	27.4951
Msn4	4xSTRE	3.50481
Msn4	4xSTRE	-5.33243
Msn4	4xSTRE	2.95419
Msn4	4xSTRE	7.65799
Msn4	4xSTRE	28.6151
Msn4	4xSTRE	22.6153
Msn4	4xSTRE	112.527
Msn4	4xSTRE	59.4248
Msn4	4xSTRE	183.244
Msn4	4xSTRE	74.884
Msn4	4xSTRE	10.8469
Msn4	4xSTRE	69.4777
Msn4	4xSTRE	26.984
Msn4	4xSTRE	88.4465
Msn4	4xSTRE	90.3373
Msn4	4xSTRE	2.46212
Msn4	4xSTRE	-0.65341
Msn4	4xSTRE	43.5232
Msn4	4xSTRE	39.3999
Msn4	DDR2	-12.55
Msn4	DDR2	30.1
Msn4	DDR2	-6.55
Msn4	DDR2	-12
Msn4	DDR2	-0.5
Msn4	DDR2	15.05
Msn4	DDR2	33.85
Msn4	DDR2	10.55
Msn4	DDR2	7.35
Msn4	DDR2	43.1
Msn4	DDR2	51.3
Msn4	DDR2	61.75
Msn4	DDR2	-12.35
Msn4	DDR2	90
Msn4	DDR2	22.4
Msn4	DDR2	-6.15
Msn4	DDR2	13.05
Msn4	DDR2	18.55
Msn4	DDR2	-2.8
Msn4	DDR2	13.55
Msn4	DDR2	7.55
Msn4	DDR2	4.7
Msn4	DDR2	20.5
Msn4	DDR2	74.55
Msn4	DDR2	35.55
