# Supplementary material for: Yeast cell fate control by temporal redundancy modulation of transcription factor paralogs
Source: Nat Commun. 2021 May 25;12:3145. doi: 10.1038/s41467-021-23425-0 (PMC8149833; doi:10.1038/s41467-021-23425-0)
Supplement: Supplementary file 9 — Source Data [file 41467_2021_23425_MOESM9_ESM.zip › Source Data/Supplementary Fig. 14c.xlsx]

## Sheet: Sheet1
4xSTRE, Msn2	Transcriptional activity (a.u.)	Bin		4xSTRE, Msn4	Transcriptional activity (a.u.)	Bin		DDR2, Msn2	Transcriptional activity (a.u.)	Bin		DDR2, Msn4	Transcriptional activity (a.u.)	Bin
	-11.9	3			15.2	3			67.95	2			-8.55	2
	157.85	2			12.85	4			23.75	2			50.3	3
	71.8	3			28.8	1			74.75	1			11.6	1
	60.65	4			9.35	2			21.5	1			3.25	1
	91.85	4			14.9	1			122.5	3			75.9	4
	16.25	2			30.75	1			320.55	4			98.55	1
	31.55	1			0.2	3			-50.5	3			142.85	2
	93.1	4			45.9	3			243.4	2			20.05	2
	34.4	1			133.45	1			399.75	4			61.45	3
	29.3	2			-4.6	1			-85.45	4			-1.6	3
	96.3	2			44.3	4			-206.3	2			79.8	3
	182.45	1			-6.75	4			444.1	2			4.1	4
	1.25	2			80.55	3			-185.95	4			32.5	3
	32.2	1			-17.9	4			387.7	2			30.05	2
	-14.25	1			36.3	2			55.55	1			35.55	1
	36.2	1			5.4	4			31.85	3			271.45	4
	6.45	3			7.75	2			13.7	2			8.9	4
	149.9	1			84.65	3			107.55	4			22.05	4
	101.3	1			19.05	1			15.2	3			55.75	1
	-73.55	2			18.8	1			63.4	3			174.65	4
	154.05	1			150.6	2			158.2	4			53.4	3
	25.25	4			78.2	2			166.25	1			211.75	4
	69.85	3			45.3	4			-1.3	2			-40.05	3
	71.35	3			7.25	1			50.8	2			263.25	3
	3.25	2			31.3	2			121.3	3			115.7	1
	-20.25	1			0.1	2			90.55	2			-21.65	2
	18.6	2			-60.25	3			69.75	4			89.65	3
	38.55	3			-8.7	2			41.9	2			821.25	4
	124.25	1			233.7	2			228.15	2			178.6	4
	63.45	1			67	3			117.2	3			60.85	2
	-7.65	3			33.75	3			-122.05	1			-210.1	2
	-23.5	2			23.05	1			64.15	3			23.5	1
	11.2	1			10.5	3			24.35	4			39.65	3
	35.15	2			-10.15	2			1.35	3			-19.75	1
	10.95	4			6.65	2			54.65	2			-253.45	1
	16.35	3			39.2	4			45.5	2			-20.6	3
	26.7	3			-60.5	2			17.65	4			847.6	2
	76.45	1			19.75	4			11.45	4			204.85	3
	49	4			2.1	1			39.5	4			213.65	2
	118.5	2			5.35	3			8.7	3			72.75	2
	235.75	4			-18.05	1			135.35	3			79.5	3
	118.15	3			70.5	1			-90.7	3			51.35	4
	-11.85	2			-21	4			47.4	3			20.9	1
	178.55	3			12.25	3			94.5	4			57.25	1
	284.25	1			52.3	3			24.55	4			412.1	2
	172.5	3			29.55	2			-2.75	4			409.6	1
	-29.45	1			52.25	1			268.9	3			-138.4	4
	54.9	2			66.6	1			100.2	3			112.05	4
	41.5	3			4	3			36.15	2			157.05	2
	7.65	1			46.05	4			256.55	3			278.5	2
	20.65	3			16.55	4			124.75	4			110.55	3
	116.1	3			63.2	1			259.75	3			24.225	2
	109.35	2			20.55	3			101.9	4			41.25	3
	20.2	1			132.35	2			93.7	1			34.8	2
	15.25	1			-47.05	1			172.8	2			242.95	1
	197.35	1			27.9	2			197.35	3			119.55	2
	299.05	2			-44.5	3			-76.5	1			104.1	1
	103.7	3			-4.95	3			90.75	1			215.8	4
	101.15	3			49.4	4			131.95	1			244.55	3
	-31.9	3			90.7	1			38.1	1			53.8	4
	-12.3	1			36.4	2			103.3	1			87.4	4
	44.9	4			-22.25	2			88	1			80.7	2
	-63.55	2			254.85	1			114.1	1			33.5	4
	55.45	4			13.2	2			90.35	3			252.05	2
	-103.75	1			14.85	4			160.2	3			-118.8	1
	40.8	1			46.65	1			42.05	3			42.1	3
	-7.75	2			-1.4	3			42.05	2			109.25	1
	25.95	3			43.05	2			267.55	3			25.3	2
	-29.1	4			15.65	2			237.4	2			0.3	3
	28	1			76.3	4			-3.7	1			8.25	4
	103.7	4			14.05	3			-14.35	3			7.2	4
	34	4			66.4	1			8.8	3			36.2	3
	145.45	1			48.95	4			352.8	1			38.45	3
	191.75	2			34.35	2			-38.75	4			45.5	3
	-3.6	3			17.55	2			7.4	3			56.1	3
	13.4	3			8.95	4			40.6	3			72.1	3
	33.45	4			40.65	1			56.25	4			107.05	3
	218.3	2			28.2	4			-3.25	2			272.95	2
	54.4	1			129	3			100.9	4			131.65	3
	44	2			-40.6	3			24	4			-32.4	4
	30	3			66	1			30.75	4			-62.95	1
	-11.8	3			-1.3	2			58.2	2			-12.6	4
	-22.45	4			37.6	3			35.6	4			-69.35	1
	-11.15	2			73.15	1			68.85	3			-1.7	2
	45.6	4			22.75	1			50.5	4			221.05	3
	34.7	3			22.7	2			6.9	2			-23.25	2
	40.65	4			125.5	1			30.8	2			100.3	1
	39.95	4			80.65	2			74.2	3			46.25	2
	15.2	2			39.65	4			-22.3	3			99.65	2
	-10.65	1			45.45	2			7.95	3			32.5	1
	-2.15	2			20.7	4			221.45	3			40.85	1
	-10.4	1			61.55	4			20.1	2			65.95	1
	39.75	3			-4.85	2			91.05	2			78	1
	-16.15	4			38.25	3			29.7	1			66	4
	98.05	2			-12.75	2			16.3	2			-3.35	2
	8.3	2			138.7	3			21.35	3			4.15	2
	109.1	1			51.3	4			19.8	4			56.95	2
	124.55	3			-69.85	1			-0.6	3			-8.7	4
	75.7	4			24.65	4			18.8	4			52.75	4
	-3.9	4			326.15	3			11.95	2			38.7	3
	-1.3	2			1.6	1			77.5	1			118.25	4
	57.65	4			46.65	3			47	2			100.85	4
	74.4	3			27.4	4			83.1	1			54.85	2
	-10	1			81.05	2			209.45	2			-34.8	2
	77.2	2			86.7	3			-62.05	3			69	4
	-42.95	2			56.55	3			65.95	1			52.35	2
	28.8	2			-2.85	3			62.3	1			119.1	3
	40	3			36.45	3			60.35	1			96.8	4
	4.25	2			42.05	1			-3.45	2			272.85	1
	71.9	3			8.3	3			18.65	2			36.55	1
	205.2	4			1.5	1			19.5	3			40.55	1
	117.2	4			30.75	2			-45.4	4			51	4
	52.05	3			35.1	4			155.1	3			13.5	1
	69.6	2			24.55	4			16.75	3			35.7	1
	34.15	3			43.15	4			-38.85	1			110.55	4
	74.7	4			66.25	2			26.2	2			134.75	4
	36.45	4			78.65	1			51.55	1			-1.6	1
	21.75	3			-55.5	1			182.85	3			131.1	3
	-2.9	1			55.85	3			150.5	4			-106.7	2
	-5.95	1			25.35	4			39.65	4			75.4	1
	12.45	1			-37.35	4			744.95	4			26.45	4
	28.4	4			40.15	2			128.45	2			16.2	3
	43.35	1			51.95	2			15.55	2
	78.95	1			38.2	3			17.4	1
	46.75	3			24.85	2			18.6	2
	94.15	2			84.7	4			82.1	1
	59.95	4			32.6	4			75.55	2
	40.7	3			101	1			11.55	3
	24.8	3			12.3	3			104.5	4
	47.05	2			4.9	3			36.95	1
	72.55	2			10.55	1			37.85	1
	17.65	4			44.85	4			57	2
	44.45	1			80.6	4			-22.95	3
	39.55	1			81.15	4			-30.85	1
	13.05	1			27.5	3			167.6	4
	-28.8	3			32	1			241.1	4
	-72.55	4			41.9	2			69.4	4
	139.35	3			57.7	3			33.5	4
	68.7	2			32.2	4			133.35	3
	170.1	2			-109.3	2			0.65	1
	23.35	1			290.65	3			-58.85	3
	-77.95	2			221.6	4			153.85	1
	8.1	4			63.6	2			88	2
	18.9	2			12.95	4			-1.85	2
	20.7	3			47.95	1			7.95	1
	5.85	3			188.5	1			399.6	4
	-2.95	4			89.15	4			47.9	2
	30	2			202.3	1			170.35	2
	25.2	3							79.8	3
	306.45	1							140.45	1
	9.5	3							68.65	1
	99	4							32.8	3
	70.2	1							39.2	4
	50.3	1							95.6	4
	26.9	2							-56.8	1
	-12.3	1							79.25	2
	37.7	1							247.3	2
	1.3	2							231.95	4
	123.05	3							-34.25	4
	24.35	4							188.1	3
	-16.25	1							187.9	4
	-2.4	3							175.05	1
	17.75	2							34.9	4
	24	2							7.4	2
	19.45	4							14.05	1
	6.45	1							11.5	2
	46.8	3							385.45	1
	28.5	4							95.85	4
	36.35	2							46.25	2
	7.6	3							7.75	1
	72.25	2							75.35	2
	-19.35	2							73.4	2
	23.15	2							58.65	3
	74.5	4							23.05	4
	137.4	4							32.6	4
	50.25	4							47.05	1
	2.4	3							114.9	3
	30.75	3							-46.65	4
	139.65	3							137.7	1
	76	4							69.5	4
	24.85	4							71.3	3
	20.05	2							50.15	4
	66.2	3							170.45	3
	-22.3	4							44.45	4
	-10.75	4							31.9	1
	62.45	3							63.75	3
	27.05	4							14.2	2
	58.4	3							-72.4	4
	-48	4							-16.3	4
	38.35	4							-5.05	4
	75.85	3							14.25	3
	-11.05	1							46.05	3
	7.35	2							-3.25	2
	70.4	2							29.5	1
	-3.1	2							19.15	4
	218	2							26.7	1
	38.45	1							5.25	1
	50.8	1							67.35	1
	40.15	1							87.4	1
	-5.2	1							24.5	2
	218.4	2							90.05	4
	182.75	4							27.3	4
	336.1	2							33.4	1
	-29.2	1							126.65	3
	43.4	3							54.25	3
	7.3	3							82.55	1
	69.55	1							37.15	3
	126.15	4							25.6	4
	41.7	4							180.45	2
	0.4	2							-236.15	2
	-23.1	4							1008.95	2
	92	1							275.1	2
	90.3	4							519.65	2
	-99.1	3							187.55	3
	39.2	3							67.2	3
	45.1	4							382.3	1
	176	4							697.65	1
	63.05	4							31.65	1
	45.15	4							-106.5	4
	30.4	3							89.95	4
	-11.1	2							105.55	2
	69.9	2							-67.4	2
	13.5	4							68.6	2
	26.35	4							20.55	3
	109.55	1							-26.7	2
	105.8	4							456.45	4
	-26.35	1							1	4
									-17.65	4
									66.05	3
									118.35	1
									37.2	3
									249.9	4
									-24	3
									9.2	1
									104	2
									26.95	1
									-10.6	1
									407.65	3
									124	2
									245.35	2
									214.6	1
									-82.35	1
									607.75	1
									-137.05	1
									693.95	1
									282.05	4
									158	1
