# Supplementary material for: Yeast cell fate control by temporal redundancy modulation of transcription factor paralogs
Source: Nat Commun. 2021 May 25;12:3145. doi: 10.1038/s41467-021-23425-0 (PMC8149833; doi:10.1038/s41467-021-23425-0)
Supplement: Supplementary file 9 — Source Data [file 41467_2021_23425_MOESM9_ESM.zip › Source Data/Supplementary Fig. 14d.xlsx]

## Sheet: Sheet1
Value	Index	Strain	Survival ability		Index	Strain	Survival ability	Mean
1.5	frequency	Msn4 deletion	low		frequency	Msn4 deletion	high	1.46654
0.375	frequency	Msn4 deletion	low		frequency	Msn4 deletion	low	0.77381
0.5	frequency	Msn4 deletion	low
0.625	frequency	Msn4 deletion	low
0.75	frequency	Msn4 deletion	low
0.25	frequency	Msn4 deletion	low
0.375	frequency	Msn4 deletion	low
0	frequency	Msn4 deletion	low
1.375	frequency	Msn4 deletion	low
0.25	frequency	Msn4 deletion	low
1	frequency	Msn4 deletion	low
0.875	frequency	Msn4 deletion	low
1.125	frequency	Msn4 deletion	low
0.625	frequency	Msn4 deletion	low
0.375	frequency	Msn4 deletion	low
0.375	frequency	Msn4 deletion	low
1.25	frequency	Msn4 deletion	low
0.25	frequency	Msn4 deletion	low
1	frequency	Msn4 deletion	low
0.125	frequency	Msn4 deletion	low
1.375	frequency	Msn4 deletion	low
1.625	frequency	Msn4 deletion	low
1.875	frequency	Msn4 deletion	low
0.375	frequency	Msn4 deletion	low
0.125	frequency	Msn4 deletion	low
1.5	frequency	Msn4 deletion	low
1.875	frequency	Msn4 deletion	low
0	frequency	Msn4 deletion	low
0.875	frequency	Msn4 deletion	low
0.875	frequency	Msn4 deletion	low
0.125	frequency	Msn4 deletion	low
0.625	frequency	Msn4 deletion	low
0.125	frequency	Msn4 deletion	low
1.125	frequency	Msn4 deletion	low
0.875	frequency	Msn4 deletion	low
0.875	frequency	Msn4 deletion	low
1.25	frequency	Msn4 deletion	low
1.375	frequency	Msn4 deletion	low
0	frequency	Msn4 deletion	low
0.375	frequency	Msn4 deletion	low
1.5	frequency	Msn4 deletion	low
1.25	frequency	Msn4 deletion	low
0	frequency	Msn4 deletion	low
0.375	frequency	Msn4 deletion	low
0	frequency	Msn4 deletion	low
0	frequency	Msn4 deletion	low
0.375	frequency	Msn4 deletion	low
0.625	frequency	Msn4 deletion	low
0.125	frequency	Msn4 deletion	low
2	frequency	Msn4 deletion	low
0.875	frequency	Msn4 deletion	low
1	frequency	Msn4 deletion	low
0	frequency	Msn4 deletion	low
1.625	frequency	Msn4 deletion	low
1	frequency	Msn4 deletion	low
0.125	frequency	Msn4 deletion	low
1.25	frequency	Msn4 deletion	low
1.125	frequency	Msn4 deletion	low
0.75	frequency	Msn4 deletion	low
2.125	frequency	Msn4 deletion	low
0.875	frequency	Msn4 deletion	low
0.625	frequency	Msn4 deletion	low
0.875	frequency	Msn4 deletion	low
1.375	frequency	Msn4 deletion	high
2.125	frequency	Msn4 deletion	high
1.5	frequency	Msn4 deletion	high
1.875	frequency	Msn4 deletion	high
0.375	frequency	Msn4 deletion	high
0.125	frequency	Msn4 deletion	high
1.75	frequency	Msn4 deletion	high
3.25	frequency	Msn4 deletion	high
2.125	frequency	Msn4 deletion	high
0.75	frequency	Msn4 deletion	high
3	frequency	Msn4 deletion	high
0.875	frequency	Msn4 deletion	high
2.375	frequency	Msn4 deletion	high
0.5	frequency	Msn4 deletion	high
1.625	frequency	Msn4 deletion	high
1.125	frequency	Msn4 deletion	high
1.125	frequency	Msn4 deletion	high
1.375	frequency	Msn4 deletion	high
1	frequency	Msn4 deletion	high
0.25	frequency	Msn4 deletion	high
0.5	frequency	Msn4 deletion	high
1.625	frequency	Msn4 deletion	high
0.75	frequency	Msn4 deletion	high
3.25	frequency	Msn4 deletion	high
1.625	frequency	Msn4 deletion	high
2.375	frequency	Msn4 deletion	high
1.25	frequency	Msn4 deletion	high
2.25	frequency	Msn4 deletion	high
0.875	frequency	Msn4 deletion	high
2	frequency	Msn4 deletion	high
1.5	frequency	Msn4 deletion	high
0.125	frequency	Msn4 deletion	high
2.125	frequency	Msn4 deletion	high
1.25	frequency	Msn4 deletion	high
0.375	frequency	Msn4 deletion	high
0.125	frequency	Msn4 deletion	high
0	frequency	Msn4 deletion	high
1.875	frequency	Msn4 deletion	high
1.25	frequency	Msn4 deletion	high
2	frequency	Msn4 deletion	high
2.125	frequency	Msn4 deletion	high
2.5	frequency	Msn4 deletion	high
1	frequency	Msn4 deletion	high
0.75	frequency	Msn4 deletion	high
1.25	frequency	Msn4 deletion	high
2	frequency	Msn4 deletion	high
1.5	frequency	Msn4 deletion	high
0.5	frequency	Msn4 deletion	high
1.75	frequency	Msn4 deletion	high
1.125	frequency	Msn4 deletion	high
3	frequency	Msn4 deletion	high
0.875	frequency	Msn4 deletion	high
2.375	frequency	Msn4 deletion	high
0.625	frequency	Msn4 deletion	high
2	frequency	Msn4 deletion	high
1.25	frequency	Msn4 deletion	high
2.125	frequency	Msn4 deletion	high
2.375	frequency	Msn4 deletion	high
1.75	frequency	Msn4 deletion	high
0.25	frequency	Msn4 deletion	high
0.5	frequency	Msn4 deletion	high
2.125	frequency	Msn4 deletion	high
0.375	frequency	Msn4 deletion	high
1.375	frequency	Msn4 deletion	high
1.125	frequency	Msn4 deletion	high
0.5	frequency	Msn4 deletion	high
0.25	frequency	Msn4 deletion	high
0.125	frequency	Msn4 deletion	high
1.625	frequency	Msn4 deletion	high
0.125	frequency	Msn4 deletion	high
0.25	frequency	Msn4 deletion	high
0.75	frequency	Msn4 deletion	high
2.625	frequency	Msn4 deletion	high
1.875	frequency	Msn4 deletion	high
1	frequency	Msn4 deletion	high
2.125	frequency	Msn4 deletion	high
1.375	frequency	Msn4 deletion	high
2	frequency	Msn4 deletion	high
0.375	frequency	Msn4 deletion	high
1	frequency	Msn4 deletion	high
1.75	frequency	Msn4 deletion	high
2.5	frequency	Msn4 deletion	high
2.25	frequency	Msn4 deletion	high
2.625	frequency	Msn4 deletion	high
0.625	frequency	Msn4 deletion	high
3.125	frequency	Msn4 deletion	high
1.375	frequency	Msn4 deletion	high
1.875	frequency	Msn4 deletion	high
2	frequency	Msn4 deletion	high
1.5	frequency	Msn4 deletion	high
2.375	frequency	Msn4 deletion	high
2.75	frequency	Msn4 deletion	high
0.5	frequency	Msn4 deletion	high
1.875	frequency	Msn4 deletion	high
1.375	frequency	Msn4 deletion	high
1.625	frequency	Msn4 deletion	high
1.625	frequency	Msn4 deletion	high
1.25	frequency	Msn4 deletion	high
2.25	frequency	Msn4 deletion	high
2.25	frequency	Msn4 deletion	high
1.25	frequency	Msn4 deletion	high
2.125	frequency	Msn4 deletion	high
0.125	frequency	Msn4 deletion	high
0.625	frequency	Msn4 deletion	high
1.75	frequency	Msn4 deletion	high
1.625	frequency	Msn4 deletion	high
0.25	frequency	Msn4 deletion	high
0.5	frequency	Msn4 deletion	high
0.125	frequency	Msn4 deletion	high
1.125	frequency	Msn4 deletion	high
1.875	frequency	Msn4 deletion	high
1.75	frequency	Msn4 deletion	high
2.75	frequency	Msn4 deletion	high
2.5	frequency	Msn4 deletion	high
0.875	frequency	Msn4 deletion	high
1.25	frequency	Msn4 deletion	high
1.5	frequency	Msn4 deletion	high
0.5	frequency	Msn4 deletion	high
3.5	frequency	Msn4 deletion	high
2.125	frequency	Msn4 deletion	high
1	frequency	Msn4 deletion	high
0.625	frequency	Msn4 deletion	high
2.75	frequency	Msn4 deletion	high
2.125	frequency	Msn4 deletion	high
3	frequency	Msn4 deletion	high
0.75	frequency	Msn4 deletion	high
2.125	frequency	Msn4 deletion	high
