# Supplementary material for: Yeast cell fate control by temporal redundancy modulation of transcription factor paralogs
Source: Nat Commun. 2021 May 25;12:3145. doi: 10.1038/s41467-021-23425-0 (PMC8149833; doi:10.1038/s41467-021-23425-0)
Supplement: Supplementary file 9 — Source Data [file 41467_2021_23425_MOESM9_ESM.zip › Source Data/Supplementary Fig. 14f.xlsx]

## Sheet: Sheet1
Value	Index	Strain	Survival ability		Index	Strain	Survival ability	Mean
70.6878	amplitude	Msn2 deletion	low		amplitude	Msn4 deletion	high	60.8909
73.6829	amplitude	Msn2 deletion	low		amplitude	Msn4 deletion	low	70.925
84.6499	amplitude	Msn2 deletion	low		amplitude	Msn2 deletion	high	85.9826
76.7129	amplitude	Msn2 deletion	low		amplitude	Msn2 deletion	low	86.8802
140.268	amplitude	Msn2 deletion	low		area	Msn4 deletion	high	397.356
89.5308	amplitude	Msn2 deletion	low		area	Msn4 deletion	low	535.56
59.2482	amplitude	Msn2 deletion	low		area	Msn2 deletion	high	482.813
79.3886	amplitude	Msn2 deletion	low		area	Msn2 deletion	low	553.838
96.6573	amplitude	Msn2 deletion	low		duration	Msn4 deletion	high	7.23138
97.9754	amplitude	Msn2 deletion	low		duration	Msn4 deletion	low	10.0955
71.2115	amplitude	Msn2 deletion	high		duration	Msn2 deletion	high	6.1192
178.008	amplitude	Msn2 deletion	high		duration	Msn2 deletion	low	7.22239
89.7106	amplitude	Msn2 deletion	high		frequency x area	Msn4 deletion	high	10.2944
76.9757	amplitude	Msn2 deletion	high		frequency x area	Msn4 deletion	low	6.91981
67.6754	amplitude	Msn2 deletion	high		frequency x area	Msn2 deletion	high	4.85435
66.9695	amplitude	Msn2 deletion	high		frequency x area	Msn2 deletion	low	2.80114
53.7092	amplitude	Msn2 deletion	high
66.1423	amplitude	Msn2 deletion	high
120.384	amplitude	Msn2 deletion	high
63.7618	amplitude	Msn2 deletion	high
109.813	amplitude	Msn2 deletion	high
75.6569	amplitude	Msn2 deletion	high
64.3844	amplitude	Msn2 deletion	high
94.7786	amplitude	Msn2 deletion	high
107.71	amplitude	Msn2 deletion	high
87.2012	amplitude	Msn2 deletion	high
98.2629	amplitude	Msn2 deletion	high
99.8414	amplitude	Msn2 deletion	high
111.008	amplitude	Msn2 deletion	high
63.2234	amplitude	Msn2 deletion	high
68.5574	amplitude	Msn2 deletion	high
68.6719	amplitude	Msn2 deletion	high
95.2316	amplitude	Msn2 deletion	high
61.2108	amplitude	Msn2 deletion	high
89.4668	amplitude	Msn2 deletion	high
66.2439	amplitude	Msn4 deletion	low
71.0348	amplitude	Msn4 deletion	low
67.7218	amplitude	Msn4 deletion	low
81.8683	amplitude	Msn4 deletion	low
79.9051	amplitude	Msn4 deletion	low
104.195	amplitude	Msn4 deletion	low
77.7143	amplitude	Msn4 deletion	low
59.4861	amplitude	Msn4 deletion	low
57.0632	amplitude	Msn4 deletion	low
71.2648	amplitude	Msn4 deletion	low
75.2614	amplitude	Msn4 deletion	low
68.1089	amplitude	Msn4 deletion	low
75.6197	amplitude	Msn4 deletion	low
74.7424	amplitude	Msn4 deletion	low
41.186	amplitude	Msn4 deletion	low
67.2019	amplitude	Msn4 deletion	low
95.4075	amplitude	Msn4 deletion	low
63.2895	amplitude	Msn4 deletion	low
57.0172	amplitude	Msn4 deletion	low
73.3015	amplitude	Msn4 deletion	low
71.689	amplitude	Msn4 deletion	low
53.7741	amplitude	Msn4 deletion	low
130.454	amplitude	Msn4 deletion	low
53.8639	amplitude	Msn4 deletion	low
90.1407	amplitude	Msn4 deletion	low
63.8934	amplitude	Msn4 deletion	low
65.1487	amplitude	Msn4 deletion	low
65.1363	amplitude	Msn4 deletion	low
46.6481	amplitude	Msn4 deletion	low
60.5197	amplitude	Msn4 deletion	low
47.3592	amplitude	Msn4 deletion	low
66.2598	amplitude	Msn4 deletion	low
66.2411	amplitude	Msn4 deletion	low
80.7474	amplitude	Msn4 deletion	low
78.4407	amplitude	Msn4 deletion	low
55.3288	amplitude	Msn4 deletion	low
131.524	amplitude	Msn4 deletion	low
56.1582	amplitude	Msn4 deletion	low
91.583	amplitude	Msn4 deletion	low
64.2446	amplitude	Msn4 deletion	low
54.8505	amplitude	Msn4 deletion	low
57.8662	amplitude	Msn4 deletion	low
75.9608	amplitude	Msn4 deletion	low
65.825	amplitude	Msn4 deletion	low
80.6291	amplitude	Msn4 deletion	low
90.7885	amplitude	Msn4 deletion	low
69.1567	amplitude	Msn4 deletion	low
77.1149	amplitude	Msn4 deletion	low
51.3031	amplitude	Msn4 deletion	low
75.973	amplitude	Msn4 deletion	low
62.2166	amplitude	Msn4 deletion	low
110.299	amplitude	Msn4 deletion	low
73.2369	amplitude	Msn4 deletion	low
47.9325	amplitude	Msn4 deletion	low
56.6623	amplitude	Msn4 deletion	low
55.1975	amplitude	Msn4 deletion	low
80.982	amplitude	Msn4 deletion	high
66.3033	amplitude	Msn4 deletion	high
41.7396	amplitude	Msn4 deletion	high
69.3618	amplitude	Msn4 deletion	high
56.0779	amplitude	Msn4 deletion	high
41.1339	amplitude	Msn4 deletion	high
75.165	amplitude	Msn4 deletion	high
69.9888	amplitude	Msn4 deletion	high
73.817	amplitude	Msn4 deletion	high
43.1573	amplitude	Msn4 deletion	high
75.0875	amplitude	Msn4 deletion	high
61.6143	amplitude	Msn4 deletion	high
52.5574	amplitude	Msn4 deletion	high
64.866	amplitude	Msn4 deletion	high
67.4926	amplitude	Msn4 deletion	high
44.3492	amplitude	Msn4 deletion	high
46.0552	amplitude	Msn4 deletion	high
69.847	amplitude	Msn4 deletion	high
57.6855	amplitude	Msn4 deletion	high
48.1171	amplitude	Msn4 deletion	high
41.3254	amplitude	Msn4 deletion	high
57.059	amplitude	Msn4 deletion	high
73.8859	amplitude	Msn4 deletion	high
57.3962	amplitude	Msn4 deletion	high
69.4394	amplitude	Msn4 deletion	high
56.3221	amplitude	Msn4 deletion	high
70.6928	amplitude	Msn4 deletion	high
53.7641	amplitude	Msn4 deletion	high
44.4732	amplitude	Msn4 deletion	high
59.0328	amplitude	Msn4 deletion	high
53.4712	amplitude	Msn4 deletion	high
37.6302	amplitude	Msn4 deletion	high
58.442	amplitude	Msn4 deletion	high
45.0176	amplitude	Msn4 deletion	high
49.0284	amplitude	Msn4 deletion	high
38.5779	amplitude	Msn4 deletion	high
71.0874	amplitude	Msn4 deletion	high
42.554	amplitude	Msn4 deletion	high
78.4639	amplitude	Msn4 deletion	high
71.7857	amplitude	Msn4 deletion	high
64.3208	amplitude	Msn4 deletion	high
87.6203	amplitude	Msn4 deletion	high
49.7885	amplitude	Msn4 deletion	high
45.4282	amplitude	Msn4 deletion	high
43.833	amplitude	Msn4 deletion	high
58.2159	amplitude	Msn4 deletion	high
52.6489	amplitude	Msn4 deletion	high
54.2908	amplitude	Msn4 deletion	high
65.0467	amplitude	Msn4 deletion	high
66.9062	amplitude	Msn4 deletion	high
63.8246	amplitude	Msn4 deletion	high
67.1699	amplitude	Msn4 deletion	high
60.1405	amplitude	Msn4 deletion	high
55.9588	amplitude	Msn4 deletion	high
64.4135	amplitude	Msn4 deletion	high
82.4955	amplitude	Msn4 deletion	high
65.6681	amplitude	Msn4 deletion	high
55.5781	amplitude	Msn4 deletion	high
51.1958	amplitude	Msn4 deletion	high
48.3748	amplitude	Msn4 deletion	high
63.4033	amplitude	Msn4 deletion	high
45.8489	amplitude	Msn4 deletion	high
106.965	amplitude	Msn4 deletion	high
64.3291	amplitude	Msn4 deletion	high
50.2502	amplitude	Msn4 deletion	high
42.6014	amplitude	Msn4 deletion	high
49.4573	amplitude	Msn4 deletion	high
74.5112	amplitude	Msn4 deletion	high
37.4219	amplitude	Msn4 deletion	high
80.6615	amplitude	Msn4 deletion	high
49.2063	amplitude	Msn4 deletion	high
57.0127	amplitude	Msn4 deletion	high
63.4813	amplitude	Msn4 deletion	high
53.1227	amplitude	Msn4 deletion	high
60.9755	amplitude	Msn4 deletion	high
62.5522	amplitude	Msn4 deletion	high
69.2268	amplitude	Msn4 deletion	high
85.7334	amplitude	Msn4 deletion	high
46.2692	amplitude	Msn4 deletion	high
88.5141	amplitude	Msn4 deletion	high
59.6225	amplitude	Msn4 deletion	high
73.1716	amplitude	Msn4 deletion	high
64.0604	amplitude	Msn4 deletion	high
44.7185	amplitude	Msn4 deletion	high
62.6022	amplitude	Msn4 deletion	high
59.0867	amplitude	Msn4 deletion	high
50.0797	amplitude	Msn4 deletion	high
63.0587	amplitude	Msn4 deletion	high
64.6839	amplitude	Msn4 deletion	high
93.9803	amplitude	Msn4 deletion	high
87.2731	amplitude	Msn4 deletion	high
63.12	amplitude	Msn4 deletion	high
70.9975	amplitude	Msn4 deletion	high
65.7317	amplitude	Msn4 deletion	high
55.2723	amplitude	Msn4 deletion	high
53.782	amplitude	Msn4 deletion	high
46.8392	amplitude	Msn4 deletion	high
64.0475	amplitude	Msn4 deletion	high
60.6966	amplitude	Msn4 deletion	high
65.152	amplitude	Msn4 deletion	high
73.9655	amplitude	Msn4 deletion	high
35.8975	amplitude	Msn4 deletion	high
51.3408	amplitude	Msn4 deletion	high
91.3399	amplitude	Msn4 deletion	high
55.3358	amplitude	Msn4 deletion	high
41.6885	amplitude	Msn4 deletion	high
55.9956	amplitude	Msn4 deletion	high
52.3577	amplitude	Msn4 deletion	high
57.2759	amplitude	Msn4 deletion	high
57.9072	amplitude	Msn4 deletion	high
63.5573	amplitude	Msn4 deletion	high
61.783	amplitude	Msn4 deletion	high
85.465	amplitude	Msn4 deletion	high
81.9582	amplitude	Msn4 deletion	high
61.7095	amplitude	Msn4 deletion	high
79.9999	amplitude	Msn4 deletion	high
78.5045	amplitude	Msn4 deletion	high
76.0256	amplitude	Msn4 deletion	high
63.1658	amplitude	Msn4 deletion	high
47.4608	amplitude	Msn4 deletion	high
45.5165	amplitude	Msn4 deletion	high
54.1313	amplitude	Msn4 deletion	high
60.4003	amplitude	Msn4 deletion	high
62.9703	amplitude	Msn4 deletion	high
53.2369	amplitude	Msn4 deletion	high
65.9738	amplitude	Msn4 deletion	high
236.551	area	Msn2 deletion	low
403.228	area	Msn2 deletion	low
797.148	area	Msn2 deletion	low
290.54	area	Msn2 deletion	low
918.862	area	Msn2 deletion	low
653.585	area	Msn2 deletion	low
113.392	area	Msn2 deletion	low
362.951	area	Msn2 deletion	low
1084.91	area	Msn2 deletion	low
677.214	area	Msn2 deletion	low
320.977	area	Msn2 deletion	high
2103.74	area	Msn2 deletion	high
504.167	area	Msn2 deletion	high
405.218	area	Msn2 deletion	high
302.296	area	Msn2 deletion	high
298.575	area	Msn2 deletion	high
131.637	area	Msn2 deletion	high
286.239	area	Msn2 deletion	high
294.336	area	Msn2 deletion	high
266.027	area	Msn2 deletion	high
777.649	area	Msn2 deletion	high
496.901	area	Msn2 deletion	high
292.61	area	Msn2 deletion	high
284.39	area	Msn2 deletion	high
1096.52	area	Msn2 deletion	high
492.92	area	Msn2 deletion	high
873.248	area	Msn2 deletion	high
751.521	area	Msn2 deletion	high
258.929	area	Msn2 deletion	high
218.695	area	Msn2 deletion	high
301.294	area	Msn2 deletion	high
221.273	area	Msn2 deletion	high
546.662	area	Msn2 deletion	high
132.544	area	Msn2 deletion	high
411.945	area	Msn2 deletion	high
595.716	area	Msn4 deletion	low
444.459	area	Msn4 deletion	low
282.515	area	Msn4 deletion	low
271.557	area	Msn4 deletion	low
608.274	area	Msn4 deletion	low
1139.39	area	Msn4 deletion	low
387.659	area	Msn4 deletion	low
298.466	area	Msn4 deletion	low
228.473	area	Msn4 deletion	low
396.988	area	Msn4 deletion	low
623.569	area	Msn4 deletion	low
479.334	area	Msn4 deletion	low
484.719	area	Msn4 deletion	low
364.253	area	Msn4 deletion	low
167.942	area	Msn4 deletion	low
487.689	area	Msn4 deletion	low
1020.37	area	Msn4 deletion	low
291.047	area	Msn4 deletion	low
128.831	area	Msn4 deletion	low
463.945	area	Msn4 deletion	low
712.749	area	Msn4 deletion	low
516.239	area	Msn4 deletion	low
1665.82	area	Msn4 deletion	low
275.961	area	Msn4 deletion	low
976.666	area	Msn4 deletion	low
537.815	area	Msn4 deletion	low
436.32	area	Msn4 deletion	low
260.332	area	Msn4 deletion	low
176.03	area	Msn4 deletion	low
243.122	area	Msn4 deletion	low
124.452	area	Msn4 deletion	low
715.482	area	Msn4 deletion	low
320.565	area	Msn4 deletion	low
985.445	area	Msn4 deletion	low
610.678	area	Msn4 deletion	low
367.589	area	Msn4 deletion	low
2411.27	area	Msn4 deletion	low
253.363	area	Msn4 deletion	low
1035.66	area	Msn4 deletion	low
680.334	area	Msn4 deletion	low
611.666	area	Msn4 deletion	low
251.355	area	Msn4 deletion	low
349.554	area	Msn4 deletion	low
328.652	area	Msn4 deletion	low
276.149	area	Msn4 deletion	low
1640.7	area	Msn4 deletion	low
544.092	area	Msn4 deletion	low
701.727	area	Msn4 deletion	low
122.816	area	Msn4 deletion	low
371.04	area	Msn4 deletion	low
378.13	area	Msn4 deletion	low
755.561	area	Msn4 deletion	low
420.602	area	Msn4 deletion	low
246.194	area	Msn4 deletion	low
254.395	area	Msn4 deletion	low
267.661	area	Msn4 deletion	low
561.729	area	Msn4 deletion	high
407.648	area	Msn4 deletion	high
219.482	area	Msn4 deletion	high
445.672	area	Msn4 deletion	high
217.905	area	Msn4 deletion	high
75.1357	area	Msn4 deletion	high
429.171	area	Msn4 deletion	high
447.791	area	Msn4 deletion	high
495.184	area	Msn4 deletion	high
135.209	area	Msn4 deletion	high
484.216	area	Msn4 deletion	high
274.243	area	Msn4 deletion	high
235.311	area	Msn4 deletion	high
323.252	area	Msn4 deletion	high
772.312	area	Msn4 deletion	high
211.853	area	Msn4 deletion	high
163.027	area	Msn4 deletion	high
460.813	area	Msn4 deletion	high
297.048	area	Msn4 deletion	high
214.063	area	Msn4 deletion	high
157.312	area	Msn4 deletion	high
307.937	area	Msn4 deletion	high
367.641	area	Msn4 deletion	high
251.026	area	Msn4 deletion	high
316.417	area	Msn4 deletion	high
348.823	area	Msn4 deletion	high
471.109	area	Msn4 deletion	high
366.07	area	Msn4 deletion	high
151.152	area	Msn4 deletion	high
300.824	area	Msn4 deletion	high
286.312	area	Msn4 deletion	high
218.784	area	Msn4 deletion	high
365.335	area	Msn4 deletion	high
192.289	area	Msn4 deletion	high
501.158	area	Msn4 deletion	high
89.3186	area	Msn4 deletion	high
287.269	area	Msn4 deletion	high
147.333	area	Msn4 deletion	high
557.214	area	Msn4 deletion	high
647.287	area	Msn4 deletion	high
307.121	area	Msn4 deletion	high
833.01	area	Msn4 deletion	high
230.758	area	Msn4 deletion	high
198.542	area	Msn4 deletion	high
203.882	area	Msn4 deletion	high
400.339	area	Msn4 deletion	high
234.285	area	Msn4 deletion	high
362.075	area	Msn4 deletion	high
522.721	area	Msn4 deletion	high
442.854	area	Msn4 deletion	high
489.018	area	Msn4 deletion	high
378.988	area	Msn4 deletion	high
255.514	area	Msn4 deletion	high
277.439	area	Msn4 deletion	high
400.034	area	Msn4 deletion	high
550.674	area	Msn4 deletion	high
424.795	area	Msn4 deletion	high
263.38	area	Msn4 deletion	high
373.373	area	Msn4 deletion	high
242.746	area	Msn4 deletion	high
346.167	area	Msn4 deletion	high
236.687	area	Msn4 deletion	high
3702.8	area	Msn4 deletion	high
249.293	area	Msn4 deletion	high
349.739	area	Msn4 deletion	high
175.668	area	Msn4 deletion	high
317.055	area	Msn4 deletion	high
436.221	area	Msn4 deletion	high
94.2862	area	Msn4 deletion	high
365.617	area	Msn4 deletion	high
213.716	area	Msn4 deletion	high
230.023	area	Msn4 deletion	high
359.608	area	Msn4 deletion	high
233.672	area	Msn4 deletion	high
342.224	area	Msn4 deletion	high
266.98	area	Msn4 deletion	high
642.732	area	Msn4 deletion	high
1434.47	area	Msn4 deletion	high
187.404	area	Msn4 deletion	high
1163.1	area	Msn4 deletion	high
302.937	area	Msn4 deletion	high
418.331	area	Msn4 deletion	high
401.518	area	Msn4 deletion	high
205.099	area	Msn4 deletion	high
328.51	area	Msn4 deletion	high
266.546	area	Msn4 deletion	high
209.481	area	Msn4 deletion	high
400.281	area	Msn4 deletion	high
422.909	area	Msn4 deletion	high
784.967	area	Msn4 deletion	high
519.679	area	Msn4 deletion	high
311.743	area	Msn4 deletion	high
881.223	area	Msn4 deletion	high
509.57	area	Msn4 deletion	high
321.692	area	Msn4 deletion	high
250.891	area	Msn4 deletion	high
160.166	area	Msn4 deletion	high
438.857	area	Msn4 deletion	high
516.094	area	Msn4 deletion	high
327.832	area	Msn4 deletion	high
512.604	area	Msn4 deletion	high
82.5946	area	Msn4 deletion	high
222.508	area	Msn4 deletion	high
823.46	area	Msn4 deletion	high
233.964	area	Msn4 deletion	high
137.733	area	Msn4 deletion	high
591.146	area	Msn4 deletion	high
107.633	area	Msn4 deletion	high
417.947	area	Msn4 deletion	high
191.539	area	Msn4 deletion	high
449.381	area	Msn4 deletion	high
387.943	area	Msn4 deletion	high
756.413	area	Msn4 deletion	high
621.856	area	Msn4 deletion	high
260.19	area	Msn4 deletion	high
608.144	area	Msn4 deletion	high
747.117	area	Msn4 deletion	high
466.344	area	Msn4 deletion	high
231.402	area	Msn4 deletion	high
182.757	area	Msn4 deletion	high
549.533	area	Msn4 deletion	high
286.562	area	Msn4 deletion	high
384.686	area	Msn4 deletion	high
331.345	area	Msn4 deletion	high
200.218	area	Msn4 deletion	high
362.764	area	Msn4 deletion	high
3.49872	duration	Msn2 deletion	low
6.60986	duration	Msn2 deletion	low
11.3641	duration	Msn2 deletion	low
4.32179	duration	Msn2 deletion	low
8.85235	duration	Msn2 deletion	low
7.22141	duration	Msn2 deletion	low
1.92784	duration	Msn2 deletion	low
4.5993	duration	Msn2 deletion	low
15.9701	duration	Msn2 deletion	low
7.85842	duration	Msn2 deletion	low
4.65476	duration	Msn2 deletion	high
17.366	duration	Msn2 deletion	high
8.72326	duration	Msn2 deletion	high
6.23018	duration	Msn2 deletion	high
5.30103	duration	Msn2 deletion	high
5.39737	duration	Msn2 deletion	high
2.84719	duration	Msn2 deletion	high
4.63688	duration	Msn2 deletion	high
2.79609	duration	Msn2 deletion	high
4.56285	duration	Msn2 deletion	high
8.41918	duration	Msn2 deletion	high
8.23187	duration	Msn2 deletion	high
5.38699	duration	Msn2 deletion	high
3.46712	duration	Msn2 deletion	high
11.1333	duration	Msn2 deletion	high
6.70222	duration	Msn2 deletion	high
8.10868	duration	Msn2 deletion	high
8.57202	duration	Msn2 deletion	high
2.77856	duration	Msn2 deletion	high
3.98562	duration	Msn2 deletion	high
5.25202	duration	Msn2 deletion	high
3.59497	duration	Msn2 deletion	high
7.29444	duration	Msn2 deletion	high
2.3553	duration	Msn2 deletion	high
5.1821	duration	Msn2 deletion	high
12.2707	duration	Msn4 deletion	low
8.3043	duration	Msn4 deletion	low
4.96189	duration	Msn4 deletion	low
8.46999	duration	Msn4 deletion	low
8.18583	duration	Msn4 deletion	low
26.249	duration	Msn4 deletion	low
6.1369	duration	Msn4 deletion	low
6.09618	duration	Msn4 deletion	low
4.63533	duration	Msn4 deletion	low
7.28663	duration	Msn4 deletion	low
11.7212	duration	Msn4 deletion	low
7.5192	duration	Msn4 deletion	low
8.33881	duration	Msn4 deletion	low
5.41993	duration	Msn4 deletion	low
4.65625	duration	Msn4 deletion	low
8.17207	duration	Msn4 deletion	low
13.5398	duration	Msn4 deletion	low
5.04455	duration	Msn4 deletion	low
12.0693	duration	Msn4 deletion	low
7.50201	duration	Msn4 deletion	low
11.9172	duration	Msn4 deletion	low
11.7634	duration	Msn4 deletion	low
49.5028	duration	Msn4 deletion	low
5.48699	duration	Msn4 deletion	low
10.1828	duration	Msn4 deletion	low
9.24712	duration	Msn4 deletion	low
11.959	duration	Msn4 deletion	low
4.12337	duration	Msn4 deletion	low
3.95561	duration	Msn4 deletion	low
4.91133	duration	Msn4 deletion	low
2.94969	duration	Msn4 deletion	low
18.3771	duration	Msn4 deletion	low
5.94157	duration	Msn4 deletion	low
32.1809	duration	Msn4 deletion	low
13.3764	duration	Msn4 deletion	low
7.65158	duration	Msn4 deletion	low
26.5467	duration	Msn4 deletion	low
5.13519	duration	Msn4 deletion	low
18.121	duration	Msn4 deletion	low
14.4979	duration	Msn4 deletion	low
14.2263	duration	Msn4 deletion	low
5.28742	duration	Msn4 deletion	low
15.3161	duration	Msn4 deletion	low
5.38644	duration	Msn4 deletion	low
3.77562	duration	Msn4 deletion	low
12.9122	duration	Msn4 deletion	low
10.3524	duration	Msn4 deletion	low
9.11919	duration	Msn4 deletion	low
2.51058	duration	Msn4 deletion	low
5.23244	duration	Msn4 deletion	low
6.96526	duration	Msn4 deletion	low
6.70645	duration	Msn4 deletion	low
5.9565	duration	Msn4 deletion	low
5.56313	duration	Msn4 deletion	low
5.89847	duration	Msn4 deletion	low
5.73036	duration	Msn4 deletion	low
10.5906	duration	Msn4 deletion	high
8.1188	duration	Msn4 deletion	high
6.47041	duration	Msn4 deletion	high
8.75304	duration	Msn4 deletion	high
4.69441	duration	Msn4 deletion	high
1.84813	duration	Msn4 deletion	high
8.37314	duration	Msn4 deletion	high
7.01894	duration	Msn4 deletion	high
6.77055	duration	Msn4 deletion	high
3.83907	duration	Msn4 deletion	high
7.05102	duration	Msn4 deletion	high
5.17509	duration	Msn4 deletion	high
5.24724	duration	Msn4 deletion	high
6.56086	duration	Msn4 deletion	high
9.61847	duration	Msn4 deletion	high
5.32204	duration	Msn4 deletion	high
3.88447	duration	Msn4 deletion	high
7.65354	duration	Msn4 deletion	high
4.44856	duration	Msn4 deletion	high
5.30676	duration	Msn4 deletion	high
4.13044	duration	Msn4 deletion	high
6.63963	duration	Msn4 deletion	high
6.44951	duration	Msn4 deletion	high
4.81805	duration	Msn4 deletion	high
5.60535	duration	Msn4 deletion	high
6.57577	duration	Msn4 deletion	high
7.60427	duration	Msn4 deletion	high
7.99893	duration	Msn4 deletion	high
4.20138	duration	Msn4 deletion	high
5.74033	duration	Msn4 deletion	high
5.46382	duration	Msn4 deletion	high
6.08884	duration	Msn4 deletion	high
7.11551	duration	Msn4 deletion	high
4.58073	duration	Msn4 deletion	high
13.34	duration	Msn4 deletion	high
2.38079	duration	Msn4 deletion	high
5.55613	duration	Msn4 deletion	high
3.97897	duration	Msn4 deletion	high
8.08836	duration	Msn4 deletion	high
11.1538	duration	Msn4 deletion	high
5.29397	duration	Msn4 deletion	high
20.2984	duration	Msn4 deletion	high
4.53543	duration	Msn4 deletion	high
5.16998	duration	Msn4 deletion	high
5.06823	duration	Msn4 deletion	high
8.62442	duration	Msn4 deletion	high
5.71289	duration	Msn4 deletion	high
7.84287	duration	Msn4 deletion	high
7.83503	duration	Msn4 deletion	high
8.13033	duration	Msn4 deletion	high
13.3179	duration	Msn4 deletion	high
6.15807	duration	Msn4 deletion	high
8.59094	duration	Msn4 deletion	high
7.08186	duration	Msn4 deletion	high
7.05032	duration	Msn4 deletion	high
7.58669	duration	Msn4 deletion	high
7.30385	duration	Msn4 deletion	high
5.11472	duration	Msn4 deletion	high
10.0112	duration	Msn4 deletion	high
5.62986	duration	Msn4 deletion	high
6.12338	duration	Msn4 deletion	high
5.56517	duration	Msn4 deletion	high
32.5262	duration	Msn4 deletion	high
4.9329	duration	Msn4 deletion	high
9.11164	duration	Msn4 deletion	high
4.37475	duration	Msn4 deletion	high
7.77675	duration	Msn4 deletion	high
6.41695	duration	Msn4 deletion	high
2.72545	duration	Msn4 deletion	high
17.7064	duration	Msn4 deletion	high
5.55054	duration	Msn4 deletion	high
4.40846	duration	Msn4 deletion	high
6.39745	duration	Msn4 deletion	high
4.62553	duration	Msn4 deletion	high
6.34744	duration	Msn4 deletion	high
4.35018	duration	Msn4 deletion	high
11.1031	duration	Msn4 deletion	high
18.8524	duration	Msn4 deletion	high
4.12651	duration	Msn4 deletion	high
16.4682	duration	Msn4 deletion	high
5.80637	duration	Msn4 deletion	high
6.55125	duration	Msn4 deletion	high
7.06121	duration	Msn4 deletion	high
5.35369	duration	Msn4 deletion	high
6.04467	duration	Msn4 deletion	high
4.8595	duration	Msn4 deletion	high
4.55937	duration	Msn4 deletion	high
7.17804	duration	Msn4 deletion	high
10.2614	duration	Msn4 deletion	high
14.3633	duration	Msn4 deletion	high
7.10898	duration	Msn4 deletion	high
6.27624	duration	Msn4 deletion	high
8.91269	duration	Msn4 deletion	high
9.72125	duration	Msn4 deletion	high
6.84616	duration	Msn4 deletion	high
5.28543	duration	Msn4 deletion	high
3.70852	duration	Msn4 deletion	high
8.26537	duration	Msn4 deletion	high
9.5332	duration	Msn4 deletion	high
5.99432	duration	Msn4 deletion	high
7.97396	duration	Msn4 deletion	high
2.41239	duration	Msn4 deletion	high
4.69472	duration	Msn4 deletion	high
8.68817	duration	Msn4 deletion	high
4.55823	duration	Msn4 deletion	high
3.48088	duration	Msn4 deletion	high
12.0874	duration	Msn4 deletion	high
2.05742	duration	Msn4 deletion	high
7.83737	duration	Msn4 deletion	high
3.68481	duration	Msn4 deletion	high
7.22882	duration	Msn4 deletion	high
7.15624	duration	Msn4 deletion	high
12.7267	duration	Msn4 deletion	high
9.70065	duration	Msn4 deletion	high
4.96664	duration	Msn4 deletion	high
8.50952	duration	Msn4 deletion	high
10.9756	duration	Msn4 deletion	high
6.89649	duration	Msn4 deletion	high
4.24579	duration	Msn4 deletion	high
4.30421	duration	Msn4 deletion	high
13.2696	duration	Msn4 deletion	high
5.8317	duration	Msn4 deletion	high
7.19599	duration	Msn4 deletion	high
6.13771	duration	Msn4 deletion	high
3.98323	duration	Msn4 deletion	high
6.75707	duration	Msn4 deletion	high
0.492815	frequency x area	Msn2 deletion	low
1.68012	frequency x area	Msn2 deletion	low
13.2858	frequency x area	Msn2 deletion	low
0.605292	frequency x area	Msn2 deletion	low
0	frequency x area	Msn2 deletion	low
3.82859	frequency x area	Msn2 deletion	low
6.80818	frequency x area	Msn2 deletion	low
0	frequency x area	Msn2 deletion	low
0	frequency x area	Msn2 deletion	low
0.236234	frequency x area	Msn2 deletion	low
1.51229	frequency x area	Msn2 deletion	low
2.26023	frequency x area	Msn2 deletion	low
0	frequency x area	Msn2 deletion	low
14.1086	frequency x area	Msn2 deletion	low
0	frequency x area	Msn2 deletion	low
0	frequency x area	Msn2 deletion	low
0.668702	frequency x area	Msn2 deletion	high
4.3828	frequency x area	Msn2 deletion	high
5.25174	frequency x area	Msn2 deletion	high
5.06522	frequency x area	Msn2 deletion	high
6.29783	frequency x area	Msn2 deletion	high
0	frequency x area	Msn2 deletion	high
3.11016	frequency x area	Msn2 deletion	high
0.274245	frequency x area	Msn2 deletion	high
0.596331	frequency x area	Msn2 deletion	high
0	frequency x area	Msn2 deletion	high
0.6132	frequency x area	Msn2 deletion	high
1.10845	frequency x area	Msn2 deletion	high
0	frequency x area	Msn2 deletion	high
14.5809	frequency x area	Msn2 deletion	high
4.14084	frequency x area	Msn2 deletion	high
4.26723	frequency x area	Msn2 deletion	high
2.36992	frequency x area	Msn2 deletion	high
4.56885	frequency x area	Msn2 deletion	high
8.21533	frequency x area	Msn2 deletion	high
21.8312	frequency x area	Msn2 deletion	high
12.5254	frequency x area	Msn2 deletion	high
1.07887	frequency x area	Msn2 deletion	high
0.455614	frequency x area	Msn2 deletion	high
2.51078	frequency x area	Msn2 deletion	high
0.921972	frequency x area	Msn2 deletion	high
15.9443	frequency x area	Msn2 deletion	high
0.552265	frequency x area	Msn2 deletion	high
14.5897	frequency x area	Msn2 deletion	high
14.8929	frequency x area	Msn4 deletion	low
2.77787	frequency x area	Msn4 deletion	low
2.35429	frequency x area	Msn4 deletion	low
2.82872	frequency x area	Msn4 deletion	low
7.60342	frequency x area	Msn4 deletion	low
4.74746	frequency x area	Msn4 deletion	low
2.42287	frequency x area	Msn4 deletion	low
0	frequency x area	Msn4 deletion	low
6.83984	frequency x area	Msn4 deletion	low
0.95197	frequency x area	Msn4 deletion	low
6.61646	frequency x area	Msn4 deletion	low
9.09371	frequency x area	Msn4 deletion	low
8.98751	frequency x area	Msn4 deletion	low
5.04916	frequency x area	Msn4 deletion	low
2.27658	frequency x area	Msn4 deletion	low
1.04964	frequency x area	Msn4 deletion	low
10.1602	frequency x area	Msn4 deletion	low
4.25155	frequency x area	Msn4 deletion	low
4.85078	frequency x area	Msn4 deletion	low
0.268397	frequency x area	Msn4 deletion	low
10.6321	frequency x area	Msn4 deletion	low
19.3036	frequency x area	Msn4 deletion	low
16.1325	frequency x area	Msn4 deletion	low
10.4114	frequency x area	Msn4 deletion	low
0.57492	frequency x area	Msn4 deletion	low
24.4166	frequency x area	Msn4 deletion	low
16.8067	frequency x area	Msn4 deletion	low
0	frequency x area	Msn4 deletion	low
6.363	frequency x area	Msn4 deletion	low
3.79651	frequency x area	Msn4 deletion	low
0.36673	frequency x area	Msn4 deletion	low
2.53252	frequency x area	Msn4 deletion	low
0.259275	frequency x area	Msn4 deletion	low
13.4153	frequency x area	Msn4 deletion	low
4.67491	frequency x area	Msn4 deletion	low
14.3711	frequency x area	Msn4 deletion	low
12.7225	frequency x area	Msn4 deletion	low
8.42392	frequency x area	Msn4 deletion	low
0	frequency x area	Msn4 deletion	low
15.0705	frequency x area	Msn4 deletion	low
6.33407	frequency x area	Msn4 deletion	low
21.5762	frequency x area	Msn4 deletion	low
0	frequency x area	Msn4 deletion	low
4.25209	frequency x area	Msn4 deletion	low
0	frequency x area	Msn4 deletion	low
0	frequency x area	Msn4 deletion	low
3.82292	frequency x area	Msn4 deletion	low
2.61828	frequency x area	Msn4 deletion	low
0.728237	frequency x area	Msn4 deletion	low
10.9551	frequency x area	Msn4 deletion	low
4.02718	frequency x area	Msn4 deletion	low
27.3449	frequency x area	Msn4 deletion	low
0	frequency x area	Msn4 deletion	low
14.7358	frequency x area	Msn4 deletion	low
11.6955	frequency x area	Msn4 deletion	low
0.255866	frequency x area	Msn4 deletion	low
7.73001	frequency x area	Msn4 deletion	low
7.08993	frequency x area	Msn4 deletion	low
9.44451	frequency x area	Msn4 deletion	low
14.8963	frequency x area	Msn4 deletion	low
3.59034	frequency x area	Msn4 deletion	low
2.64994	frequency x area	Msn4 deletion	low
3.90339	frequency x area	Msn4 deletion	low
12.8729	frequency x area	Msn4 deletion	high
14.4375	frequency x area	Msn4 deletion	high
5.48706	frequency x area	Msn4 deletion	high
13.9273	frequency x area	Msn4 deletion	high
1.3619	frequency x area	Msn4 deletion	high
0.156533	frequency x area	Msn4 deletion	high
12.5175	frequency x area	Msn4 deletion	high
24.2554	frequency x area	Msn4 deletion	high
17.5378	frequency x area	Msn4 deletion	high
1.69011	frequency x area	Msn4 deletion	high
24.2108	frequency x area	Msn4 deletion	high
3.99937	frequency x area	Msn4 deletion	high
9.31439	frequency x area	Msn4 deletion	high
2.69377	frequency x area	Msn4 deletion	high
20.9168	frequency x area	Msn4 deletion	high
3.97224	frequency x area	Msn4 deletion	high
3.05675	frequency x area	Msn4 deletion	high
10.5603	frequency x area	Msn4 deletion	high
4.95081	frequency x area	Msn4 deletion	high
0.89193	frequency x area	Msn4 deletion	high
1.31094	frequency x area	Msn4 deletion	high
8.33995	frequency x area	Msn4 deletion	high
4.59552	frequency x area	Msn4 deletion	high
13.5973	frequency x area	Msn4 deletion	high
8.56963	frequency x area	Msn4 deletion	high
13.8076	frequency x area	Msn4 deletion	high
9.81477	frequency x area	Msn4 deletion	high
13.7276	frequency x area	Msn4 deletion	high
2.20429	frequency x area	Msn4 deletion	high
10.0275	frequency x area	Msn4 deletion	high
7.1578	frequency x area	Msn4 deletion	high
0.4558	frequency x area	Msn4 deletion	high
12.9389	frequency x area	Msn4 deletion	high
4.00601	frequency x area	Msn4 deletion	high
3.13223	frequency x area	Msn4 deletion	high
0.18608	frequency x area	Msn4 deletion	high
0	frequency x area	Msn4 deletion	high
8.97716	frequency x area	Msn4 deletion	high
3.06944	frequency x area	Msn4 deletion	high
18.5738	frequency x area	Msn4 deletion	high
22.9248	frequency x area	Msn4 deletion	high
12.7967	frequency x area	Msn4 deletion	high
13.8835	frequency x area	Msn4 deletion	high
2.88447	frequency x area	Msn4 deletion	high
4.13628	frequency x area	Msn4 deletion	high
6.79608	frequency x area	Msn4 deletion	high
10.0085	frequency x area	Msn4 deletion	high
1.95238	frequency x area	Msn4 deletion	high
10.5605	frequency x area	Msn4 deletion	high
9.80101	frequency x area	Msn4 deletion	high
22.1427	frequency x area	Msn4 deletion	high
7.13151	frequency x area	Msn4 deletion	high
15.0016	frequency x area	Msn4 deletion	high
2.6616	frequency x area	Msn4 deletion	high
9.24798	frequency x area	Msn4 deletion	high
8.33404	frequency x area	Msn4 deletion	high
19.5031	frequency x area	Msn4 deletion	high
16.8148	frequency x area	Msn4 deletion	high
7.68193	frequency x area	Msn4 deletion	high
1.55572	frequency x area	Msn4 deletion	high
2.02288	frequency x area	Msn4 deletion	high
12.2601	frequency x area	Msn4 deletion	high
1.47929	frequency x area	Msn4 deletion	high
84.8558	frequency x area	Msn4 deletion	high
4.67424	frequency x area	Msn4 deletion	high
2.91449	frequency x area	Msn4 deletion	high
0.731948	frequency x area	Msn4 deletion	high
0.660532	frequency x area	Msn4 deletion	high
11.8143	frequency x area	Msn4 deletion	high
0.19643	frequency x area	Msn4 deletion	high
1.5234	frequency x area	Msn4 deletion	high
2.67145	frequency x area	Msn4 deletion	high
10.0635	frequency x area	Msn4 deletion	high
11.2377	frequency x area	Msn4 deletion	high
3.89454	frequency x area	Msn4 deletion	high
12.1204	frequency x area	Msn4 deletion	high
6.11829	frequency x area	Msn4 deletion	high
21.4244	frequency x area	Msn4 deletion	high
8.96542	frequency x area	Msn4 deletion	high
3.12339	frequency x area	Msn4 deletion	high
33.9239	frequency x area	Msn4 deletion	high
12.6224	frequency x area	Msn4 deletion	high
15.6874	frequency x area	Msn4 deletion	high
17.5664	frequency x area	Msn4 deletion	high
2.13644	frequency x area	Msn4 deletion	high
17.1099	frequency x area	Msn4 deletion	high
6.10835	frequency x area	Msn4 deletion	high
6.54628	frequency x area	Msn4 deletion	high
13.3427	frequency x area	Msn4 deletion	high
10.5727	frequency x area	Msn4 deletion	high
31.0716	frequency x area	Msn4 deletion	high
23.8186	frequency x area	Msn4 deletion	high
2.59786	frequency x area	Msn4 deletion	high
27.5382	frequency x area	Msn4 deletion	high
11.6777	frequency x area	Msn4 deletion	high
8.71249	frequency x area	Msn4 deletion	high
6.79495	frequency x area	Msn4 deletion	high
3.3368	frequency x area	Msn4 deletion	high
16.4571	frequency x area	Msn4 deletion	high
19.3535	frequency x area	Msn4 deletion	high
6.82983	frequency x area	Msn4 deletion	high
18.1547	frequency x area	Msn4 deletion	high
0.172072	frequency x area	Msn4 deletion	high
2.31779	frequency x area	Msn4 deletion	high
24.0176	frequency x area	Msn4 deletion	high
6.33652	frequency x area	Msn4 deletion	high
0.573889	frequency x area	Msn4 deletion	high
4.92622	frequency x area	Msn4 deletion	high
0.224235	frequency x area	Msn4 deletion	high
7.8365	frequency x area	Msn4 deletion	high
5.9856	frequency x area	Msn4 deletion	high
13.1069	frequency x area	Msn4 deletion	high
17.7807	frequency x area	Msn4 deletion	high
31.5172	frequency x area	Msn4 deletion	high
9.06873	frequency x area	Msn4 deletion	high
5.42062	frequency x area	Msn4 deletion	high
15.2036	frequency x area	Msn4 deletion	high
6.22598	frequency x area	Msn4 deletion	high
27.2034	frequency x area	Msn4 deletion	high
8.1955	frequency x area	Msn4 deletion	high
3.04595	frequency x area	Msn4 deletion	high
5.7243	frequency x area	Msn4 deletion	high
13.1341	frequency x area	Msn4 deletion	high
13.6243	frequency x area	Msn4 deletion	high
16.5672	frequency x area	Msn4 deletion	high
2.50273	frequency x area	Msn4 deletion	high
12.8479	frequency x area	Msn4 deletion	high
