# Supplementary material for: Yeast cell fate control by temporal redundancy modulation of transcription factor paralogs
Source: Nat Commun. 2021 May 25;12:3145. doi: 10.1038/s41467-021-23425-0 (PMC8149833; doi:10.1038/s41467-021-23425-0)
Supplement: Supplementary file 9 — Source Data [file 41467_2021_23425_MOESM9_ESM.zip › Source Data/Supplementary Fig. 14g.xlsx]

## Sheet: Sheet1
Strain	Median cellular CFP intensity relative to negative control (a.u.)		Strain	Mean
Strain 1	-12.5409		Strain 1	44.0887
Strain 1	-2.54093		Strain 2	47.3567
Strain 1	-3.54093
Strain 1	38.4591
Strain 1	4.45907
Strain 1	35.4591
Strain 1	-16.5409
Strain 1	3.45907
Strain 1	24.4591
Strain 1	38.4591
Strain 1	29.4591
Strain 1	25.4591
Strain 1	-42.5409
Strain 1	26.4591
Strain 1	31.4591
Strain 1	-28.5409
Strain 1	-24.5409
Strain 1	-29.5409
Strain 1	-19.5409
Strain 1	-42.5409
Strain 1	-9.54093
Strain 1	35.4591
Strain 1	49.4591
Strain 1	-42.5409
Strain 1	-36.5409
Strain 1	34.4591
Strain 1	20.4591
Strain 1	-18.5409
Strain 1	23.4591
Strain 1	32.4591
Strain 1	-18.5409
Strain 1	42.4591
Strain 1	11.4591
Strain 1	-20.5409
Strain 1	29.4591
Strain 1	-29.5409
Strain 1	-33.5409
Strain 1	-12.5409
Strain 1	34.4591
Strain 1	29.4591
Strain 1	59.4591
Strain 1	-23.5409
Strain 1	-5.54093
Strain 1	28.4591
Strain 1	22.4591
Strain 1	17.4591
Strain 1	47.4591
Strain 1	71.4591
Strain 1	43.4591
Strain 1	49.4591
Strain 1	40.4591
Strain 1	30.4591
Strain 1	59.4591
Strain 1	31.4591
Strain 1	35.4591
Strain 1	30.4591
Strain 1	40.4591
Strain 1	15.4591
Strain 1	15.4591
Strain 1	-11.5409
Strain 1	-20.5409
Strain 1	12.4591
Strain 1	60.4591
Strain 1	-4.54093
Strain 1	57.4591
Strain 1	-11.5409
Strain 1	-3.54093
Strain 1	46.4591
Strain 1	7.45907
Strain 1	43.4591
Strain 1	51.4591
Strain 1	-19.5409
Strain 1	-40.5409
Strain 1	39.4591
Strain 1	-12.5409
Strain 1	66.4591
Strain 1	41.4591
Strain 1	29.4591
Strain 1	60.4591
Strain 1	70.4591
Strain 1	92.4591
Strain 1	80.4591
Strain 1	95.4591
Strain 1	16.4591
Strain 1	72.4591
Strain 1	58.4591
Strain 1	65.4591
Strain 1	-6.54093
Strain 1	-11.5409
Strain 1	67.4591
Strain 1	30.4591
Strain 1	-18.5409
Strain 1	95.4591
Strain 1	26.4591
Strain 1	36.4591
Strain 1	65.4591
Strain 1	21.4591
Strain 1	71.4591
Strain 1	32.4591
Strain 1	-1.54093
Strain 1	68.4591
Strain 1	58.4591
Strain 1	47.4591
Strain 1	-12.5409
Strain 1	-30.5409
Strain 1	-6.54093
Strain 1	67.4591
Strain 1	-39.5409
Strain 1	37.4591
Strain 1	5.45907
Strain 1	-16.5409
Strain 1	45.4591
Strain 1	30.4591
Strain 1	24.4591
Strain 1	62.4591
Strain 1	-18.5409
Strain 1	61.4591
Strain 1	58.4591
Strain 1	63.4591
Strain 1	24.4591
Strain 1	29.4591
Strain 1	-2.54093
Strain 1	106.459
Strain 1	-42.5409
Strain 1	59.4591
Strain 1	27.4591
Strain 1	35.4591
Strain 1	42.4591
Strain 1	93.4591
Strain 1	36.4591
Strain 1	42.4591
Strain 1	28.4591
Strain 1	5.45907
Strain 1	86.4591
Strain 1	-12.5409
Strain 1	22.4591
Strain 1	90.4591
Strain 1	90.4591
Strain 1	72.4591
Strain 1	100.459
Strain 1	100.459
Strain 1	17.4591
Strain 1	69.4591
Strain 1	119.459
Strain 1	102.459
Strain 1	17.4591
Strain 1	56.4591
Strain 1	79.4591
Strain 1	65.4591
Strain 1	127.459
Strain 1	-9.54093
Strain 1	74.4591
Strain 1	26.4591
Strain 1	85.4591
Strain 1	65.4591
Strain 1	8.45907
Strain 1	38.4591
Strain 1	124.459
Strain 1	9.45907
Strain 1	92.4591
Strain 1	56.4591
Strain 1	119.459
Strain 1	109.459
Strain 1	126.459
Strain 1	87.4591
Strain 1	17.4591
Strain 1	62.4591
Strain 1	59.4591
Strain 1	-13.5409
Strain 1	69.4591
Strain 1	89.4591
Strain 1	100.459
Strain 1	81.4591
Strain 1	10.4591
Strain 1	-13.5409
Strain 1	41.4591
Strain 1	65.4591
Strain 1	92.4591
Strain 1	44.4591
Strain 1	46.4591
Strain 1	27.4591
Strain 1	16.4591
Strain 1	71.4591
Strain 1	90.4591
Strain 1	83.4591
Strain 1	-17.5409
Strain 1	46.4591
Strain 1	-21.5409
Strain 1	81.4591
Strain 1	75.4591
Strain 1	4.45907
Strain 1	36.4591
Strain 1	85.4591
Strain 1	54.4591
Strain 1	37.4591
Strain 1	73.4591
Strain 1	39.4591
Strain 1	63.4591
Strain 1	75.4591
Strain 1	-31.5409
Strain 1	15.4591
Strain 1	2.45907
Strain 1	118.459
Strain 1	-14.5409
Strain 1	112.459
Strain 1	42.4591
Strain 1	97.4591
Strain 1	28.4591
Strain 1	79.4591
Strain 1	77.4591
Strain 1	116.459
Strain 1	56.4591
Strain 1	123.459
Strain 1	36.4591
Strain 1	31.4591
Strain 1	78.4591
Strain 1	64.4591
Strain 1	94.4591
Strain 1	18.4591
Strain 1	23.4591
Strain 1	16.4591
Strain 1	91.4591
Strain 1	-13.5409
Strain 1	57.4591
Strain 1	70.4591
Strain 1	51.4591
Strain 1	41.4591
Strain 1	73.4591
Strain 1	89.4591
Strain 1	101.459
Strain 1	81.4591
Strain 1	105.459
Strain 1	-14.5409
Strain 1	45.4591
Strain 1	134.459
Strain 1	80.4591
Strain 1	38.4591
Strain 1	29.4591
Strain 1	43.4591
Strain 1	2.45907
Strain 1	-0.540927
Strain 1	80.4591
Strain 1	97.4591
Strain 1	40.4591
Strain 1	107.459
Strain 1	90.4591
Strain 1	60.4591
Strain 1	23.4591
Strain 1	98.4591
Strain 1	46.4591
Strain 1	108.459
Strain 1	19.4591
Strain 1	75.4591
Strain 1	18.4591
Strain 1	49.4591
Strain 1	22.4591
Strain 1	86.4591
Strain 1	70.4591
Strain 1	-21.5409
Strain 1	65.4591
Strain 1	104.459
Strain 1	55.4591
Strain 1	54.4591
Strain 1	119.459
Strain 1	47.4591
Strain 1	19.4591
Strain 1	57.4591
Strain 1	101.459
Strain 1	64.4591
Strain 1	-13.5409
Strain 1	95.4591
Strain 1	98.4591
Strain 1	33.4591
Strain 1	92.4591
Strain 1	60.4591
Strain 1	45.4591
Strain 1	70.4591
Strain 1	84.4591
Strain 1	95.4591
Strain 1	71.4591
Strain 1	98.4591
Strain 1	20.4591
Strain 1	73.4591
Strain 1	15.4591
Strain 1	148.459
Strain 1	99.4591
Strain 1	72.4591
Strain 1	96.4591
Strain 1	93.4591
Strain 1	108.459
Strain 1	96.4591
Strain 1	107.459
Strain 1	115.459
Strain 1	-12.5409
Strain 1	96.4591
Strain 1	95.4591
Strain 1	114.459
Strain 1	50.4591
Strain 1	-8.54093
Strain 1	56.4591
Strain 1	109.459
Strain 1	64.4591
Strain 1	94.4591
Strain 1	110.459
Strain 1	72.4591
Strain 1	86.4591
Strain 1	95.4591
Strain 1	98.4591
Strain 1	50.4591
Strain 1	102.459
Strain 1	64.4591
Strain 1	135.459
Strain 1	57.4591
Strain 1	103.459
Strain 1	134.459
Strain 1	95.4591
Strain 1	59.4591
Strain 1	-3.54093
Strain 1	36.4591
Strain 1	118.459
Strain 1	58.4591
Strain 1	83.4591
Strain 1	28.4591
Strain 1	101.459
Strain 1	91.4591
Strain 1	39.4591
Strain 1	98.4591
Strain 1	54.4591
Strain 1	57.4591
Strain 1	124.459
Strain 1	14.4591
Strain 1	104.459
Strain 1	143.459
Strain 1	129.459
Strain 1	70.4591
Strain 1	0.459073
Strain 1	33.4591
Strain 1	10.4591
Strain 1	61.4591
Strain 1	103.459
Strain 1	119.459
Strain 1	127.459
Strain 1	10.4591
Strain 1	23.4591
Strain 1	12.4591
Strain 1	51.4591
Strain 1	71.4591
Strain 1	123.459
Strain 1	35.4591
Strain 1	37.4591
Strain 1	83.4591
Strain 1	100.459
Strain 1	28.4591
Strain 1	80.4591
Strain 1	-9.54093
Strain 1	89.4591
Strain 1	2.45907
Strain 1	5.45907
Strain 1	14.4591
Strain 1	133.459
Strain 1	72.4591
Strain 1	111.459
Strain 1	-0.540927
Strain 1	62.4591
Strain 1	103.459
Strain 1	45.4591
Strain 1	41.4591
Strain 1	17.4591
Strain 1	53.4591
Strain 1	109.459
Strain 1	56.4591
Strain 1	105.459
Strain 1	83.4591
Strain 1	58.4591
Strain 1	125.459
Strain 1	73.4591
Strain 1	110.459
Strain 1	90.4591
Strain 1	57.4591
Strain 1	118.459
Strain 1	50.4591
Strain 1	53.4591
Strain 1	29.4591
Strain 1	39.4591
Strain 1	28.4591
Strain 1	41.4591
Strain 1	-22.5409
Strain 1	33.4591
Strain 1	-34.5409
Strain 1	-2.54093
Strain 1	7.45907
Strain 1	21.4591
Strain 1	-5.54093
Strain 1	21.4591
Strain 1	7.45907
Strain 1	37.4591
Strain 1	23.4591
Strain 1	4.45907
Strain 1	-6.54093
Strain 1	20.4591
Strain 1	-3.54093
Strain 1	19.4591
Strain 1	10.4591
Strain 1	34.4591
Strain 1	-37.5409
Strain 1	2.45907
Strain 1	-35.5409
Strain 1	38.4591
Strain 1	14.4591
Strain 1	48.4591
Strain 1	13.4591
Strain 1	34.4591
Strain 1	-8.54093
Strain 1	51.4591
Strain 1	47.4591
Strain 1	-32.5409
Strain 1	63.4591
Strain 1	47.4591
Strain 1	35.4591
Strain 1	-18.5409
Strain 1	36.4591
Strain 1	40.4591
Strain 1	-6.54093
Strain 1	21.4591
Strain 1	26.4591
Strain 1	15.4591
Strain 1	35.4591
Strain 1	27.4591
Strain 1	41.4591
Strain 1	39.4591
Strain 1	-18.5409
Strain 1	59.4591
Strain 1	6.45907
Strain 1	1.45907
Strain 1	5.45907
Strain 1	11.4591
Strain 1	42.4591
Strain 1	-23.5409
Strain 1	51.4591
Strain 1	30.4591
Strain 1	-21.5409
Strain 1	44.4591
Strain 1	33.4591
Strain 1	51.4591
Strain 1	35.4591
Strain 1	-1.54093
Strain 1	44.4591
Strain 1	37.4591
Strain 1	-28.5409
Strain 1	-18.5409
Strain 1	-6.54093
Strain 1	41.4591
Strain 1	65.4591
Strain 1	62.4591
Strain 1	-10.5409
Strain 1	16.4591
Strain 1	36.4591
Strain 1	20.4591
Strain 1	29.4591
Strain 1	49.4591
Strain 1	31.4591
Strain 1	39.4591
Strain 1	-13.5409
Strain 1	-16.5409
Strain 1	33.4591
Strain 1	78.4591
Strain 1	43.4591
Strain 1	48.4591
Strain 1	32.4591
Strain 1	31.4591
Strain 1	-31.5409
Strain 1	34.4591
Strain 1	31.4591
Strain 1	35.4591
Strain 1	35.4591
Strain 1	34.4591
Strain 1	30.4591
Strain 1	57.4591
Strain 1	63.4591
Strain 1	54.4591
Strain 1	-45.5409
Strain 1	42.4591
Strain 1	26.4591
Strain 1	44.4591
Strain 1	-28.5409
Strain 1	53.4591
Strain 1	-48.5409
Strain 1	34.4591
Strain 1	42.4591
Strain 1	29.4591
Strain 1	92.4591
Strain 1	-2.54093
Strain 1	-11.5409
Strain 1	93.4591
Strain 1	57.4591
Strain 1	48.4591
Strain 1	-8.54093
Strain 1	38.4591
Strain 1	-28.5409
Strain 1	2.45907
Strain 1	31.4591
Strain 1	77.4591
Strain 1	36.4591
Strain 1	25.4591
Strain 1	39.4591
Strain 1	64.4591
Strain 1	61.4591
Strain 1	50.4591
Strain 1	50.4591
Strain 1	61.4591
Strain 1	45.4591
Strain 1	32.4591
Strain 1	38.4591
Strain 1	-43.5409
Strain 1	36.4591
Strain 1	-51.5409
Strain 1	-3.54093
Strain 1	48.4591
Strain 1	51.4591
Strain 1	43.4591
Strain 1	46.4591
Strain 1	59.4591
Strain 1	70.4591
Strain 1	55.4591
Strain 1	-41.5409
Strain 1	69.4591
Strain 1	95.4591
Strain 1	51.4591
Strain 1	37.4591
Strain 1	66.4591
Strain 1	-13.5409
Strain 1	40.4591
Strain 1	55.4591
Strain 1	34.4591
Strain 1	58.4591
Strain 1	18.4591
Strain 1	-0.540927
Strain 1	44.4591
Strain 1	15.4591
Strain 1	46.4591
Strain 1	-48.5409
Strain 1	57.4591
Strain 1	-10.5409
Strain 1	11.4591
Strain 1	64.4591
Strain 1	50.4591
Strain 1	-2.54093
Strain 1	-28.5409
Strain 1	-19.5409
Strain 1	36.4591
Strain 1	-18.5409
Strain 1	36.4591
Strain 1	-43.5409
Strain 1	42.4591
Strain 1	14.4591
Strain 1	22.4591
Strain 1	73.4591
Strain 1	36.4591
Strain 1	21.4591
Strain 1	65.4591
Strain 1	21.4591
Strain 1	-22.5409
Strain 1	20.4591
Strain 1	58.4591
Strain 1	-4.54093
Strain 1	-61.5409
Strain 1	40.4591
Strain 1	45.4591
Strain 1	14.4591
Strain 1	-17.5409
Strain 1	0.459073
Strain 1	32.4591
Strain 1	72.4591
Strain 1	59.4591
Strain 1	-14.5409
Strain 1	92.4591
Strain 1	75.4591
Strain 1	19.4591
Strain 1	87.4591
Strain 1	31.4591
Strain 1	86.4591
Strain 1	5.45907
Strain 1	104.459
Strain 1	-37.5409
Strain 1	59.4591
Strain 1	64.4591
Strain 1	6.45907
Strain 1	66.4591
Strain 1	62.4591
Strain 1	64.4591
Strain 1	36.4591
Strain 1	59.4591
Strain 1	35.4591
Strain 1	56.4591
Strain 1	58.4591
Strain 1	83.4591
Strain 1	52.4591
Strain 1	34.4591
Strain 1	62.4591
Strain 1	-28.5409
Strain 1	62.4591
Strain 1	34.4591
Strain 1	59.4591
Strain 1	46.4591
Strain 1	-25.5409
Strain 1	-24.5409
Strain 1	16.4591
Strain 1	61.4591
Strain 1	30.4591
Strain 1	36.4591
Strain 1	25.4591
Strain 1	62.4591
Strain 1	72.4591
Strain 1	24.4591
Strain 1	38.4591
Strain 1	-38.5409
Strain 1	37.4591
Strain 1	32.4591
Strain 1	86.4591
Strain 1	88.4591
Strain 1	-23.5409
Strain 1	41.4591
Strain 1	33.4591
Strain 1	51.4591
Strain 1	-19.5409
Strain 1	52.4591
Strain 1	21.4591
Strain 1	81.4591
Strain 1	88.4591
Strain 1	45.4591
Strain 1	-13.5409
Strain 1	54.4591
Strain 1	81.4591
Strain 1	-13.5409
Strain 1	73.4591
Strain 1	78.4591
Strain 1	58.4591
Strain 1	41.4591
Strain 1	55.4591
Strain 1	3.45907
Strain 1	61.4591
Strain 1	57.4591
Strain 1	45.4591
Strain 1	93.4591
Strain 1	66.4591
Strain 1	70.4591
Strain 1	66.4591
Strain 1	62.4591
Strain 1	40.4591
Strain 1	66.4591
Strain 1	-33.5409
Strain 1	-2.54093
Strain 1	-7.54093
Strain 1	-28.5409
Strain 1	-41.5409
Strain 1	-16.5409
Strain 1	106.459
Strain 1	75.4591
Strain 1	44.4591
Strain 1	-40.5409
Strain 1	-35.5409
Strain 1	45.4591
Strain 1	-17.5409
Strain 1	25.4591
Strain 1	57.4591
Strain 1	112.459
Strain 1	63.4591
Strain 1	-12.5409
Strain 1	34.4591
Strain 1	63.4591
Strain 1	-19.5409
Strain 1	121.459
Strain 1	1.45907
Strain 1	64.4591
Strain 1	54.4591
Strain 1	87.4591
Strain 1	90.4591
Strain 1	30.4591
Strain 1	43.4591
Strain 1	-34.5409
Strain 1	29.4591
Strain 1	70.4591
Strain 1	108.459
Strain 1	-18.5409
Strain 1	77.4591
Strain 1	117.459
Strain 1	64.4591
Strain 1	-45.5409
Strain 1	62.4591
Strain 1	41.4591
Strain 1	40.4591
Strain 1	34.4591
Strain 1	90.4591
Strain 1	102.459
Strain 1	14.4591
Strain 1	39.4591
Strain 1	81.4591
Strain 1	4.45907
Strain 1	79.4591
Strain 1	100.459
Strain 1	72.4591
Strain 1	-17.5409
Strain 1	46.4591
Strain 1	88.4591
Strain 1	20.4591
Strain 1	61.4591
Strain 1	-17.5409
Strain 1	71.4591
Strain 1	34.4591
Strain 1	79.4591
Strain 1	-12.5409
Strain 1	132.459
Strain 1	88.4591
Strain 1	94.4591
Strain 1	40.4591
Strain 1	45.4591
Strain 1	71.4591
Strain 1	108.459
Strain 1	86.4591
Strain 1	106.459
Strain 1	42.4591
Strain 1	69.4591
Strain 1	41.4591
Strain 1	112.459
Strain 1	94.4591
Strain 1	104.459
Strain 1	64.4591
Strain 1	30.4591
Strain 1	70.4591
Strain 1	-22.5409
Strain 1	63.4591
Strain 1	3.45907
Strain 1	86.4591
Strain 1	-27.5409
Strain 1	62.4591
Strain 1	61.4591
Strain 1	79.4591
Strain 1	16.4591
Strain 1	-16.5409
Strain 1	79.4591
Strain 1	84.4591
Strain 1	18.4591
Strain 1	-1.54093
Strain 1	85.4591
Strain 1	60.4591
Strain 1	52.4591
Strain 1	88.4591
Strain 1	83.4591
Strain 1	58.4591
Strain 1	-33.5409
Strain 1	51.4591
Strain 1	-29.5409
Strain 1	67.4591
Strain 1	86.4591
Strain 1	37.4591
Strain 1	12.4591
Strain 1	-16.5409
Strain 1	-2.54093
Strain 1	75.4591
Strain 1	-18.5409
Strain 1	-27.5409
Strain 1	38.4591
Strain 1	25.4591
Strain 1	84.4591
Strain 1	32.4591
Strain 1	-35.5409
Strain 1	61.4591
Strain 1	15.4591
Strain 1	69.4591
Strain 1	-33.5409
Strain 1	-27.5409
Strain 1	23.4591
Strain 1	32.4591
Strain 1	55.4591
Strain 1	38.4591
Strain 1	11.4591
Strain 1	5.45907
Strain 1	36.4591
Strain 1	39.4591
Strain 1	25.4591
Strain 1	52.4591
Strain 1	35.4591
Strain 1	-56.5409
Strain 1	36.4591
Strain 1	2.45907
Strain 1	6.45907
Strain 1	40.4591
Strain 1	22.4591
Strain 1	19.4591
Strain 1	-12.5409
Strain 1	53.4591
Strain 1	33.4591
Strain 1	-27.5409
Strain 1	3.45907
Strain 1	40.4591
Strain 1	42.4591
Strain 1	32.4591
Strain 1	55.4591
Strain 1	72.4591
Strain 1	-5.54093
Strain 1	-31.5409
Strain 1	38.4591
Strain 1	69.4591
Strain 1	26.4591
Strain 1	54.4591
Strain 1	35.4591
Strain 1	87.4591
Strain 1	-27.5409
Strain 1	41.4591
Strain 1	51.4591
Strain 1	94.4591
Strain 1	57.4591
Strain 1	54.4591
Strain 1	40.4591
Strain 1	87.4591
Strain 1	12.4591
Strain 1	-34.5409
Strain 1	12.4591
Strain 1	44.4591
Strain 1	5.45907
Strain 1	46.4591
Strain 1	73.4591
Strain 1	-16.5409
Strain 1	-26.5409
Strain 1	-23.5409
Strain 1	-7.54093
Strain 1	-17.5409
Strain 1	-9.54093
Strain 1	3.45907
Strain 1	39.4591
Strain 1	66.4591
Strain 1	69.4591
Strain 1	31.4591
Strain 1	-19.5409
Strain 1	76.4591
Strain 1	12.4591
Strain 1	-17.5409
Strain 1	16.4591
Strain 1	101.459
Strain 1	-40.5409
Strain 1	101.459
Strain 1	74.4591
Strain 1	62.4591
Strain 1	50.4591
Strain 1	47.4591
Strain 1	3.45907
Strain 1	64.4591
Strain 1	41.4591
Strain 1	138.459
Strain 1	115.459
Strain 1	136.459
Strain 1	-20.5409
Strain 1	100.459
Strain 1	118.459
Strain 1	101.459
Strain 1	109.459
Strain 1	58.4591
Strain 1	101.459
Strain 1	85.4591
Strain 1	66.4591
Strain 1	-13.5409
Strain 1	57.4591
Strain 1	3.45907
Strain 1	-18.5409
Strain 1	64.4591
Strain 1	0.459073
Strain 1	49.4591
Strain 1	17.4591
Strain 1	24.4591
Strain 1	92.4591
Strain 1	99.4591
Strain 1	16.4591
Strain 1	100.459
Strain 1	41.4591
Strain 1	59.4591
Strain 1	113.459
Strain 1	79.4591
Strain 1	73.4591
Strain 1	1.45907
Strain 1	76.4591
Strain 1	128.459
Strain 1	10.4591
Strain 1	81.4591
Strain 1	80.4591
Strain 1	-27.5409
Strain 1	47.4591
Strain 1	129.459
Strain 1	-4.54093
Strain 1	91.4591
Strain 1	14.4591
Strain 1	-20.5409
Strain 1	46.4591
Strain 1	76.4591
Strain 1	81.4591
Strain 1	62.4591
Strain 1	-22.5409
Strain 1	42.4591
Strain 1	67.4591
Strain 1	53.4591
Strain 1	2.45907
Strain 1	-18.5409
Strain 1	83.4591
Strain 1	120.459
Strain 1	130.459
Strain 1	92.4591
Strain 1	65.4591
Strain 1	-14.5409
Strain 1	108.459
Strain 1	56.4591
Strain 1	118.459
Strain 1	92.4591
Strain 1	121.459
Strain 1	48.4591
Strain 1	-18.5409
Strain 1	96.4591
Strain 1	50.4591
Strain 1	109.459
Strain 1	-22.5409
Strain 1	61.4591
Strain 1	10.4591
Strain 1	20.4591
Strain 1	45.4591
Strain 1	30.4591
Strain 1	8.45907
Strain 1	120.459
Strain 1	65.4591
Strain 1	72.4591
Strain 1	101.459
Strain 1	98.4591
Strain 1	69.4591
Strain 1	98.4591
Strain 1	67.4591
Strain 1	9.45907
Strain 1	81.4591
Strain 1	-6.54093
Strain 1	-13.5409
Strain 1	23.4591
Strain 1	83.4591
Strain 1	89.4591
Strain 1	63.4591
Strain 1	118.459
Strain 1	86.4591
Strain 1	65.4591
Strain 1	85.4591
Strain 1	114.459
Strain 1	57.4591
Strain 1	40.4591
Strain 1	94.4591
Strain 1	12.4591
Strain 1	113.459
Strain 1	7.45907
Strain 1	43.4591
Strain 1	137.459
Strain 1	7.45907
Strain 1	78.4591
Strain 1	7.45907
Strain 1	-2.54093
Strain 1	15.4591
Strain 1	3.45907
Strain 1	138.459
Strain 1	-13.5409
Strain 1	45.4591
Strain 1	36.4591
Strain 1	-15.5409
Strain 1	12.4591
Strain 1	-30.5409
Strain 1	80.4591
Strain 1	118.459
Strain 1	41.4591
Strain 1	37.4591
Strain 1	83.4591
Strain 1	57.4591
Strain 1	28.4591
Strain 1	25.4591
Strain 1	4.45907
Strain 1	93.4591
Strain 1	104.459
Strain 1	55.4591
Strain 1	82.4591
Strain 1	101.459
Strain 1	100.459
Strain 1	124.459
Strain 1	75.4591
Strain 1	7.45907
Strain 1	2.45907
Strain 1	15.4591
Strain 1	-20.5409
Strain 1	6.45907
Strain 1	17.4591
Strain 1	29.4591
Strain 1	114.459
Strain 1	3.45907
Strain 1	91.4591
Strain 1	112.459
Strain 1	43.4591
Strain 1	37.4591
Strain 1	80.4591
Strain 1	-6.54093
Strain 1	73.4591
Strain 1	1.45907
Strain 1	113.459
Strain 1	83.4591
Strain 1	50.4591
Strain 1	85.4591
Strain 1	104.459
Strain 1	2.45907
Strain 1	-3.54093
Strain 1	126.459
Strain 1	90.4591
Strain 1	102.459
Strain 1	98.4591
Strain 1	0.459073
Strain 1	19.4591
Strain 1	12.4591
Strain 1	-0.540927
Strain 1	110.459
Strain 1	-18.5409
Strain 1	55.4591
Strain 1	50.4591
Strain 1	62.4591
Strain 1	126.459
Strain 1	117.459
Strain 1	-10.5409
Strain 1	30.4591
Strain 1	20.4591
Strain 1	75.4591
Strain 1	93.4591
Strain 1	101.459
Strain 1	20.4591
Strain 1	143.459
Strain 1	75.4591
Strain 1	102.459
Strain 1	62.4591
Strain 1	22.4591
Strain 1	108.459
Strain 1	133.459
Strain 1	101.459
Strain 1	2.45907
Strain 1	-18.5409
Strain 1	131.459
Strain 1	62.4591
Strain 1	6.45907
Strain 1	-15.5409
Strain 1	123.459
Strain 1	65.4591
Strain 1	114.459
Strain 1	97.4591
Strain 1	64.4591
Strain 1	28.4591
Strain 1	-8.54093
Strain 1	69.4591
Strain 1	-38.5409
Strain 1	9.45907
Strain 1	13.4591
Strain 1	13.4591
Strain 1	3.45907
Strain 1	0.459073
Strain 1	77.4591
Strain 1	85.4591
Strain 1	48.4591
Strain 1	105.459
Strain 1	86.4591
Strain 1	72.4591
Strain 1	-51.5409
Strain 1	-39.5409
Strain 1	-51.5409
Strain 1	75.4591
Strain 1	3.45907
Strain 1	43.4591
Strain 1	-5.54093
Strain 1	102.459
Strain 1	-6.54093
Strain 1	93.4591
Strain 1	-10.5409
Strain 1	93.4591
Strain 1	35.4591
Strain 1	11.4591
Strain 1	65.4591
Strain 1	29.4591
Strain 1	34.4591
Strain 1	12.4591
Strain 1	53.4591
Strain 1	39.4591
Strain 1	-16.5409
Strain 1	85.4591
Strain 1	-13.5409
Strain 1	34.4591
Strain 1	-7.54093
Strain 1	96.4591
Strain 1	22.4591
Strain 1	-12.5409
Strain 1	32.4591
Strain 1	32.4591
Strain 1	52.4591
Strain 1	20.4591
Strain 1	40.4591
Strain 1	89.4591
Strain 1	81.4591
Strain 1	10.4591
Strain 1	39.4591
Strain 1	98.4591
Strain 1	-18.5409
Strain 1	87.4591
Strain 1	76.4591
Strain 1	64.4591
Strain 1	77.4591
Strain 1	47.4591
Strain 1	14.4591
Strain 1	91.4591
Strain 1	72.4591
Strain 1	67.4591
Strain 1	23.4591
Strain 1	33.4591
Strain 1	83.4591
Strain 1	64.4591
Strain 1	20.4591
Strain 1	20.4591
Strain 1	69.4591
Strain 1	17.4591
Strain 1	49.4591
Strain 1	-12.5409
Strain 1	107.459
Strain 1	96.4591
Strain 1	18.4591
Strain 1	53.4591
Strain 1	86.4591
Strain 1	44.4591
Strain 1	93.4591
Strain 1	69.4591
Strain 1	0.459073
Strain 1	95.4591
Strain 1	105.459
Strain 1	59.4591
Strain 1	-12.5409
Strain 1	113.459
Strain 1	90.4591
Strain 1	51.4591
Strain 1	51.4591
Strain 1	38.4591
Strain 1	117.459
Strain 1	20.4591
Strain 1	103.459
Strain 2	2.45907
Strain 2	-14.5409
Strain 2	-1.54093
Strain 2	15.4591
Strain 2	23.4591
Strain 2	-24.5409
Strain 2	-40.5409
Strain 2	38.4591
Strain 2	19.4591
Strain 2	1.45907
Strain 2	-37.5409
Strain 2	-31.5409
Strain 2	-46.5409
Strain 2	2.45907
Strain 2	-11.5409
Strain 2	-51.5409
Strain 2	-6.54093
Strain 2	3.45907
Strain 2	-29.5409
Strain 2	-19.5409
Strain 2	-41.5409
Strain 2	2.45907
Strain 2	27.4591
Strain 2	-18.5409
Strain 2	-21.5409
Strain 2	-10.5409
Strain 2	-14.5409
Strain 2	-4.54093
Strain 2	-44.5409
Strain 2	-4.54093
Strain 2	-35.5409
Strain 2	-27.5409
Strain 2	-26.5409
Strain 2	-43.5409
Strain 2	-46.5409
Strain 2	-5.54093
Strain 2	3.45907
Strain 2	-5.54093
Strain 2	65.4591
Strain 2	-1.54093
Strain 2	23.4591
Strain 2	37.4591
Strain 2	29.4591
Strain 2	14.4591
Strain 2	-33.5409
Strain 2	17.4591
Strain 2	-28.5409
Strain 2	4.45907
Strain 2	37.4591
Strain 2	46.4591
Strain 2	39.4591
Strain 2	29.4591
Strain 2	28.4591
Strain 2	-48.5409
Strain 2	62.4591
Strain 2	29.4591
Strain 2	23.4591
Strain 2	36.4591
Strain 2	-29.5409
Strain 2	37.4591
Strain 2	-30.5409
Strain 2	-4.54093
Strain 2	-34.5409
Strain 2	53.4591
Strain 2	62.4591
Strain 2	-1.54093
Strain 2	52.4591
Strain 2	6.45907
Strain 2	49.4591
Strain 2	-1.54093
Strain 2	-23.5409
Strain 2	76.4591
Strain 2	6.45907
Strain 2	-10.5409
Strain 2	-26.5409
Strain 2	16.4591
Strain 2	41.4591
Strain 2	63.4591
Strain 2	48.4591
Strain 2	75.4591
Strain 2	49.4591
Strain 2	72.4591
Strain 2	12.4591
Strain 2	31.4591
Strain 2	65.4591
Strain 2	80.4591
Strain 2	-29.5409
Strain 2	0.459073
Strain 2	59.4591
Strain 2	-18.5409
Strain 2	30.4591
Strain 2	-51.5409
Strain 2	46.4591
Strain 2	40.4591
Strain 2	4.45907
Strain 2	47.4591
Strain 2	41.4591
Strain 2	41.4591
Strain 2	81.4591
Strain 2	87.4591
Strain 2	-23.5409
Strain 2	66.4591
Strain 2	49.4591
Strain 2	26.4591
Strain 2	42.4591
Strain 2	24.4591
Strain 2	53.4591
Strain 2	66.4591
Strain 2	-28.5409
Strain 2	93.4591
Strain 2	-20.5409
Strain 2	55.4591
Strain 2	69.4591
Strain 2	73.4591
Strain 2	-11.5409
Strain 2	-26.5409
Strain 2	-17.5409
Strain 2	30.4591
Strain 2	57.4591
Strain 2	-13.5409
Strain 2	-11.5409
Strain 2	-3.54093
Strain 2	-15.5409
Strain 2	58.4591
Strain 2	61.4591
Strain 2	77.4591
Strain 2	71.4591
Strain 2	19.4591
Strain 2	71.4591
Strain 2	55.4591
Strain 2	58.4591
Strain 2	57.4591
Strain 2	87.4591
Strain 2	4.45907
Strain 2	26.4591
Strain 2	66.4591
Strain 2	-9.54093
Strain 2	11.4591
Strain 2	-0.540927
Strain 2	-45.5409
Strain 2	73.4591
Strain 2	30.4591
Strain 2	25.4591
Strain 2	80.4591
Strain 2	19.4591
Strain 2	38.4591
Strain 2	57.4591
Strain 2	61.4591
Strain 2	-16.5409
Strain 2	-26.5409
Strain 2	79.4591
Strain 2	66.4591
Strain 2	6.45907
Strain 2	-8.54093
Strain 2	-29.5409
Strain 2	81.4591
Strain 2	17.4591
Strain 2	45.4591
Strain 2	-25.5409
Strain 2	74.4591
Strain 2	34.4591
Strain 2	107.459
Strain 2	55.4591
Strain 2	20.4591
Strain 2	-15.5409
Strain 2	23.4591
Strain 2	79.4591
Strain 2	67.4591
Strain 2	76.4591
Strain 2	-54.5409
Strain 2	-0.540927
Strain 2	11.4591
Strain 2	70.4591
Strain 2	-16.5409
Strain 2	70.4591
Strain 2	14.4591
Strain 2	77.4591
Strain 2	104.459
Strain 2	32.4591
Strain 2	31.4591
Strain 2	15.4591
Strain 2	5.45907
Strain 2	-30.5409
Strain 2	56.4591
Strain 2	115.459
Strain 2	66.4591
Strain 2	97.4591
Strain 2	-4.54093
Strain 2	10.4591
Strain 2	62.4591
Strain 2	50.4591
Strain 2	103.459
Strain 2	113.459
Strain 2	35.4591
Strain 2	-37.5409
Strain 2	120.459
Strain 2	40.4591
Strain 2	99.4591
Strain 2	9.45907
Strain 2	44.4591
Strain 2	155.459
Strain 2	44.4591
Strain 2	29.4591
Strain 2	90.4591
Strain 2	-5.54093
Strain 2	115.459
Strain 2	132.459
Strain 2	106.459
Strain 2	43.4591
Strain 2	148.459
Strain 2	104.459
Strain 2	151.459
Strain 2	28.4591
Strain 2	-53.5409
Strain 2	116.459
Strain 2	113.459
Strain 2	98.4591
Strain 2	104.459
Strain 2	6.45907
Strain 2	43.4591
Strain 2	73.4591
Strain 2	43.4591
Strain 2	2.45907
Strain 2	114.459
Strain 2	33.4591
Strain 2	44.4591
Strain 2	106.459
Strain 2	66.4591
Strain 2	120.459
Strain 2	-8.54093
Strain 2	98.4591
Strain 2	105.459
Strain 2	114.459
Strain 2	90.4591
Strain 2	108.459
Strain 2	59.4591
Strain 2	50.4591
Strain 2	114.459
Strain 2	106.459
Strain 2	55.4591
Strain 2	77.4591
Strain 2	8.45907
Strain 2	25.4591
Strain 2	18.4591
Strain 2	2.45907
Strain 2	64.4591
Strain 2	105.459
Strain 2	-5.54093
Strain 2	-2.54093
Strain 2	118.459
Strain 2	25.4591
Strain 2	34.4591
Strain 2	56.4591
Strain 2	2.45907
Strain 2	-12.5409
Strain 2	10.4591
Strain 2	41.4591
Strain 2	2.45907
Strain 2	11.4591
Strain 2	-5.54093
Strain 2	85.4591
Strain 2	88.4591
Strain 2	53.4591
Strain 2	106.459
Strain 2	8.45907
Strain 2	74.4591
Strain 2	-23.5409
Strain 2	11.4591
Strain 2	72.4591
Strain 2	38.4591
Strain 2	86.4591
Strain 2	78.4591
Strain 2	43.4591
Strain 2	40.4591
Strain 2	62.4591
Strain 2	54.4591
Strain 2	13.4591
Strain 2	92.4591
Strain 2	10.4591
Strain 2	-0.540927
Strain 2	94.4591
Strain 2	115.459
Strain 2	73.4591
Strain 2	19.4591
Strain 2	92.4591
Strain 2	27.4591
Strain 2	15.4591
Strain 2	51.4591
Strain 2	92.4591
Strain 2	80.4591
Strain 2	75.4591
Strain 2	20.4591
Strain 2	74.4591
Strain 2	51.4591
Strain 2	83.4591
Strain 2	106.459
Strain 2	102.459
Strain 2	142.459
Strain 2	113.459
Strain 2	-1.54093
Strain 2	167.459
Strain 2	157.459
Strain 2	-23.5409
Strain 2	127.459
Strain 2	109.459
Strain 2	68.4591
Strain 2	54.4591
Strain 2	146.459
Strain 2	152.459
Strain 2	131.459
Strain 2	47.4591
Strain 2	127.459
Strain 2	45.4591
Strain 2	15.4591
Strain 2	35.4591
Strain 2	68.4591
Strain 2	150.459
Strain 2	104.459
Strain 2	119.459
Strain 2	13.4591
Strain 2	4.45907
Strain 2	137.459
Strain 2	65.4591
Strain 2	71.4591
Strain 2	93.4591
Strain 2	134.459
Strain 2	-28.5409
Strain 2	26.4591
Strain 2	93.4591
Strain 2	71.4591
Strain 2	122.459
Strain 2	29.4591
Strain 2	145.459
Strain 2	86.4591
Strain 2	69.4591
Strain 2	94.4591
Strain 2	165.459
Strain 2	53.4591
Strain 2	69.4591
Strain 2	95.4591
Strain 2	94.4591
Strain 2	105.459
Strain 2	126.459
Strain 2	84.4591
Strain 2	103.459
Strain 2	34.4591
Strain 2	129.459
Strain 2	106.459
Strain 2	50.4591
Strain 2	86.4591
Strain 2	111.459
Strain 2	90.4591
Strain 2	74.4591
Strain 2	92.4591
Strain 2	133.459
Strain 2	27.4591
Strain 2	22.4591
Strain 2	42.4591
Strain 2	41.4591
Strain 2	48.4591
Strain 2	82.4591
Strain 2	120.459
Strain 2	85.4591
Strain 2	89.4591
Strain 2	36.4591
Strain 2	97.4591
Strain 2	115.459
Strain 2	87.4591
Strain 2	123.459
Strain 2	113.459
Strain 2	114.459
Strain 2	6.45907
Strain 2	93.4591
Strain 2	-31.5409
Strain 2	124.459
Strain 2	144.459
Strain 2	45.4591
Strain 2	64.4591
Strain 2	4.45907
Strain 2	27.4591
Strain 2	73.4591
Strain 2	115.459
Strain 2	89.4591
Strain 2	-3.54093
Strain 2	-0.540927
Strain 2	57.4591
Strain 2	6.45907
Strain 2	4.45907
Strain 2	98.4591
Strain 2	30.4591
Strain 2	27.4591
Strain 2	138.459
Strain 2	81.4591
Strain 2	61.4591
Strain 2	7.45907
Strain 2	110.459
Strain 2	34.4591
Strain 2	70.4591
Strain 2	40.4591
Strain 2	-15.5409
Strain 2	-15.5409
Strain 2	20.4591
Strain 2	85.4591
Strain 2	48.4591
Strain 2	7.45907
Strain 2	77.4591
Strain 2	7.45907
Strain 2	95.4591
Strain 2	0.459073
Strain 2	91.4591
Strain 2	76.4591
Strain 2	97.4591
Strain 2	22.4591
Strain 2	24.4591
Strain 2	60.4591
Strain 2	70.4591
Strain 2	8.45907
Strain 2	63.4591
Strain 2	109.459
Strain 2	68.4591
Strain 2	65.4591
Strain 2	15.4591
Strain 2	66.4591
Strain 2	80.4591
Strain 2	88.4591
Strain 2	90.4591
Strain 2	36.4591
Strain 2	80.4591
Strain 2	4.45907
Strain 2	114.459
Strain 2	25.4591
Strain 2	111.459
Strain 2	21.4591
Strain 2	75.4591
Strain 2	0.459073
Strain 2	22.4591
Strain 2	69.4591
Strain 2	81.4591
Strain 2	99.4591
Strain 2	84.4591
Strain 2	45.4591
Strain 2	58.4591
Strain 2	27.4591
Strain 2	53.4591
Strain 2	53.4591
Strain 2	28.4591
Strain 2	38.4591
Strain 2	85.4591
Strain 2	63.4591
Strain 2	75.4591
Strain 2	91.4591
Strain 2	55.4591
Strain 2	107.459
Strain 2	138.459
Strain 2	65.4591
Strain 2	-11.5409
Strain 2	65.4591
Strain 2	124.459
Strain 2	68.4591
Strain 2	152.459
Strain 2	-35.5409
Strain 2	119.459
Strain 2	146.459
Strain 2	143.459
Strain 2	112.459
Strain 2	123.459
Strain 2	99.4591
Strain 2	110.459
Strain 2	58.4591
Strain 2	20.4591
Strain 2	156.459
Strain 2	147.459
Strain 2	60.4591
Strain 2	119.459
Strain 2	7.45907
Strain 2	47.4591
Strain 2	11.4591
Strain 2	128.459
Strain 2	110.459
Strain 2	11.4591
Strain 2	11.4591
Strain 2	17.4591
Strain 2	105.459
Strain 2	150.459
Strain 2	80.4591
Strain 2	112.459
Strain 2	121.459
Strain 2	118.459
Strain 2	62.4591
Strain 2	93.4591
Strain 2	8.45907
Strain 2	154.459
Strain 2	116.459
Strain 2	125.459
Strain 2	14.4591
Strain 2	51.4591
Strain 2	145.459
Strain 2	84.4591
Strain 2	87.4591
Strain 2	72.4591
Strain 2	151.459
Strain 2	87.4591
Strain 2	117.459
Strain 2	133.459
Strain 2	122.459
Strain 2	130.459
Strain 2	150.459
Strain 2	124.459
Strain 2	35.4591
Strain 2	94.4591
Strain 2	112.459
Strain 2	103.459
Strain 2	84.4591
Strain 2	43.4591
Strain 2	88.4591
Strain 2	9.45907
Strain 2	76.4591
Strain 2	140.459
Strain 2	120.459
Strain 2	77.4591
Strain 2	104.459
Strain 2	95.4591
Strain 2	72.4591
Strain 2	110.459
Strain 2	44.4591
Strain 2	143.459
Strain 2	112.459
Strain 2	110.459
Strain 2	148.459
Strain 2	45.4591
Strain 2	109.459
Strain 2	107.459
Strain 2	65.4591
Strain 2	64.4591
Strain 2	9.45907
Strain 2	125.459
Strain 2	29.4591
Strain 2	109.459
Strain 2	39.4591
Strain 2	-5.54093
Strain 2	58.4591
Strain 2	115.459
Strain 2	15.4591
Strain 2	42.4591
Strain 2	-3.54093
Strain 2	127.459
Strain 2	67.4591
Strain 2	92.4591
Strain 2	32.4591
Strain 2	8.45907
Strain 2	48.4591
Strain 2	93.4591
Strain 2	116.459
Strain 2	65.4591
Strain 2	3.45907
Strain 2	73.4591
Strain 2	100.459
Strain 2	34.4591
Strain 2	110.459
Strain 2	111.459
Strain 2	102.459
Strain 2	104.459
Strain 2	41.4591
Strain 2	-6.54093
Strain 2	104.459
Strain 2	9.45907
Strain 2	-27.5409
Strain 2	14.4591
Strain 2	15.4591
Strain 2	25.4591
Strain 2	36.4591
Strain 2	8.45907
Strain 2	5.45907
Strain 2	-17.5409
Strain 2	-19.5409
Strain 2	-0.540927
Strain 2	14.4591
Strain 2	-39.5409
Strain 2	15.4591
Strain 2	35.4591
Strain 2	-9.54093
Strain 2	-35.5409
Strain 2	-26.5409
Strain 2	27.4591
Strain 2	-18.5409
Strain 2	-40.5409
Strain 2	11.4591
Strain 2	-9.54093
Strain 2	6.45907
Strain 2	2.45907
Strain 2	24.4591
Strain 2	32.4591
Strain 2	55.4591
Strain 2	16.4591
Strain 2	-3.54093
Strain 2	25.4591
Strain 2	30.4591
Strain 2	-53.5409
Strain 2	54.4591
Strain 2	46.4591
Strain 2	45.4591
Strain 2	10.4591
Strain 2	24.4591
Strain 2	-41.5409
Strain 2	32.4591
Strain 2	44.4591
Strain 2	68.4591
Strain 2	55.4591
Strain 2	-39.5409
Strain 2	-27.5409
Strain 2	31.4591
Strain 2	60.4591
Strain 2	-49.5409
Strain 2	49.4591
Strain 2	35.4591
Strain 2	9.45907
Strain 2	-3.54093
Strain 2	16.4591
Strain 2	37.4591
Strain 2	48.4591
Strain 2	-41.5409
Strain 2	33.4591
Strain 2	-30.5409
Strain 2	65.4591
Strain 2	59.4591
Strain 2	44.4591
Strain 2	23.4591
Strain 2	37.4591
Strain 2	5.45907
Strain 2	24.4591
Strain 2	49.4591
Strain 2	-14.5409
Strain 2	65.4591
Strain 2	-21.5409
Strain 2	-21.5409
Strain 2	4.45907
Strain 2	-0.540927
Strain 2	66.4591
Strain 2	57.4591
Strain 2	-14.5409
Strain 2	39.4591
Strain 2	37.4591
Strain 2	48.4591
Strain 2	-4.54093
Strain 2	-38.5409
Strain 2	41.4591
Strain 2	29.4591
Strain 2	41.4591
Strain 2	59.4591
Strain 2	-16.5409
Strain 2	56.4591
Strain 2	39.4591
Strain 2	12.4591
Strain 2	15.4591
Strain 2	94.4591
Strain 2	56.4591
Strain 2	-5.54093
Strain 2	49.4591
Strain 2	28.4591
Strain 2	55.4591
Strain 2	-20.5409
Strain 2	18.4591
Strain 2	52.4591
Strain 2	3.45907
Strain 2	92.4591
Strain 2	14.4591
Strain 2	11.4591
Strain 2	29.4591
Strain 2	71.4591
Strain 2	64.4591
Strain 2	97.4591
Strain 2	81.4591
Strain 2	35.4591
Strain 2	-0.540927
Strain 2	49.4591
Strain 2	35.4591
Strain 2	38.4591
Strain 2	98.4591
Strain 2	40.4591
Strain 2	50.4591
Strain 2	-17.5409
Strain 2	55.4591
Strain 2	27.4591
Strain 2	19.4591
Strain 2	47.4591
Strain 2	-3.54093
Strain 2	-1.54093
Strain 2	109.459
Strain 2	15.4591
Strain 2	59.4591
Strain 2	40.4591
Strain 2	35.4591
Strain 2	90.4591
Strain 2	30.4591
Strain 2	69.4591
Strain 2	-10.5409
Strain 2	-15.5409
Strain 2	54.4591
Strain 2	46.4591
Strain 2	-36.5409
Strain 2	50.4591
Strain 2	114.459
Strain 2	35.4591
Strain 2	26.4591
Strain 2	48.4591
Strain 2	-0.540927
Strain 2	143.459
Strain 2	63.4591
Strain 2	93.4591
Strain 2	62.4591
Strain 2	135.459
Strain 2	18.4591
Strain 2	62.4591
Strain 2	-38.5409
Strain 2	61.4591
Strain 2	26.4591
Strain 2	36.4591
Strain 2	29.4591
Strain 2	13.4591
Strain 2	50.4591
Strain 2	62.4591
Strain 2	-18.5409
Strain 2	121.459
Strain 2	17.4591
Strain 2	11.4591
Strain 2	54.4591
Strain 2	93.4591
Strain 2	82.4591
Strain 2	71.4591
Strain 2	52.4591
Strain 2	45.4591
Strain 2	76.4591
Strain 2	109.459
Strain 2	19.4591
Strain 2	-9.54093
Strain 2	106.459
Strain 2	55.4591
Strain 2	73.4591
Strain 2	53.4591
Strain 2	20.4591
Strain 2	12.4591
Strain 2	42.4591
Strain 2	101.459
Strain 2	68.4591
Strain 2	99.4591
Strain 2	5.45907
Strain 2	1.45907
Strain 2	36.4591
Strain 2	-42.5409
Strain 2	46.4591
Strain 2	90.4591
Strain 2	69.4591
Strain 2	1.45907
Strain 2	72.4591
Strain 2	54.4591
Strain 2	49.4591
Strain 2	33.4591
Strain 2	44.4591
Strain 2	51.4591
Strain 2	-11.5409
Strain 2	37.4591
Strain 2	118.459
Strain 2	41.4591
Strain 2	15.4591
Strain 2	54.4591
Strain 2	29.4591
Strain 2	112.459
Strain 2	70.4591
Strain 2	-33.5409
Strain 2	43.4591
Strain 2	34.4591
Strain 2	53.4591
Strain 2	2.45907
Strain 2	86.4591
Strain 2	31.4591
Strain 2	73.4591
Strain 2	49.4591
Strain 2	59.4591
Strain 2	-25.5409
Strain 2	57.4591
Strain 2	50.4591
Strain 2	8.45907
Strain 2	92.4591
Strain 2	56.4591
Strain 2	54.4591
Strain 2	83.4591
Strain 2	42.4591
Strain 2	38.4591
Strain 2	83.4591
Strain 2	108.459
Strain 2	90.4591
Strain 2	50.4591
Strain 2	74.4591
Strain 2	52.4591
Strain 2	26.4591
Strain 2	50.4591
Strain 2	49.4591
Strain 2	47.4591
Strain 2	76.4591
Strain 2	71.4591
Strain 2	51.4591
Strain 2	-33.5409
Strain 2	54.4591
Strain 2	41.4591
Strain 2	41.4591
Strain 2	-40.5409
Strain 2	68.4591
Strain 2	66.4591
Strain 2	46.4591
Strain 2	68.4591
Strain 2	63.4591
Strain 2	34.4591
Strain 2	103.459
Strain 2	-20.5409
Strain 2	76.4591
Strain 2	63.4591
Strain 2	91.4591
Strain 2	78.4591
Strain 2	38.4591
Strain 2	106.459
Strain 2	21.4591
Strain 2	32.4591
Strain 2	40.4591
Strain 2	41.4591
Strain 2	-41.5409
Strain 2	85.4591
Strain 2	39.4591
Strain 2	76.4591
Strain 2	97.4591
Strain 2	28.4591
Strain 2	35.4591
Strain 2	50.4591
Strain 2	88.4591
Strain 2	-6.54093
Strain 2	62.4591
Strain 2	-3.54093
Strain 2	46.4591
Strain 2	14.4591
Strain 2	53.4591
Strain 2	44.4591
Strain 2	90.4591
Strain 2	84.4591
Strain 2	48.4591
Strain 2	24.4591
Strain 2	92.4591
Strain 2	99.4591
Strain 2	9.45907
Strain 2	41.4591
Strain 2	31.4591
Strain 2	6.45907
Strain 2	10.4591
Strain 2	-31.5409
Strain 2	6.45907
Strain 2	38.4591
Strain 2	81.4591
Strain 2	46.4591
Strain 2	84.4591
[truncated: 1,703 more rows]
