# Supplementary material for: Yeast cell fate control by temporal redundancy modulation of transcription factor paralogs
Source: Nat Commun. 2021 May 25;12:3145. doi: 10.1038/s41467-021-23425-0 (PMC8149833; doi:10.1038/s41467-021-23425-0)
Supplement: Supplementary file 9 — Source Data [file 41467_2021_23425_MOESM9_ESM.zip › Source Data/Supplementary Fig. 14h.xlsx]

## Sheet: Sheet1
Strain	Nucl. loc. (a.u.)		Strain	Mean
Strain 1	57.0876		Strain 1	59.2473
Strain 1	72.1199		Strain 2	51.514
Strain 1	34.9169
Strain 1	27.1515
Strain 1	56.2008
Strain 1	52.4431
Strain 1	26.6116
Strain 1	23.8327
Strain 1	123.047
Strain 1	30.2619
Strain 1	126.077
Strain 1	40.9297
Strain 1	86.2475
Strain 1	58.8636
Strain 1	107.449
Strain 1	40.2463
Strain 1	111.258
Strain 1	91.8796
Strain 1	65.0291
Strain 1	168.399
Strain 1	142.156
Strain 1	96.1543
Strain 1	28.8945
Strain 1	55.5386
Strain 1	36.0009
Strain 1	100.727
Strain 1	57.9279
Strain 1	71.5916
Strain 1	69.4242
Strain 1	43.1081
Strain 1	38.9666
Strain 1	48.146
Strain 1	37.3845
Strain 1	42.6765
Strain 1	64.7654
Strain 1	49.4936
Strain 1	55.8532
Strain 1	58.1338
Strain 1	41.7559
Strain 1	65.499
Strain 1	56.1839
Strain 1	41.7892
Strain 1	30.5841
Strain 1	56.4816
Strain 1	47.7548
Strain 1	78.5458
Strain 1	45.4039
Strain 1	32.481
Strain 1	56.397
Strain 1	56.2688
Strain 1	48.3866
Strain 1	63.1301
Strain 1	53.3665
Strain 1	73.0002
Strain 1	79.9298
Strain 1	75.3978
Strain 1	45.3375
Strain 1	62.2201
Strain 1	47.5097
Strain 1	29.4377
Strain 1	114.067
Strain 1	42.5644
Strain 1	46.2301
Strain 1	123.027
Strain 1	140.558
Strain 1	58.7447
Strain 1	29.1566
Strain 1	46.4868
Strain 1	41.8936
Strain 1	25.3694
Strain 1	25.9366
Strain 1	42.5603
Strain 1	37.5233
Strain 1	66.7617
Strain 1	84.0581
Strain 1	56.5321
Strain 1	18.932
Strain 1	55.5971
Strain 1	37.0025
Strain 1	17.5348
Strain 1	28.6944
Strain 1	19.4552
Strain 1	44.3934
Strain 1	18.5399
Strain 1	20.2697
Strain 1	54.6453
Strain 1	35.7601
Strain 1	50.2112
Strain 1	29.6526
Strain 1	71.8022
Strain 1	35.4708
Strain 1	71.3549
Strain 1	41.9657
Strain 1	55.2362
Strain 1	24.4505
Strain 1	44.0919
Strain 1	58.1336
Strain 1	47.8534
Strain 1	36.1811
Strain 1	48.7198
Strain 1	59.6366
Strain 1	122.455
Strain 1	55.7228
Strain 1	55.1139
Strain 1	93.1681
Strain 1	48.2587
Strain 1	47.9027
Strain 1	23.4249
Strain 1	82.8495
Strain 1	61.5974
Strain 1	138.116
Strain 1	53.1794
Strain 1	38.5732
Strain 1	47.25
Strain 1	49.5974
Strain 1	31.7632
Strain 1	28.0734
Strain 1	44.3184
Strain 1	42.7787
Strain 1	52.287
Strain 1	29.0287
Strain 1	45.7217
Strain 1	40.0972
Strain 1	42.4514
Strain 1	86.896
Strain 1	41.2031
Strain 1	73.2298
Strain 1	92.3978
Strain 1	110.096
Strain 1	72.0907
Strain 1	77.6853
Strain 1	123.228
Strain 1	67.576
Strain 1	30.9171
Strain 1	43.3072
Strain 1	55.1453
Strain 1	94.7391
Strain 1	90.4357
Strain 1	32.6148
Strain 1	40.9524
Strain 1	22.0174
Strain 1	44.0716
Strain 1	21.3927
Strain 1	-8.55537
Strain 1	58.6887
Strain 1	24.9286
Strain 1	24.7695
Strain 1	55.8323
Strain 1	86.2451
Strain 1	22.5727
Strain 1	31.6334
Strain 1	38.8706
Strain 1	27.494
Strain 1	45.0341
Strain 1	63.1024
Strain 1	127.779
Strain 1	88.29
Strain 1	93.7611
Strain 1	17.7867
Strain 1	29.6221
Strain 1	72.7815
Strain 1	33.955
Strain 1	94.4304
Strain 1	127.433
Strain 1	22.0358
Strain 1	75.7181
Strain 1	93.2028
Strain 1	123.098
Strain 1	71.5584
Strain 1	108.957
Strain 1	106.629
Strain 1	47.4983
Strain 1	5.2418
Strain 1	64.0758
Strain 1	72.4583
Strain 1	64.0018
Strain 1	58.728
Strain 1	180.251
Strain 1	67.4144
Strain 1	90.3251
Strain 1	38.9315
Strain 1	58.0954
Strain 1	50.6483
Strain 1	94.6609
Strain 1	114.372
Strain 1	71.0034
Strain 2	38.2449
Strain 2	48.2635
Strain 2	20.9775
Strain 2	38.513
Strain 2	53.322
Strain 2	79.8504
Strain 2	28.6188
Strain 2	26.9485
Strain 2	54.175
Strain 2	71.5692
Strain 2	66.7877
Strain 2	69.9944
Strain 2	39.4864
Strain 2	84.014
Strain 2	4.8487
Strain 2	87.1727
Strain 2	67.3983
Strain 2	77.6274
Strain 2	61.5071
Strain 2	33.5487
Strain 2	34.2726
Strain 2	98.2752
Strain 2	13.038
Strain 2	24.4274
Strain 2	22.0505
Strain 2	64.1218
Strain 2	26.182
Strain 2	32.4518
Strain 2	74.7325
Strain 2	35.299
Strain 2	25.8162
Strain 2	34.2804
Strain 2	16.1653
Strain 2	43.9987
Strain 2	47.7985
Strain 2	20.9688
Strain 2	75.2739
Strain 2	25.3213
Strain 2	8.35394
Strain 2	84.0418
Strain 2	15.0663
Strain 2	58.3729
Strain 2	37.3811
Strain 2	40.7647
Strain 2	53.4337
Strain 2	67.6959
Strain 2	57.1036
Strain 2	26.3038
Strain 2	12.4025
Strain 2	18.3349
Strain 2	124.1
Strain 2	87.4008
Strain 2	55.744
Strain 2	93.1604
Strain 2	134.398
Strain 2	95.684
Strain 2	29.0685
Strain 2	28.3581
Strain 2	24.1464
Strain 2	17.5177
Strain 2	21.5083
Strain 2	67.8171
Strain 2	56.999
Strain 2	29.4226
Strain 2	26.1231
Strain 2	70.4253
Strain 2	73.6084
Strain 2	67.6819
Strain 2	121.354
Strain 2	106.341
Strain 2	55.5829
Strain 2	35.6659
Strain 2	70.7978
Strain 2	53.4259
Strain 2	23.5501
Strain 2	37.2696
Strain 2	50.7953
Strain 2	45.8403
Strain 2	61.904
Strain 2	36.2167
Strain 2	65.3879
Strain 2	31.166
Strain 2	60.5903
Strain 2	27.1555
Strain 2	31.0911
Strain 2	46.7206
Strain 2	51.1727
Strain 2	50.9436
Strain 2	33.3866
Strain 2	72.7358
Strain 2	106.731
Strain 2	12.7436
Strain 2	70.3429
Strain 2	74.6611
Strain 2	99.5824
Strain 2	82.8338
Strain 2	69.4954
Strain 2	66.3738
Strain 2	52.1943
Strain 2	26.818
Strain 2	78.4244
Strain 2	23.0893
Strain 2	26.0088
Strain 2	34.0299
Strain 2	58.0744
Strain 2	106.665
Strain 2	14.6953
Strain 2	41.8908
