# Supplementary material for: Yeast cell fate control by temporal redundancy modulation of transcription factor paralogs
Source: Nat Commun. 2021 May 25;12:3145. doi: 10.1038/s41467-021-23425-0 (PMC8149833; doi:10.1038/s41467-021-23425-0)
Supplement: Supplementary file 9 — Source Data [file 41467_2021_23425_MOESM9_ESM.zip › Source Data/Supplementary Fig. 14i.xlsx]

## Sheet: Sheet1
Strain	Nucl. loc. (a.u.)		Strain	Mean
Strain 1	46.0852		Strain 1	76.801
Strain 1	38.4027		Strain 2	64.4752
Strain 1	68.8502
Strain 1	63.6684
Strain 1	47.8935
Strain 1	51.2733
Strain 1	100.787
Strain 1	78.2805
Strain 1	70.348
Strain 1	40.1396
Strain 1	56.2201
Strain 1	39.2811
Strain 1	139.979
Strain 1	119.735
Strain 1	-7.78218
Strain 1	40.6839
Strain 1	97.787
Strain 1	138.351
Strain 1	56.5137
Strain 1	66.145
Strain 1	152.776
Strain 1	54.1893
Strain 1	121.526
Strain 1	111.471
Strain 1	150.353
Strain 1	127.248
Strain 1	73.9428
Strain 1	39.012
Strain 1	105.539
Strain 1	17.3754
Strain 1	100.508
Strain 1	194.624
Strain 1	75.5968
Strain 1	86.3142
Strain 1	157.435
Strain 1	47.1437
Strain 1	34.6113
Strain 1	150.251
Strain 1	56.2862
Strain 1	35.3047
Strain 1	78.385
Strain 1	44.7264
Strain 1	52.5
Strain 1	30.3331
Strain 1	54.4944
Strain 1	69.3171
Strain 1	33.4892
Strain 1	28.9426
Strain 1	45.7396
Strain 1	53.1841
Strain 1	56.0426
Strain 1	53.6299
Strain 1	82.6865
Strain 1	80.192
Strain 1	62.7412
Strain 1	132.109
Strain 1	35.8192
Strain 1	130.266
Strain 1	63.4428
Strain 1	34.3584
Strain 1	105.311
Strain 1	89.6864
Strain 1	95.4443
Strain 1	36.8366
Strain 1	121.801
Strain 1	63.9672
Strain 1	80.3948
Strain 1	76.8852
Strain 1	15.5681
Strain 1	74.0413
Strain 1	146.137
Strain 1	69.0593
Strain 1	107.096
Strain 1	127.024
Strain 1	91.367
Strain 1	49.9748
Strain 1	69.6036
Strain 1	49.4944
Strain 1	61.5096
Strain 1	83.1575
Strain 1	151.928
Strain 1	84.6315
Strain 1	-22
Strain 1	74.5644
Strain 1	92.4203
Strain 1	48.1786
Strain 1	68.2384
Strain 1	92.9102
Strain 1	109.952
Strain 1	156.375
Strain 1	90.1149
Strain 1	74.4797
Strain 1	39.7933
Strain 2	-18.4283
Strain 2	13.2498
Strain 2	27.2338
Strain 2	46.1579
Strain 2	30.0528
Strain 2	73.8747
Strain 2	99.6331
Strain 2	42.1245
Strain 2	84.2755
Strain 2	69.4839
Strain 2	93.2009
Strain 2	36.1897
Strain 2	45.8379
Strain 2	81.0482
Strain 2	83.4631
Strain 2	21.1987
Strain 2	89.8318
Strain 2	91.9524
Strain 2	59.1765
Strain 2	48.9495
Strain 2	96.7879
Strain 2	25.423
Strain 2	72.7851
Strain 2	49.955
Strain 2	129.441
Strain 2	5.52564
Strain 2	42.9477
Strain 2	98.8445
Strain 2	59.9306
Strain 2	110.289
Strain 2	51.3771
Strain 2	32.0142
Strain 2	24.4822
Strain 2	48.5504
Strain 2	39.625
Strain 2	94.7799
Strain 2	23.1143
Strain 2	71.2972
Strain 2	55.1655
Strain 2	61.8008
Strain 2	43.2614
Strain 2	59.5584
Strain 2	60.0074
Strain 2	38.3919
Strain 2	105.772
Strain 2	102.731
Strain 2	57.5138
Strain 2	119.758
Strain 2	66.8382
Strain 2	33.6908
Strain 2	87.5254
Strain 2	55.7729
Strain 2	17.1228
Strain 2	87.7384
Strain 2	79.1085
Strain 2	45.4363
Strain 2	137.833
Strain 2	24.5468
Strain 2	147.193
Strain 2	69.6798
Strain 2	41.4814
Strain 2	122.988
Strain 2	135.227
Strain 2	74.5984
