# Supplementary material for: Yeast cell fate control by temporal redundancy modulation of transcription factor paralogs
Source: Nat Commun. 2021 May 25;12:3145. doi: 10.1038/s41467-021-23425-0 (PMC8149833; doi:10.1038/s41467-021-23425-0)
Supplement: Supplementary file 9 — Source Data [file 41467_2021_23425_MOESM9_ESM.zip › Source Data/Supplementary Fig. 14j.xlsx]

## Sheet: Sheet1
Strain	Nucl. loc. (a.u.)		Strain	Mean
Strain 2	65.4547		Strain 1	149.428
Strain 2	56.6868		Strain 2	144.783
Strain 2	94.5896
Strain 2	47.0047
Strain 2	64.4117
Strain 2	74.5051
Strain 2	156.381
Strain 2	61.9037
Strain 2	153.478
Strain 2	174.579
Strain 2	170.632
Strain 2	105.911
Strain 2	125.985
Strain 2	126.979
Strain 2	122.091
Strain 2	107.703
Strain 2	148.481
Strain 2	109.277
Strain 2	88.6015
Strain 2	91.5883
Strain 2	156.549
Strain 2	229.361
Strain 2	187.131
Strain 2	185.473
Strain 2	209.569
Strain 2	160.554
Strain 2	178.104
Strain 2	106.894
Strain 2	150.427
Strain 2	187.483
Strain 2	167.378
Strain 2	199.437
Strain 2	244.056
Strain 2	143.16
Strain 2	180.339
Strain 2	91.6129
Strain 2	132.867
Strain 2	179.839
Strain 2	111.78
Strain 2	238.325
Strain 2	160.365
Strain 2	114.129
Strain 2	108.039
Strain 2	98.3263
Strain 2	55.2195
Strain 2	162.183
Strain 2	108.637
Strain 2	157.098
Strain 2	154.558
Strain 2	142.22
Strain 2	240.378
Strain 2	166.694
Strain 2	83.5974
Strain 2	172.254
Strain 2	131.399
Strain 2	113.634
Strain 2	179.911
Strain 2	211.147
Strain 2	92.7181
Strain 2	250.832
Strain 2	164.446
Strain 2	129.939
Strain 2	135.721
Strain 2	96.0106
Strain 2	160.402
Strain 2	135.906
Strain 2	94.1947
Strain 2	45.0248
Strain 2	64.4243
Strain 2	110.343
Strain 2	86.6271
Strain 2	140.694
Strain 2	96.9865
Strain 2	89.8645
Strain 2	139.228
Strain 2	118.68
Strain 2	151.494
Strain 2	52.9106
Strain 2	85.756
Strain 2	131.245
Strain 2	63.2206
Strain 2	87.8837
Strain 2	127.913
Strain 2	124.518
Strain 2	225.411
Strain 2	106.709
Strain 2	211.029
Strain 2	111.504
Strain 2	248.279
Strain 2	148.99
Strain 2	157.201
Strain 2	165.959
Strain 2	167.683
Strain 2	169.236
Strain 2	148.361
Strain 2	120.478
Strain 2	177.132
Strain 2	86.0657
Strain 2	117.303
Strain 2	150.383
Strain 2	166.985
Strain 2	113.539
Strain 2	206.695
Strain 2	90.0514
Strain 2	135.674
Strain 2	142.854
Strain 2	217.493
Strain 2	155.746
Strain 2	128.663
Strain 2	149.178
Strain 2	139.791
Strain 2	162.45
Strain 2	104.487
Strain 2	180.013
Strain 2	235.845
Strain 2	165.073
Strain 2	187.799
Strain 2	230.188
Strain 2	134.87
Strain 2	95.9454
Strain 2	218.892
Strain 2	152.141
Strain 2	160.422
Strain 2	231.777
Strain 2	126.245
Strain 2	174.668
Strain 2	231.709
Strain 2	200.191
Strain 2	125.888
Strain 2	204.135
Strain 2	124.209
Strain 2	192.538
Strain 2	162.052
Strain 2	136.058
Strain 2	303.531
Strain 2	356.592
Strain 2	181.759
Strain 2	150.054
Strain 2	366.376
Strain 2	32.0865
Strain 2	116.693
Strain 2	198.184
Strain 2	106.115
Strain 2	137.823
Strain 2	147.818
Strain 2	142.035
Strain 2	111.054
Strain 2	156.596
Strain 2	120.488
Strain 2	185.055
Strain 2	143.572
Strain 2	131.355
Strain 2	143.312
Strain 2	180.078
Strain 2	199.704
Strain 2	144.562
Strain 2	230.898
Strain 2	152.083
Strain 2	183.433
Strain 2	47.3068
Strain 2	265.257
Strain 2	190.37
Strain 2	219.664
Strain 2	161.716
Strain 2	-573.6
Strain 2	167.242
Strain 2	160.261
Strain 1	71.8562
Strain 1	105.555
Strain 1	99.332
Strain 1	106.758
Strain 1	119.699
Strain 1	153.183
Strain 1	124.211
Strain 1	116.29
Strain 1	73.5804
Strain 1	105.054
Strain 1	130.675
Strain 1	76.81
Strain 1	183.117
Strain 1	95.0593
Strain 1	155.594
Strain 1	182.232
Strain 1	141.393
Strain 1	124.747
Strain 1	118.629
Strain 1	123.687
Strain 1	208.906
Strain 1	157.233
Strain 1	195.664
Strain 1	126.77
Strain 1	121.751
Strain 1	124.738
Strain 1	124.191
Strain 1	205.015
Strain 1	102.695
Strain 1	120.796
Strain 1	188.461
Strain 1	113.122
Strain 1	161.231
Strain 1	131.639
Strain 1	173.99
Strain 1	181.326
Strain 1	253.39
Strain 1	104.63
Strain 1	162.481
Strain 1	137.907
Strain 1	152.018
Strain 1	167.66
Strain 1	196.046
Strain 1	106.764
Strain 1	175.242
Strain 1	219.898
Strain 1	190.418
Strain 1	159.515
Strain 1	166.158
Strain 1	190.813
Strain 1	84.2258
Strain 1	159.391
Strain 1	158.151
Strain 1	96.2296
Strain 1	234.274
Strain 1	101.808
Strain 1	184.733
Strain 1	165.093
Strain 1	145.732
Strain 1	128.133
Strain 1	151.381
Strain 1	105.367
Strain 1	94.25
Strain 1	148.898
Strain 1	156.364
Strain 1	175.653
Strain 1	211.091
Strain 1	225.032
Strain 1	144.409
Strain 1	201.184
Strain 1	182.461
Strain 1	157.111
Strain 1	121.694
Strain 1	150.772
Strain 1	95.2282
Strain 1	141.522
Strain 1	188.509
Strain 1	142.162
Strain 1	192.411
Strain 1	168.916
Strain 1	115.308
Strain 1	127.453
Strain 1	129.495
Strain 1	102.954
Strain 1	86.3045
Strain 1	88.0483
Strain 1	50.8366
Strain 1	53.5721
Strain 1	136.702
Strain 1	86.7365
Strain 1	128.498
Strain 1	234.18
Strain 1	163.412
Strain 1	152.714
Strain 1	134.675
Strain 1	170.723
Strain 1	126.5
Strain 1	140.583
Strain 1	187.309
Strain 1	83.3657
Strain 1	161.698
Strain 1	199.591
Strain 1	168.291
Strain 1	86.0653
Strain 1	245.84
Strain 1	139.018
Strain 1	146.055
Strain 1	124.849
Strain 1	171.089
Strain 1	218.348
Strain 1	179.139
Strain 1	128.729
Strain 1	-250.4
Strain 1	115.805
Strain 1	219.666
Strain 1	113.079
Strain 1	154.539
Strain 1	167.023
Strain 1	142.538
Strain 1	209.626
Strain 1	96.771
Strain 1	167.871
Strain 1	80.6729
Strain 1	126.164
Strain 1	105.191
Strain 1	186.258
Strain 1	216.017
Strain 1	160.345
Strain 1	157.529
Strain 1	133.693
Strain 1	246.017
Strain 1	112.408
Strain 1	215.885
Strain 1	250.903
Strain 1	124.059
Strain 1	178.618
Strain 1	248.047
Strain 1	199.004
Strain 1	177.414
Strain 1	146.268
Strain 1	199.569
Strain 1	144.585
Strain 1	173.981
Strain 1	161.659
Strain 1	176.945
Strain 1	160.601
Strain 1	175.134
Strain 1	140.016
Strain 1	174.092
Strain 1	163.742
Strain 1	235.409
Strain 1	263.245
Strain 1	125.898
Strain 1	180.796
Strain 1	254.541
Strain 1	148.705
Strain 1	174.942
Strain 1	215.442
Strain 1	208.503
Strain 1	198.799
Strain 1	195.198
Strain 1	174.192
Strain 1	157.415
Strain 1	194.752
Strain 1	131.365
Strain 1	61.3597
Strain 1	172.392
Strain 1	198.819
Strain 1	138.639
Strain 1	161.588
Strain 1	163.458
Strain 1	132.916
Strain 1	121.462
Strain 1	124.52
Strain 1	112.282
Strain 1	131.836
Strain 1	122.185
Strain 1	73.9954
Strain 1	135.288
Strain 1	132.525
Strain 1	129.703
Strain 1	44.1047
