# Supplementary material for: Yeast cell fate control by temporal redundancy modulation of transcription factor paralogs
Source: Nat Commun. 2021 May 25;12:3145. doi: 10.1038/s41467-021-23425-0 (PMC8149833; doi:10.1038/s41467-021-23425-0)
Supplement: Supplementary file 9 — Source Data [file 41467_2021_23425_MOESM9_ESM.zip › Source Data/Supplementary Fig. 14k.xlsx]

## Sheet: Sheet1
Strain	Pulse coincidence rate		Strain	Mean	Bootstrap number
wild type	0.424		wild type	0.419924	1000
wild type	0.4265		Msn2 mut1	0.348185	1000
wild type	0.417		Msn2 mut2	0.30833	1000
wild type	0.4185
wild type	0.4235
wild type	0.416
wild type	0.42
wild type	0.436
wild type	0.419
wild type	0.418
wild type	0.435
wild type	0.4115
wild type	0.4165
wild type	0.406
wild type	0.41
wild type	0.4315
wild type	0.4135
wild type	0.4165
wild type	0.419
wild type	0.43
wild type	0.4155
wild type	0.423
wild type	0.4095
wild type	0.413
wild type	0.44
wild type	0.4145
wild type	0.421
wild type	0.412
wild type	0.4185
wild type	0.417
wild type	0.4145
wild type	0.398
wild type	0.424
wild type	0.4135
wild type	0.4265
wild type	0.405
wild type	0.421
wild type	0.4465
wild type	0.432
wild type	0.413
wild type	0.4295
wild type	0.4125
wild type	0.4325
wild type	0.428
wild type	0.4125
wild type	0.422
wild type	0.4355
wild type	0.425
wild type	0.4145
wild type	0.4255
wild type	0.4215
wild type	0.4145
wild type	0.424
wild type	0.411
wild type	0.4255
wild type	0.417
wild type	0.428
wild type	0.4235
wild type	0.407
wild type	0.439
wild type	0.4255
wild type	0.406
wild type	0.428
wild type	0.43
wild type	0.43
wild type	0.4075
wild type	0.427
wild type	0.419
wild type	0.403
wild type	0.4235
wild type	0.4145
wild type	0.4175
wild type	0.421
wild type	0.4215
wild type	0.408
wild type	0.414
wild type	0.427
wild type	0.407
wild type	0.4265
wild type	0.4295
wild type	0.415
wild type	0.4305
wild type	0.409
wild type	0.4265
wild type	0.415
wild type	0.4295
wild type	0.4085
wild type	0.423
wild type	0.452
wild type	0.4185
wild type	0.407
wild type	0.4095
wild type	0.419
wild type	0.416
wild type	0.427
wild type	0.4235
wild type	0.4085
wild type	0.417
wild type	0.4135
wild type	0.431
wild type	0.424
wild type	0.4275
wild type	0.437
wild type	0.415
wild type	0.4405
wild type	0.409
wild type	0.4205
wild type	0.4205
wild type	0.4345
wild type	0.424
wild type	0.4135
wild type	0.433
wild type	0.434
wild type	0.4255
wild type	0.424
wild type	0.4065
wild type	0.4225
wild type	0.4335
wild type	0.422
wild type	0.439
wild type	0.42
wild type	0.4035
wild type	0.427
wild type	0.418
wild type	0.414
wild type	0.4225
wild type	0.448
wild type	0.419
wild type	0.428
wild type	0.4195
wild type	0.424
wild type	0.4315
wild type	0.4355
wild type	0.42
wild type	0.416
wild type	0.4165
wild type	0.415
wild type	0.443
wild type	0.406
wild type	0.4215
wild type	0.4155
wild type	0.4305
wild type	0.4245
wild type	0.4095
wild type	0.4035
wild type	0.405
wild type	0.4265
wild type	0.4445
wild type	0.418
wild type	0.4315
wild type	0.4325
wild type	0.4175
wild type	0.431
wild type	0.4245
wild type	0.4185
wild type	0.4315
wild type	0.4245
wild type	0.428
wild type	0.424
wild type	0.417
wild type	0.417
wild type	0.405
wild type	0.4265
wild type	0.4165
wild type	0.4095
wild type	0.409
wild type	0.419
wild type	0.4265
wild type	0.426
wild type	0.4245
wild type	0.4115
wild type	0.4065
wild type	0.4335
wild type	0.4205
wild type	0.4155
wild type	0.4165
wild type	0.419
wild type	0.411
wild type	0.43
wild type	0.414
wild type	0.4145
wild type	0.433
wild type	0.4285
wild type	0.415
wild type	0.412
wild type	0.413
wild type	0.419
wild type	0.443
wild type	0.4145
wild type	0.3915
wild type	0.4205
wild type	0.4205
wild type	0.428
wild type	0.4225
wild type	0.4345
wild type	0.4045
wild type	0.405
wild type	0.42
wild type	0.4085
wild type	0.4105
wild type	0.43
wild type	0.4215
wild type	0.453
wild type	0.429
wild type	0.4045
wild type	0.4135
wild type	0.4325
wild type	0.4185
wild type	0.4175
wild type	0.4075
wild type	0.442
wild type	0.4025
wild type	0.4365
wild type	0.433
wild type	0.4285
wild type	0.428
wild type	0.4305
wild type	0.423
wild type	0.4165
wild type	0.425
wild type	0.432
wild type	0.4285
wild type	0.4185
wild type	0.4235
wild type	0.435
wild type	0.4195
wild type	0.436
wild type	0.409
wild type	0.4135
wild type	0.42
wild type	0.4165
wild type	0.425
wild type	0.428
wild type	0.427
wild type	0.43
wild type	0.418
wild type	0.41
wild type	0.4125
wild type	0.4265
wild type	0.4225
wild type	0.4145
wild type	0.4355
wild type	0.4335
wild type	0.4325
wild type	0.423
wild type	0.4195
wild type	0.4275
wild type	0.4345
wild type	0.413
wild type	0.431
wild type	0.418
wild type	0.4
wild type	0.4185
wild type	0.419
wild type	0.413
wild type	0.4125
wild type	0.418
wild type	0.431
wild type	0.4265
wild type	0.4225
wild type	0.4255
wild type	0.4145
wild type	0.406
wild type	0.4155
wild type	0.4335
wild type	0.4005
wild type	0.4045
wild type	0.4265
wild type	0.425
wild type	0.414
wild type	0.408
wild type	0.405
wild type	0.3995
wild type	0.411
wild type	0.4095
wild type	0.4175
wild type	0.43
wild type	0.4255
wild type	0.4175
wild type	0.4195
wild type	0.4215
wild type	0.426
wild type	0.4315
wild type	0.4175
wild type	0.426
wild type	0.426
wild type	0.424
wild type	0.393
wild type	0.409
wild type	0.421
wild type	0.4115
wild type	0.4235
wild type	0.4125
wild type	0.4215
wild type	0.4115
wild type	0.4355
wild type	0.4005
wild type	0.4125
wild type	0.421
wild type	0.404
wild type	0.4175
wild type	0.419
wild type	0.411
wild type	0.4215
wild type	0.4215
wild type	0.408
wild type	0.4125
wild type	0.423
wild type	0.4215
wild type	0.4165
wild type	0.3875
wild type	0.426
wild type	0.4195
wild type	0.42
wild type	0.4265
wild type	0.411
wild type	0.417
wild type	0.3935
wild type	0.4265
wild type	0.4115
wild type	0.444
wild type	0.4095
wild type	0.4125
wild type	0.4115
wild type	0.4235
wild type	0.4185
wild type	0.412
wild type	0.424
wild type	0.418
wild type	0.433
wild type	0.425
wild type	0.4175
wild type	0.41
wild type	0.452
wild type	0.409
wild type	0.4125
wild type	0.415
wild type	0.3885
wild type	0.417
wild type	0.415
wild type	0.4155
wild type	0.427
wild type	0.4165
wild type	0.415
wild type	0.427
wild type	0.4065
wild type	0.391
wild type	0.431
wild type	0.414
wild type	0.4075
wild type	0.414
wild type	0.4365
wild type	0.426
wild type	0.421
wild type	0.427
wild type	0.442
wild type	0.427
wild type	0.426
wild type	0.421
wild type	0.4315
wild type	0.393
wild type	0.429
wild type	0.4215
wild type	0.415
wild type	0.4095
wild type	0.403
wild type	0.417
wild type	0.4215
wild type	0.403
wild type	0.4345
wild type	0.4225
wild type	0.4225
wild type	0.4115
wild type	0.422
wild type	0.4125
wild type	0.409
wild type	0.4235
wild type	0.416
wild type	0.41
wild type	0.424
wild type	0.441
wild type	0.425
wild type	0.4255
wild type	0.414
wild type	0.424
wild type	0.4135
wild type	0.4155
wild type	0.419
wild type	0.432
wild type	0.414
wild type	0.415
wild type	0.4425
wild type	0.4045
wild type	0.425
wild type	0.4055
wild type	0.427
wild type	0.412
wild type	0.4265
wild type	0.425
wild type	0.4095
wild type	0.429
wild type	0.4125
wild type	0.411
wild type	0.3965
wild type	0.438
wild type	0.4055
wild type	0.423
wild type	0.414
wild type	0.4075
wild type	0.4235
wild type	0.408
wild type	0.43
wild type	0.4275
wild type	0.416
wild type	0.4395
wild type	0.414
wild type	0.412
wild type	0.444
wild type	0.4195
wild type	0.416
wild type	0.414
wild type	0.427
wild type	0.421
wild type	0.406
wild type	0.4105
wild type	0.404
wild type	0.413
wild type	0.4075
wild type	0.4205
wild type	0.4315
wild type	0.4165
wild type	0.4305
wild type	0.4065
wild type	0.4005
wild type	0.4025
wild type	0.4245
wild type	0.443
wild type	0.4255
wild type	0.4125
wild type	0.407
wild type	0.43
wild type	0.3905
wild type	0.411
wild type	0.4075
wild type	0.4215
wild type	0.4235
wild type	0.4265
wild type	0.4195
wild type	0.4335
wild type	0.422
wild type	0.4335
wild type	0.4055
wild type	0.4075
wild type	0.4175
wild type	0.422
wild type	0.4285
wild type	0.415
wild type	0.4225
wild type	0.441
wild type	0.42
wild type	0.4135
wild type	0.4295
wild type	0.4195
wild type	0.425
wild type	0.439
wild type	0.417
wild type	0.433
wild type	0.425
wild type	0.4265
wild type	0.4195
wild type	0.417
wild type	0.414
wild type	0.422
wild type	0.409
wild type	0.4395
wild type	0.4305
wild type	0.436
wild type	0.432
wild type	0.4105
wild type	0.422
wild type	0.4275
wild type	0.4
wild type	0.418
wild type	0.425
wild type	0.4105
wild type	0.422
wild type	0.422
wild type	0.421
wild type	0.4255
wild type	0.4115
wild type	0.4115
wild type	0.4345
wild type	0.4295
wild type	0.395
wild type	0.428
wild type	0.412
wild type	0.4155
wild type	0.428
wild type	0.448
wild type	0.429
wild type	0.4095
wild type	0.4265
wild type	0.4225
wild type	0.413
wild type	0.4195
wild type	0.4315
wild type	0.408
wild type	0.424
wild type	0.4225
wild type	0.3915
wild type	0.417
wild type	0.4325
wild type	0.413
wild type	0.424
wild type	0.4245
wild type	0.4135
wild type	0.431
wild type	0.4305
wild type	0.4085
wild type	0.414
wild type	0.4405
wild type	0.4035
wild type	0.4135
wild type	0.4095
wild type	0.4105
wild type	0.4365
wild type	0.4075
wild type	0.4175
wild type	0.4225
wild type	0.405
wild type	0.42
wild type	0.427
wild type	0.429
wild type	0.4125
wild type	0.4185
wild type	0.4105
wild type	0.4145
wild type	0.409
wild type	0.428
wild type	0.4275
wild type	0.445
wild type	0.4135
wild type	0.437
wild type	0.42
wild type	0.4225
wild type	0.418
wild type	0.4135
wild type	0.4245
wild type	0.418
wild type	0.4115
wild type	0.39
wild type	0.4285
wild type	0.434
wild type	0.407
wild type	0.4175
wild type	0.4255
wild type	0.416
wild type	0.4065
wild type	0.4145
wild type	0.4325
wild type	0.406
wild type	0.4295
wild type	0.441
wild type	0.4335
wild type	0.43
wild type	0.4235
wild type	0.417
wild type	0.427
wild type	0.421
wild type	0.4335
wild type	0.4435
wild type	0.436
wild type	0.422
wild type	0.428
wild type	0.42
wild type	0.416
wild type	0.4035
wild type	0.404
wild type	0.438
wild type	0.4135
wild type	0.421
wild type	0.436
wild type	0.4205
wild type	0.4175
wild type	0.408
wild type	0.4115
wild type	0.4295
wild type	0.4195
wild type	0.42
wild type	0.437
wild type	0.4195
wild type	0.4185
wild type	0.4065
wild type	0.428
wild type	0.4175
wild type	0.418
wild type	0.4395
wild type	0.4155
wild type	0.427
wild type	0.423
wild type	0.4135
wild type	0.413
wild type	0.4045
wild type	0.408
wild type	0.407
wild type	0.4185
wild type	0.4125
wild type	0.428
wild type	0.4255
wild type	0.41
wild type	0.4085
wild type	0.427
wild type	0.425
wild type	0.409
wild type	0.4285
wild type	0.4185
wild type	0.434
wild type	0.4175
wild type	0.408
wild type	0.4095
wild type	0.4185
wild type	0.421
wild type	0.4225
wild type	0.418
wild type	0.4125
wild type	0.429
wild type	0.421
wild type	0.4075
wild type	0.396
wild type	0.3895
wild type	0.451
wild type	0.41
wild type	0.4325
wild type	0.4235
wild type	0.428
wild type	0.428
wild type	0.406
wild type	0.4085
wild type	0.4155
wild type	0.42
wild type	0.412
wild type	0.422
wild type	0.4145
wild type	0.427
wild type	0.421
wild type	0.425
wild type	0.441
wild type	0.4145
wild type	0.4015
wild type	0.413
wild type	0.4345
wild type	0.416
wild type	0.4215
wild type	0.395
wild type	0.4235
wild type	0.4215
wild type	0.425
wild type	0.427
wild type	0.425
wild type	0.412
wild type	0.417
wild type	0.43
wild type	0.416
wild type	0.412
wild type	0.4335
wild type	0.4115
wild type	0.4185
wild type	0.425
wild type	0.422
wild type	0.412
wild type	0.4315
wild type	0.4205
wild type	0.418
wild type	0.417
wild type	0.4075
wild type	0.4155
wild type	0.4045
wild type	0.4175
wild type	0.428
wild type	0.4385
wild type	0.426
wild type	0.4225
wild type	0.4135
wild type	0.4455
wild type	0.408
wild type	0.425
wild type	0.423
wild type	0.4155
wild type	0.426
wild type	0.436
wild type	0.404
wild type	0.4245
wild type	0.4195
wild type	0.4215
wild type	0.4305
wild type	0.4065
wild type	0.407
wild type	0.417
wild type	0.3915
wild type	0.4065
wild type	0.431
wild type	0.4125
wild type	0.412
wild type	0.4325
wild type	0.4355
wild type	0.4075
wild type	0.434
wild type	0.4185
wild type	0.419
wild type	0.406
wild type	0.411
wild type	0.4225
wild type	0.417
wild type	0.401
wild type	0.4135
wild type	0.422
wild type	0.413
wild type	0.408
wild type	0.4215
wild type	0.436
wild type	0.425
wild type	0.4195
wild type	0.4155
wild type	0.425
wild type	0.421
wild type	0.4225
wild type	0.41
wild type	0.419
wild type	0.426
wild type	0.431
wild type	0.4215
wild type	0.4315
wild type	0.4395
wild type	0.408
wild type	0.4425
wild type	0.417
wild type	0.44
wild type	0.427
wild type	0.4215
wild type	0.427
wild type	0.4195
wild type	0.4085
wild type	0.411
wild type	0.425
wild type	0.4205
wild type	0.4265
wild type	0.411
wild type	0.418
wild type	0.4155
wild type	0.4325
wild type	0.433
wild type	0.416
wild type	0.4215
wild type	0.417
wild type	0.4305
wild type	0.429
wild type	0.418
wild type	0.425
wild type	0.4225
wild type	0.4245
wild type	0.425
wild type	0.426
wild type	0.4055
wild type	0.43
wild type	0.425
wild type	0.4205
wild type	0.432
wild type	0.4235
wild type	0.439
wild type	0.4175
wild type	0.416
wild type	0.432
wild type	0.4085
wild type	0.429
wild type	0.4325
wild type	0.406
wild type	0.423
wild type	0.4095
wild type	0.4365
wild type	0.4125
wild type	0.4085
wild type	0.4195
wild type	0.41
wild type	0.421
wild type	0.4265
wild type	0.418
wild type	0.4075
wild type	0.4135
wild type	0.439
wild type	0.4195
wild type	0.421
wild type	0.4345
wild type	0.4195
wild type	0.422
wild type	0.401
wild type	0.4335
wild type	0.405
wild type	0.412
wild type	0.4205
wild type	0.4145
wild type	0.423
wild type	0.411
wild type	0.4175
wild type	0.435
wild type	0.4205
wild type	0.4075
wild type	0.4305
wild type	0.4195
wild type	0.4205
wild type	0.421
wild type	0.416
wild type	0.4135
wild type	0.429
wild type	0.434
wild type	0.396
wild type	0.418
wild type	0.3995
wild type	0.428
wild type	0.4075
wild type	0.4215
wild type	0.435
wild type	0.435
wild type	0.4345
wild type	0.4275
wild type	0.401
wild type	0.424
wild type	0.4085
wild type	0.4365
wild type	0.4385
wild type	0.4175
wild type	0.417
wild type	0.4335
wild type	0.4085
wild type	0.4085
wild type	0.4105
wild type	0.4245
wild type	0.3935
wild type	0.4165
wild type	0.425
wild type	0.4315
wild type	0.421
wild type	0.405
wild type	0.423
wild type	0.4235
wild type	0.4155
wild type	0.4125
wild type	0.421
wild type	0.4175
wild type	0.4245
wild type	0.4225
wild type	0.422
wild type	0.4135
wild type	0.435
wild type	0.429
wild type	0.434
wild type	0.411
wild type	0.4155
wild type	0.4315
wild type	0.4125
wild type	0.4225
wild type	0.4145
wild type	0.4455
wild type	0.4195
wild type	0.4285
wild type	0.4135
wild type	0.433
wild type	0.424
wild type	0.406
wild type	0.418
wild type	0.4125
wild type	0.4085
wild type	0.4215
wild type	0.415
wild type	0.418
wild type	0.436
wild type	0.4125
wild type	0.4025
wild type	0.4305
wild type	0.42
wild type	0.413
wild type	0.441
wild type	0.412
wild type	0.411
wild type	0.413
wild type	0.416
wild type	0.425
wild type	0.414
wild type	0.421
wild type	0.413
wild type	0.404
wild type	0.436
wild type	0.426
wild type	0.4145
wild type	0.4075
wild type	0.418
wild type	0.407
wild type	0.425
wild type	0.4215
wild type	0.4155
wild type	0.4185
wild type	0.4285
wild type	0.433
wild type	0.418
wild type	0.424
wild type	0.41
wild type	0.4205
wild type	0.417
wild type	0.427
wild type	0.417
wild type	0.421
wild type	0.4045
wild type	0.4215
wild type	0.41
wild type	0.4305
wild type	0.409
wild type	0.423
wild type	0.4255
wild type	0.4245
wild type	0.4025
wild type	0.4215
wild type	0.4115
wild type	0.417
wild type	0.4355
wild type	0.4235
wild type	0.4065
wild type	0.416
wild type	0.4235
wild type	0.416
wild type	0.433
wild type	0.442
wild type	0.4165
wild type	0.42
wild type	0.4185
wild type	0.414
wild type	0.4115
wild type	0.4075
wild type	0.424
wild type	0.424
wild type	0.422
wild type	0.4035
wild type	0.4125
wild type	0.4045
wild type	0.4305
wild type	0.4235
wild type	0.437
wild type	0.4305
wild type	0.414
wild type	0.428
wild type	0.423
wild type	0.4105
wild type	0.4115
wild type	0.4335
wild type	0.4155
wild type	0.4005
wild type	0.4405
wild type	0.4125
wild type	0.405
wild type	0.4135
wild type	0.4305
wild type	0.44
wild type	0.411
wild type	0.4325
wild type	0.405
wild type	0.403
wild type	0.419
wild type	0.4095
wild type	0.4305
wild type	0.4265
wild type	0.4075
wild type	0.425
wild type	0.431
wild type	0.4115
wild type	0.407
wild type	0.416
wild type	0.4265
wild type	0.4265
wild type	0.4215
wild type	0.4245
wild type	0.4405
wild type	0.4245
wild type	0.422
wild type	0.4175
wild type	0.4085
wild type	0.4175
wild type	0.418
wild type	0.4065
wild type	0.41
wild type	0.422
wild type	0.3905
wild type	0.4105
wild type	0.42
wild type	0.4375
wild type	0.4195
wild type	0.42
wild type	0.4365
wild type	0.4215
wild type	0.414
wild type	0.418
wild type	0.416
wild type	0.407
Msn2 mut2	0.3215
Msn2 mut2	0.3005
Msn2 mut2	0.302
Msn2 mut2	0.2985
Msn2 mut2	0.3025
Msn2 mut2	0.2905
Msn2 mut2	0.3115
Msn2 mut2	0.312
Msn2 mut2	0.2915
Msn2 mut2	0.316
Msn2 mut2	0.3135
Msn2 mut2	0.2885
Msn2 mut2	0.2795
Msn2 mut2	0.302
Msn2 mut2	0.305
Msn2 mut2	0.2905
Msn2 mut2	0.301
Msn2 mut2	0.306
Msn2 mut2	0.3055
Msn2 mut2	0.303
Msn2 mut2	0.2895
Msn2 mut2	0.308
Msn2 mut2	0.303
Msn2 mut2	0.3005
Msn2 mut2	0.3065
Msn2 mut2	0.324
Msn2 mut2	0.2995
Msn2 mut2	0.296
Msn2 mut2	0.2975
Msn2 mut2	0.305
Msn2 mut2	0.3075
Msn2 mut2	0.2975
Msn2 mut2	0.3205
Msn2 mut2	0.3065
Msn2 mut2	0.297
Msn2 mut2	0.298
Msn2 mut2	0.2955
Msn2 mut2	0.31
Msn2 mut2	0.312
Msn2 mut2	0.3085
Msn2 mut2	0.3185
Msn2 mut2	0.2885
Msn2 mut2	0.303
Msn2 mut2	0.313
Msn2 mut2	0.3055
Msn2 mut2	0.303
Msn2 mut2	0.3155
Msn2 mut2	0.323
Msn2 mut2	0.3145
Msn2 mut2	0.3125
Msn2 mut2	0.3085
Msn2 mut2	0.3125
Msn2 mut2	0.3
Msn2 mut2	0.307
Msn2 mut2	0.3165
Msn2 mut2	0.3065
Msn2 mut2	0.2955
Msn2 mut2	0.3145
Msn2 mut2	0.3065
Msn2 mut2	0.3015
Msn2 mut2	0.3245
Msn2 mut2	0.3045
Msn2 mut2	0.3045
Msn2 mut2	0.3125
Msn2 mut2	0.325
Msn2 mut2	0.304
Msn2 mut2	0.301
Msn2 mut2	0.2985
Msn2 mut2	0.3185
Msn2 mut2	0.306
Msn2 mut2	0.3185
Msn2 mut2	0.296
Msn2 mut2	0.3125
Msn2 mut2	0.3025
Msn2 mut2	0.324
Msn2 mut2	0.302
Msn2 mut2	0.3175
Msn2 mut2	0.2955
Msn2 mut2	0.285
Msn2 mut2	0.295
Msn2 mut2	0.3015
Msn2 mut2	0.3015
Msn2 mut2	0.3
Msn2 mut2	0.2995
Msn2 mut2	0.312
Msn2 mut2	0.3125
Msn2 mut2	0.3105
Msn2 mut2	0.3175
Msn2 mut2	0.301
Msn2 mut2	0.303
Msn2 mut2	0.311
Msn2 mut2	0.3085
Msn2 mut2	0.311
Msn2 mut2	0.3045
Msn2 mut2	0.299
Msn2 mut2	0.3065
Msn2 mut2	0.317
Msn2 mut2	0.2935
Msn2 mut2	0.311
Msn2 mut2	0.2875
Msn2 mut2	0.3275
Msn2 mut2	0.331
Msn2 mut2	0.3035
Msn2 mut2	0.314
Msn2 mut2	0.2935
Msn2 mut2	0.31
Msn2 mut2	0.318
Msn2 mut2	0.298
Msn2 mut2	0.3055
Msn2 mut2	0.3345
Msn2 mut2	0.3035
Msn2 mut2	0.3155
Msn2 mut2	0.2995
Msn2 mut2	0.3055
Msn2 mut2	0.3105
Msn2 mut2	0.32
Msn2 mut2	0.3185
Msn2 mut2	0.312
Msn2 mut2	0.306
Msn2 mut2	0.3205
Msn2 mut2	0.312
Msn2 mut2	0.298
Msn2 mut2	0.323
Msn2 mut2	0.2845
Msn2 mut2	0.2975
Msn2 mut2	0.301
Msn2 mut2	0.306
Msn2 mut2	0.316
Msn2 mut2	0.32
Msn2 mut2	0.3195
Msn2 mut2	0.3015
Msn2 mut2	0.303
Msn2 mut2	0.311
Msn2 mut2	0.318
Msn2 mut2	0.303
Msn2 mut2	0.313
Msn2 mut2	0.312
Msn2 mut2	0.306
Msn2 mut2	0.303
Msn2 mut2	0.285
Msn2 mut2	0.2975
Msn2 mut2	0.3155
Msn2 mut2	0.322
Msn2 mut2	0.3245
Msn2 mut2	0.3025
Msn2 mut2	0.307
Msn2 mut2	0.3075
Msn2 mut2	0.317
Msn2 mut2	0.284
Msn2 mut2	0.307
Msn2 mut2	0.312
Msn2 mut2	0.296
Msn2 mut2	0.3075
Msn2 mut2	0.3125
Msn2 mut2	0.3035
Msn2 mut2	0.3005
Msn2 mut2	0.3305
Msn2 mut2	0.3085
Msn2 mut2	0.316
Msn2 mut2	0.306
Msn2 mut2	0.299
Msn2 mut2	0.2895
Msn2 mut2	0.312
Msn2 mut2	0.293
Msn2 mut2	0.306
Msn2 mut2	0.297
Msn2 mut2	0.296
Msn2 mut2	0.2915
Msn2 mut2	0.3075
Msn2 mut2	0.3005
Msn2 mut2	0.309
Msn2 mut2	0.3055
Msn2 mut2	0.294
Msn2 mut2	0.318
Msn2 mut2	0.303
Msn2 mut2	0.312
Msn2 mut2	0.3145
Msn2 mut2	0.3015
Msn2 mut2	0.315
Msn2 mut2	0.3095
Msn2 mut2	0.3115
Msn2 mut2	0.2955
Msn2 mut2	0.314
Msn2 mut2	0.305
Msn2 mut2	0.311
Msn2 mut2	0.305
Msn2 mut2	0.3145
Msn2 mut2	0.298
Msn2 mut2	0.325
Msn2 mut2	0.3155
Msn2 mut2	0.3065
Msn2 mut2	0.3035
Msn2 mut2	0.2975
Msn2 mut2	0.314
Msn2 mut2	0.307
Msn2 mut2	0.3015
Msn2 mut2	0.321
Msn2 mut2	0.315
Msn2 mut2	0.297
Msn2 mut2	0.3135
Msn2 mut2	0.305
Msn2 mut2	0.3125
Msn2 mut2	0.3195
Msn2 mut2	0.3165
Msn2 mut2	0.3195
Msn2 mut2	0.31
Msn2 mut2	0.313
Msn2 mut2	0.311
Msn2 mut2	0.3235
Msn2 mut2	0.309
Msn2 mut2	0.303
Msn2 mut2	0.2895
Msn2 mut2	0.3015
Msn2 mut2	0.312
Msn2 mut2	0.3025
Msn2 mut2	0.2935
Msn2 mut2	0.3255
Msn2 mut2	0.312
Msn2 mut2	0.3075
Msn2 mut2	0.3095
Msn2 mut2	0.3215
Msn2 mut2	0.3185
Msn2 mut2	0.3065
Msn2 mut2	0.2905
Msn2 mut2	0.299
Msn2 mut2	0.2925
Msn2 mut2	0.3075
Msn2 mut2	0.3145
Msn2 mut2	0.3305
Msn2 mut2	0.2975
Msn2 mut2	0.3055
Msn2 mut2	0.313
Msn2 mut2	0.3055
Msn2 mut2	0.309
Msn2 mut2	0.2945
Msn2 mut2	0.294
Msn2 mut2	0.3295
Msn2 mut2	0.305
Msn2 mut2	0.315
Msn2 mut2	0.295
Msn2 mut2	0.313
Msn2 mut2	0.31
Msn2 mut2	0.305
Msn2 mut2	0.3105
Msn2 mut2	0.3185
Msn2 mut2	0.315
Msn2 mut2	0.3145
Msn2 mut2	0.315
Msn2 mut2	0.327
Msn2 mut2	0.314
Msn2 mut2	0.3095
Msn2 mut2	0.291
Msn2 mut2	0.3005
Msn2 mut2	0.319
Msn2 mut2	0.3155
Msn2 mut2	0.31
Msn2 mut2	0.2995
Msn2 mut2	0.2805
Msn2 mut2	0.3215
Msn2 mut2	0.2935
Msn2 mut2	0.304
Msn2 mut2	0.3265
Msn2 mut2	0.303
Msn2 mut2	0.2945
Msn2 mut2	0.3135
Msn2 mut2	0.3005
Msn2 mut2	0.2945
Msn2 mut2	0.303
Msn2 mut2	0.313
Msn2 mut2	0.302
Msn2 mut2	0.3165
Msn2 mut2	0.304
Msn2 mut2	0.3025
Msn2 mut2	0.31
Msn2 mut2	0.32
Msn2 mut2	0.3005
Msn2 mut2	0.3075
Msn2 mut2	0.305
Msn2 mut2	0.298
Msn2 mut2	0.316
Msn2 mut2	0.3065
Msn2 mut2	0.314
Msn2 mut2	0.3085
Msn2 mut2	0.3115
Msn2 mut2	0.3105
Msn2 mut2	0.3215
Msn2 mut2	0.309
Msn2 mut2	0.314
Msn2 mut2	0.3295
Msn2 mut2	0.2985
Msn2 mut2	0.3065
Msn2 mut2	0.3075
Msn2 mut2	0.32
Msn2 mut2	0.312
Msn2 mut2	0.3155
Msn2 mut2	0.3135
Msn2 mut2	0.288
Msn2 mut2	0.3175
Msn2 mut2	0.306
Msn2 mut2	0.307
Msn2 mut2	0.3045
Msn2 mut2	0.31
Msn2 mut2	0.2985
Msn2 mut2	0.3105
Msn2 mut2	0.3045
Msn2 mut2	0.303
Msn2 mut2	0.302
Msn2 mut2	0.3095
Msn2 mut2	0.302
Msn2 mut2	0.294
Msn2 mut2	0.303
Msn2 mut2	0.3055
Msn2 mut2	0.3175
Msn2 mut2	0.327
Msn2 mut2	0.313
Msn2 mut2	0.308
Msn2 mut2	0.312
Msn2 mut2	0.32
Msn2 mut2	0.2955
Msn2 mut2	0.2975
Msn2 mut2	0.3135
Msn2 mut2	0.3075
Msn2 mut2	0.294
Msn2 mut2	0.309
Msn2 mut2	0.31
Msn2 mut2	0.303
Msn2 mut2	0.332
Msn2 mut2	0.3115
Msn2 mut2	0.302
Msn2 mut2	0.3205
Msn2 mut2	0.297
Msn2 mut2	0.3185
Msn2 mut2	0.3175
Msn2 mut2	0.3115
Msn2 mut2	0.2985
Msn2 mut2	0.2845
Msn2 mut2	0.2995
Msn2 mut2	0.299
Msn2 mut2	0.306
Msn2 mut2	0.3075
Msn2 mut2	0.315
Msn2 mut2	0.308
Msn2 mut2	0.3005
Msn2 mut2	0.316
Msn2 mut2	0.3235
Msn2 mut2	0.324
Msn2 mut2	0.3225
Msn2 mut2	0.317
Msn2 mut2	0.304
Msn2 mut2	0.325
Msn2 mut2	0.2975
Msn2 mut2	0.2895
Msn2 mut2	0.315
Msn2 mut2	0.2945
Msn2 mut2	0.302
Msn2 mut2	0.305
Msn2 mut2	0.313
Msn2 mut2	0.2845
Msn2 mut2	0.2955
Msn2 mut2	0.3025
Msn2 mut2	0.303
Msn2 mut2	0.306
Msn2 mut2	0.315
Msn2 mut2	0.2975
Msn2 mut2	0.299
Msn2 mut2	0.298
Msn2 mut2	0.304
Msn2 mut2	0.2975
Msn2 mut2	0.316
Msn2 mut2	0.3055
Msn2 mut2	0.3175
Msn2 mut2	0.2975
Msn2 mut2	0.324
Msn2 mut2	0.3035
Msn2 mut2	0.3245
Msn2 mut2	0.3205
Msn2 mut2	0.299
Msn2 mut2	0.3015
Msn2 mut2	0.314
Msn2 mut2	0.303
Msn2 mut2	0.2935
Msn2 mut2	0.3125
Msn2 mut2	0.316
Msn2 mut2	0.2975
Msn2 mut2	0.3175
Msn2 mut2	0.305
Msn2 mut2	0.287
Msn2 mut2	0.329
Msn2 mut2	0.317
Msn2 mut2	0.3165
Msn2 mut2	0.3065
Msn2 mut2	0.3145
Msn2 mut2	0.3085
Msn2 mut2	0.295
Msn2 mut2	0.3185
Msn2 mut2	0.329
Msn2 mut2	0.3105
Msn2 mut2	0.326
Msn2 mut2	0.3155
Msn2 mut2	0.2995
Msn2 mut2	0.312
Msn2 mut2	0.3025
Msn2 mut2	0.312
Msn2 mut2	0.294
Msn2 mut2	0.297
Msn2 mut2	0.3265
Msn2 mut2	0.3235
Msn2 mut2	0.3015
Msn2 mut2	0.316
Msn2 mut2	0.3145
Msn2 mut2	0.3285
Msn2 mut2	0.3075
Msn2 mut2	0.3045
Msn2 mut2	0.311
Msn2 mut2	0.3075
Msn2 mut2	0.309
Msn2 mut2	0.312
Msn2 mut2	0.307
Msn2 mut2	0.293
Msn2 mut2	0.3255
Msn2 mut2	0.3075
Msn2 mut2	0.3115
Msn2 mut2	0.307
Msn2 mut2	0.307
Msn2 mut2	0.289
Msn2 mut2	0.2985
Msn2 mut2	0.311
Msn2 mut2	0.305
Msn2 mut2	0.31
Msn2 mut2	0.3145
Msn2 mut2	0.3065
Msn2 mut2	0.3015
Msn2 mut2	0.3075
Msn2 mut2	0.308
Msn2 mut2	0.307
Msn2 mut2	0.3215
Msn2 mut2	0.3155
Msn2 mut2	0.3105
Msn2 mut2	0.302
Msn2 mut2	0.317
Msn2 mut2	0.2915
Msn2 mut2	0.339
Msn2 mut2	0.2955
Msn2 mut2	0.319
Msn2 mut2	0.308
Msn2 mut2	0.31
Msn2 mut2	0.3145
Msn2 mut2	0.305
Msn2 mut2	0.3075
Msn2 mut2	0.307
Msn2 mut2	0.297
Msn2 mut2	0.311
Msn2 mut2	0.31
Msn2 mut2	0.3035
Msn2 mut2	0.3075
Msn2 mut2	0.305
Msn2 mut2	0.32
Msn2 mut2	0.3235
Msn2 mut2	0.305
Msn2 mut2	0.278
Msn2 mut2	0.314
Msn2 mut2	0.307
Msn2 mut2	0.3145
Msn2 mut2	0.313
Msn2 mut2	0.3225
Msn2 mut2	0.315
Msn2 mut2	0.306
Msn2 mut2	0.309
Msn2 mut2	0.3115
Msn2 mut2	0.3125
Msn2 mut2	0.306
Msn2 mut2	0.311
Msn2 mut2	0.297
Msn2 mut2	0.307
Msn2 mut2	0.308
Msn2 mut2	0.319
Msn2 mut2	0.302
Msn2 mut2	0.313
Msn2 mut2	0.2925
Msn2 mut2	0.2985
Msn2 mut2	0.2975
Msn2 mut2	0.3135
Msn2 mut2	0.295
Msn2 mut2	0.31
Msn2 mut2	0.2985
Msn2 mut2	0.2985
Msn2 mut2	0.301
Msn2 mut2	0.315
Msn2 mut2	0.301
Msn2 mut2	0.3025
Msn2 mut2	0.299
Msn2 mut2	0.299
Msn2 mut2	0.3085
Msn2 mut2	0.2945
Msn2 mut2	0.301
Msn2 mut2	0.3055
Msn2 mut2	0.306
Msn2 mut2	0.3135
Msn2 mut2	0.3005
Msn2 mut2	0.2945
Msn2 mut2	0.312
Msn2 mut2	0.3005
Msn2 mut2	0.309
Msn2 mut2	0.305
Msn2 mut2	0.304
Msn2 mut2	0.3185
Msn2 mut2	0.3285
Msn2 mut2	0.306
Msn2 mut2	0.3025
Msn2 mut2	0.3165
Msn2 mut2	0.3095
Msn2 mut2	0.3185
Msn2 mut2	0.3145
Msn2 mut2	0.3015
Msn2 mut2	0.3125
Msn2 mut2	0.3025
Msn2 mut2	0.303
Msn2 mut2	0.311
Msn2 mut2	0.3205
Msn2 mut2	0.278
Msn2 mut2	0.29
Msn2 mut2	0.3145
Msn2 mut2	0.2935
Msn2 mut2	0.2995
Msn2 mut2	0.308
Msn2 mut2	0.307
Msn2 mut2	0.309
Msn2 mut2	0.3
Msn2 mut2	0.3095
Msn2 mut2	0.3165
Msn2 mut2	0.312
Msn2 mut2	0.3035
Msn2 mut2	0.331
Msn2 mut2	0.3055
Msn2 mut2	0.3145
Msn2 mut2	0.305
Msn2 mut2	0.3015
Msn2 mut2	0.321
Msn2 mut2	0.2995
Msn2 mut2	0.3165
Msn2 mut2	0.295
Msn2 mut2	0.3165
Msn2 mut2	0.3205
Msn2 mut2	0.307
Msn2 mut2	0.2965
Msn2 mut2	0.2965
Msn2 mut2	0.3215
Msn2 mut2	0.3215
Msn2 mut2	0.2995
Msn2 mut2	0.3105
Msn2 mut2	0.3185
Msn2 mut2	0.3055
Msn2 mut2	0.323
Msn2 mut2	0.3115
Msn2 mut2	0.319
Msn2 mut2	0.317
Msn2 mut2	0.3325
Msn2 mut2	0.3015
Msn2 mut2	0.3095
Msn2 mut2	0.307
Msn2 mut2	0.312
Msn2 mut2	0.321
Msn2 mut2	0.308
Msn2 mut2	0.3115
Msn2 mut2	0.2995
Msn2 mut2	0.2935
Msn2 mut2	0.302
Msn2 mut2	0.316
Msn2 mut2	0.3105
Msn2 mut2	0.31
Msn2 mut2	0.3065
Msn2 mut2	0.3275
Msn2 mut2	0.3095
Msn2 mut2	0.3145
Msn2 mut2	0.322
Msn2 mut2	0.3025
Msn2 mut2	0.3205
Msn2 mut2	0.3
Msn2 mut2	0.324
Msn2 mut2	0.303
Msn2 mut2	0.3005
Msn2 mut2	0.305
Msn2 mut2	0.311
Msn2 mut2	0.314
Msn2 mut2	0.3
Msn2 mut2	0.323
Msn2 mut2	0.3025
Msn2 mut2	0.32
Msn2 mut2	0.3005
Msn2 mut2	0.293
Msn2 mut2	0.311
Msn2 mut2	0.3105
Msn2 mut2	0.3125
Msn2 mut2	0.3045
Msn2 mut2	0.3025
Msn2 mut2	0.305
Msn2 mut2	0.31
Msn2 mut2	0.315
Msn2 mut2	0.3045
Msn2 mut2	0.314
Msn2 mut2	0.333
Msn2 mut2	0.315
Msn2 mut2	0.321
Msn2 mut2	0.3075
Msn2 mut2	0.3305
Msn2 mut2	0.3055
Msn2 mut2	0.3105
Msn2 mut2	0.318
Msn2 mut2	0.299
Msn2 mut2	0.321
Msn2 mut2	0.317
Msn2 mut2	0.2945
Msn2 mut2	0.309
Msn2 mut2	0.322
Msn2 mut2	0.3145
Msn2 mut2	0.3045
Msn2 mut2	0.3
Msn2 mut2	0.304
Msn2 mut2	0.304
Msn2 mut2	0.312
Msn2 mut2	0.3085
Msn2 mut2	0.3115
Msn2 mut2	0.309
Msn2 mut2	0.315
Msn2 mut2	0.3135
Msn2 mut2	0.3175
Msn2 mut2	0.319
Msn2 mut2	0.316
Msn2 mut2	0.3015
Msn2 mut2	0.3235
Msn2 mut2	0.309
Msn2 mut2	0.3175
Msn2 mut2	0.2945
Msn2 mut2	0.299
Msn2 mut2	0.312
Msn2 mut2	0.305
Msn2 mut2	0.3005
Msn2 mut2	0.3155
Msn2 mut2	0.302
Msn2 mut2	0.325
Msn2 mut2	0.306
Msn2 mut2	0.3005
Msn2 mut2	0.315
Msn2 mut2	0.316
Msn2 mut2	0.319
Msn2 mut2	0.333
Msn2 mut2	0.336
Msn2 mut2	0.3125
Msn2 mut2	0.3155
Msn2 mut2	0.31
Msn2 mut2	0.291
Msn2 mut2	0.307
Msn2 mut2	0.3055
Msn2 mut2	0.3035
Msn2 mut2	0.303
Msn2 mut2	0.311
Msn2 mut2	0.324
Msn2 mut2	0.316
Msn2 mut2	0.3225
Msn2 mut2	0.3265
Msn2 mut2	0.3115
Msn2 mut2	0.2965
Msn2 mut2	0.3045
Msn2 mut2	0.2995
Msn2 mut2	0.2985
Msn2 mut2	0.296
Msn2 mut2	0.298
Msn2 mut2	0.307
Msn2 mut2	0.304
Msn2 mut2	0.314
Msn2 mut2	0.313
Msn2 mut2	0.306
Msn2 mut2	0.3045
Msn2 mut2	0.319
Msn2 mut2	0.307
Msn2 mut2	0.33
Msn2 mut2	0.329
Msn2 mut2	0.31
Msn2 mut2	0.328
Msn2 mut2	0.311
Msn2 mut2	0.3285
Msn2 mut2	0.3015
Msn2 mut2	0.3175
Msn2 mut2	0.32
Msn2 mut2	0.3005
Msn2 mut2	0.3235
Msn2 mut2	0.2995
Msn2 mut2	0.3205
Msn2 mut2	0.292
Msn2 mut2	0.3025
Msn2 mut2	0.311
Msn2 mut2	0.2995
Msn2 mut2	0.3105
Msn2 mut2	0.3135
Msn2 mut2	0.289
Msn2 mut2	0.3065
Msn2 mut2	0.307
Msn2 mut2	0.307
Msn2 mut2	0.3125
Msn2 mut2	0.3115
Msn2 mut2	0.314
Msn2 mut2	0.307
Msn2 mut2	0.297
Msn2 mut2	0.316
Msn2 mut2	0.303
Msn2 mut2	0.307
Msn2 mut2	0.294
Msn2 mut2	0.3155
Msn2 mut2	0.3135
Msn2 mut2	0.3175
Msn2 mut2	0.291
Msn2 mut2	0.3225
Msn2 mut2	0.312
Msn2 mut2	0.297
Msn2 mut2	0.3015
Msn2 mut2	0.292
Msn2 mut2	0.312
Msn2 mut2	0.3105
Msn2 mut2	0.3065
Msn2 mut2	0.2975
Msn2 mut2	0.307
Msn2 mut2	0.3165
Msn2 mut2	0.318
Msn2 mut2	0.3265
Msn2 mut2	0.3165
Msn2 mut2	0.302
Msn2 mut2	0.3065
Msn2 mut2	0.2925
Msn2 mut2	0.325
Msn2 mut2	0.3245
Msn2 mut2	0.302
Msn2 mut2	0.2995
Msn2 mut2	0.308
Msn2 mut2	0.3265
Msn2 mut2	0.299
Msn2 mut2	0.293
Msn2 mut2	0.303
Msn2 mut2	0.305
Msn2 mut2	0.2925
Msn2 mut2	0.3085
Msn2 mut2	0.3115
Msn2 mut2	0.3085
Msn2 mut2	0.2995
Msn2 mut2	0.3105
Msn2 mut2	0.3125
Msn2 mut2	0.3075
Msn2 mut2	0.314
Msn2 mut2	0.3105
Msn2 mut2	0.3185
Msn2 mut2	0.31
Msn2 mut2	0.3165
Msn2 mut2	0.304
Msn2 mut2	0.3055
Msn2 mut2	0.2975
Msn2 mut2	0.311
Msn2 mut2	0.3045
Msn2 mut2	0.3165
Msn2 mut2	0.309
Msn2 mut2	0.3065
Msn2 mut2	0.3065
Msn2 mut2	0.322
Msn2 mut2	0.3035
Msn2 mut2	0.296
Msn2 mut2	0.2915
Msn2 mut2	0.304
Msn2 mut2	0.313
Msn2 mut2	0.3085
Msn2 mut2	0.3135
Msn2 mut2	0.315
Msn2 mut2	0.3095
Msn2 mut2	0.3075
Msn2 mut2	0.308
Msn2 mut2	0.325
Msn2 mut2	0.31
Msn2 mut2	0.313
Msn2 mut2	0.31
Msn2 mut2	0.3235
Msn2 mut2	0.31
Msn2 mut2	0.3035
Msn2 mut2	0.312
Msn2 mut2	0.3175
Msn2 mut2	0.2945
Msn2 mut2	0.314
Msn2 mut2	0.325
Msn2 mut2	0.2845
Msn2 mut2	0.305
Msn2 mut2	0.2855
Msn2 mut2	0.3205
Msn2 mut2	0.3025
Msn2 mut2	0.302
Msn2 mut2	0.3075
Msn2 mut2	0.297
Msn2 mut2	0.3155
Msn2 mut2	0.3245
Msn2 mut2	0.303
Msn2 mut2	0.3235
Msn2 mut2	0.308
Msn2 mut2	0.29
Msn2 mut2	0.319
Msn2 mut2	0.312
Msn2 mut2	0.299
Msn2 mut2	0.3095
Msn2 mut2	0.3155
Msn2 mut2	0.312
Msn2 mut2	0.3125
Msn2 mut2	0.2955
Msn2 mut2	0.3075
Msn2 mut2	0.3085
Msn2 mut2	0.3125
Msn2 mut2	0.309
Msn2 mut2	0.3085
Msn2 mut2	0.304
Msn2 mut2	0.321
Msn2 mut2	0.3095
Msn2 mut2	0.317
Msn2 mut2	0.308
Msn2 mut2	0.3115
Msn2 mut2	0.332
Msn2 mut2	0.3155
Msn2 mut2	0.297
Msn2 mut2	0.322
Msn2 mut2	0.307
Msn2 mut2	0.2985
Msn2 mut2	0.3075
Msn2 mut2	0.288
Msn2 mut2	0.302
Msn2 mut2	0.3055
Msn2 mut2	0.3155
Msn2 mut2	0.3075
Msn2 mut2	0.295
Msn2 mut2	0.3415
Msn2 mut2	0.313
Msn2 mut2	0.304
Msn2 mut2	0.305
Msn2 mut2	0.3025
Msn2 mut2	0.3135
Msn2 mut2	0.3135
Msn2 mut2	0.3135
Msn2 mut2	0.314
Msn2 mut2	0.3105
Msn2 mut2	0.299
Msn2 mut2	0.3235
Msn2 mut2	0.3035
Msn2 mut2	0.3175
Msn2 mut2	0.289
Msn2 mut2	0.3105
Msn2 mut2	0.303
Msn2 mut2	0.2935
Msn2 mut2	0.3025
Msn2 mut2	0.3015
Msn2 mut2	0.3185
Msn2 mut2	0.303
Msn2 mut2	0.315
Msn2 mut2	0.302
Msn2 mut2	0.3235
Msn2 mut2	0.311
Msn2 mut2	0.319
Msn2 mut2	0.3025
Msn2 mut2	0.327
Msn2 mut2	0.304
Msn2 mut2	0.296
Msn2 mut2	0.298
Msn2 mut2	0.3085
Msn2 mut2	0.304
Msn2 mut2	0.3125
Msn2 mut2	0.3145
Msn2 mut2	0.303
Msn2 mut2	0.3145
Msn2 mut2	0.2945
Msn2 mut2	0.3155
Msn2 mut2	0.3185
Msn2 mut2	0.312
Msn2 mut2	0.3155
Msn2 mut2	0.305
Msn2 mut2	0.3025
Msn2 mut2	0.303
Msn2 mut2	0.315
Msn2 mut2	0.3035
Msn2 mut2	0.315
Msn2 mut2	0.301
Msn2 mut2	0.296
Msn2 mut2	0.309
Msn2 mut2	0.2985
Msn2 mut2	0.3005
Msn2 mut2	0.3065
Msn2 mut2	0.3125
Msn2 mut2	0.3195
Msn2 mut2	0.3225
Msn2 mut2	0.3185
Msn2 mut2	0.3035
Msn2 mut2	0.303
Msn2 mut2	0.3095
Msn2 mut2	0.302
Msn2 mut2	0.318
Msn2 mut2	0.2875
Msn2 mut2	0.311
Msn2 mut2	0.3185
Msn2 mut2	0.3065
Msn2 mut2	0.2785
Msn2 mut2	0.307
Msn2 mut2	0.31
Msn2 mut2	0.295
Msn2 mut2	0.3265
Msn2 mut2	0.3085
Msn2 mut2	0.3035
Msn2 mut2	0.3145
Msn2 mut2	0.3025
Msn2 mut2	0.306
Msn2 mut2	0.3085
Msn2 mut2	0.312
Msn2 mut2	0.321
Msn2 mut2	0.3315
Msn2 mut2	0.322
Msn2 mut2	0.3005
Msn2 mut2	0.296
Msn2 mut2	0.3145
Msn2 mut2	0.315
Msn2 mut2	0.294
Msn2 mut2	0.303
Msn2 mut2	0.31
Msn2 mut2	0.3
Msn2 mut2	0.306
Msn2 mut2	0.303
Msn2 mut2	0.3045
Msn2 mut2	0.311
Msn2 mut2	0.323
Msn2 mut2	0.3
Msn2 mut2	0.3075
Msn2 mut2	0.3115
Msn2 mut2	0.296
Msn2 mut2	0.3085
Msn2 mut2	0.329
Msn2 mut2	0.3085
Msn2 mut2	0.31
Msn2 mut2	0.2965
Msn2 mut2	0.3095
Msn2 mut2	0.311
Msn2 mut2	0.29
Msn2 mut2	0.301
Msn2 mut2	0.312
Msn2 mut2	0.314
Msn2 mut2	0.2975
Msn2 mut2	0.315
Msn2 mut2	0.3
Msn2 mut2	0.3145
Msn2 mut2	0.3315
Msn2 mut2	0.305
Msn2 mut2	0.313
Msn2 mut2	0.3055
Msn2 mut2	0.305
Msn2 mut2	0.3115
Msn2 mut2	0.3145
Msn2 mut2	0.317
Msn2 mut2	0.3035
Msn2 mut2	0.313
Msn2 mut2	0.2985
Msn2 mut2	0.3045
Msn2 mut2	0.3145
Msn2 mut2	0.298
Msn2 mut2	0.314
Msn2 mut2	0.316
Msn2 mut2	0.3105
Msn2 mut2	0.302
Msn2 mut2	0.301
Msn2 mut2	0.3095
Msn2 mut2	0.313
Msn2 mut2	0.325
Msn2 mut2	0.312
Msn2 mut2	0.288
Msn2 mut2	0.3075
Msn2 mut2	0.301
Msn2 mut2	0.2985
Msn2 mut2	0.3175
Msn2 mut2	0.29
Msn2 mut2	0.297
Msn2 mut2	0.2945
Msn2 mut2	0.306
Msn2 mut2	0.32
Msn2 mut2	0.3045
Msn2 mut2	0.3095
Msn2 mut2	0.314
Msn2 mut2	0.3025
Msn2 mut2	0.3215
Msn2 mut2	0.323
Msn2 mut2	0.3225
Msn2 mut2	0.3145
Msn2 mut2	0.317
Msn2 mut2	0.309
Msn2 mut2	0.3025
Msn2 mut2	0.3045
Msn2 mut2	0.309
Msn2 mut2	0.3045
Msn2 mut2	0.3145
Msn2 mut2	0.3115
Msn2 mut2	0.3015
Msn2 mut2	0.312
Msn2 mut2	0.3075
Msn2 mut2	0.3025
Msn2 mut2	0.3015
[truncated: 1,001 more rows]
