# Supplementary material for: Yeast cell fate control by temporal redundancy modulation of transcription factor paralogs
Source: Nat Commun. 2021 May 25;12:3145. doi: 10.1038/s41467-021-23425-0 (PMC8149833; doi:10.1038/s41467-021-23425-0)
Supplement: Supplementary file 9 — Source Data [file 41467_2021_23425_MOESM9_ESM.zip › Source Data/Supplementary Fig. 2b.xlsx]

## Sheet: Sheet1
0.5% glucose	0.5% glucose	0.5% glucose	0.5% glucose	0.5% glucose	0.5% glucose	0.5% glucose		0.1% glucose	0.1% glucose	0.1% glucose	0.1% glucose	0.1% glucose	0.1% glucose	0.1% glucose		0.05% glucose	0.05% glucose	0.05% glucose	0.05% glucose	0.05% glucose	0.05% glucose	0.05% glucose		0.01% glucose	0.01% glucose	0.01% glucose	0.01% glucose	0.01% glucose	0.01% glucose	0.01% glucose
Mean of auto-correlation of Msn2	Error bar of auto-correlation of Msn2	Mean of auto-correlation of Msn4	Error bar of auto-correlation of Msn4	Mean of cross-correlation	Error bar of cross-correlation	Time (min)		Mean of auto-correlation of Msn2	Error bar of auto-correlation of Msn2	Mean of auto-correlation of Msn4	Error bar of auto-correlation of Msn4	Mean of cross-correlation	Error bar of cross-correlation	Time (min)		Mean of auto-correlation of Msn2	Error bar of auto-correlation of Msn2	Mean of auto-correlation of Msn4	Error bar of auto-correlation of Msn4	Mean of cross-correlation	Error bar of cross-correlation	Time (min)		Mean of auto-correlation of Msn2	Error bar of auto-correlation of Msn2	Mean of auto-correlation of Msn4	Error bar of auto-correlation of Msn4	Mean of cross-correlation	Error bar of cross-correlation	Time (min)
-0.0346839	0.0141845	-0.0308114	0.0131423	-0.0307665	0.0156714	-30		-0.0393589	0.0132479	-0.024303	0.0134954	-0.038906	0.0142701	-30		-0.0259757	0.011829	-0.0211385	0.0115775	-0.0352382	0.0123754	-30		-0.0187492	0.0150737	-0.0253805	0.0127853	-0.0154378	0.0157488	-30
-0.0423027	0.0166994	-0.026199	0.0166469	-0.0273429	0.01776	-28		-0.0323652	0.0128881	-0.0197307	0.0141267	-0.0309084	0.0147121	-28		-0.0113418	0.0124351	-0.0113796	0.011606	-0.0259037	0.0115963	-28		-0.0246467	0.0145249	-0.0201874	0.0119441	-0.0198365	0.0138821	-28
-0.0419676	0.0170852	-0.0145819	0.0164226	-0.0255049	0.0151	-26		-0.0235951	0.0139627	-0.0127141	0.0139133	-0.0281097	0.0144074	-26		-0.0153096	0.0116038	-0.00321551	0.0113958	-0.0260946	0.0118036	-26		-0.0170112	0.0147293	-0.0180097	0.01154	-0.0176707	0.0141358	-26
-0.0191661	0.017446	-0.0121046	0.0168028	-0.0201219	0.0160098	-24		-0.0125511	0.0153321	0.00533816	0.0149635	-0.0153888	0.0142742	-24		-0.00758116	0.0118611	0.000842675	0.0128609	-0.0208757	0.0117584	-24		-0.0197379	0.0162389	-0.0115687	0.0139869	-0.0231973	0.0142838	-24
-0.00594343	0.0188472	0.00690274	0.0176196	-0.00657929	0.0194034	-22		0.000647018	0.0161062	0.0219164	0.0174996	-0.00672596	0.014291	-22		-0.00200749	0.0120487	0.00534246	0.0122655	-0.01394	0.0123319	-22		-0.00176	0.0176698	-0.00754334	0.0131212	-0.0129332	0.0144426	-22
-0.00182464	0.01913	-0.00400688	0.0182961	-0.00344026	0.0201502	-20		0.00487709	0.0151164	0.0271451	0.0175545	-2.28e-05	0.0164763	-20		0.00810232	0.0127294	0.0159244	0.0129125	-0.0144398	0.0116308	-20		0.00811166	0.0182374	0.00696762	0.0137661	-0.00387367	0.0153984	-20
0.00711654	0.0187819	0.0198621	0.0194357	-0.00705399	0.0172968	-18		0.0258293	0.017302	0.0440492	0.0180596	0.0133966	0.0176448	-18		0.0241436	0.0132822	0.0419574	0.0128701	0.00725316	0.0127943	-18		0.0247201	0.0177309	0.00664064	0.0141137	0.00347587	0.0155003	-18
0.0212194	0.0190687	0.0433398	0.0198591	0.00677769	0.0192945	-16		0.03855	0.019642	0.0655982	0.019825	0.0362704	0.0172426	-16		0.0416569	0.0126688	0.0530893	0.0124964	0.0170671	0.0117002	-16		0.0401059	0.0187352	0.0128371	0.013583	0.0018807	0.016888	-16
0.0369166	0.018213	0.0526905	0.0213451	0.0209487	0.0174035	-14		0.0608073	0.0185291	0.0924696	0.0223528	0.0590196	0.0181757	-14		0.0466036	0.0145841	0.0744296	0.0137859	0.0337753	0.0133947	-14		0.0665662	0.0201003	0.0167807	0.015057	0.00965938	0.0169505	-14
0.057253	0.0206994	0.069144	0.0218976	0.0468386	0.0217719	-12		0.0789977	0.0204039	0.122439	0.0227822	0.0813448	0.0195229	-12		0.0689546	0.0153104	0.0855364	0.0161069	0.0468336	0.0142569	-12		0.0829655	0.022059	0.0418047	0.0160174	0.0259508	0.0163105	-12
0.0826703	0.0222883	0.0827544	0.0219072	0.0502689	0.0229151	-10		0.108901	0.0196794	0.149836	0.0225469	0.0989097	0.0211465	-10		0.0939243	0.0143672	0.106801	0.0149181	0.0733946	0.0166479	-10		0.0987469	0.0236409	0.0512645	0.0167944	0.0303788	0.0166551	-10
0.11408	0.024021	0.120073	0.0251778	0.0822175	0.0280015	-8		0.145436	0.0223164	0.189232	0.0246108	0.139448	0.0241849	-8		0.111159	0.0161499	0.121874	0.0163432	0.0882804	0.0173253	-8		0.121617	0.0242155	0.0613743	0.016843	0.037773	0.0183173	-8
0.152897	0.0257818	0.135295	0.0281459	0.116815	0.0273255	-6		0.195081	0.0232832	0.216331	0.0258205	0.173542	0.0262765	-6		0.150397	0.0192754	0.157375	0.0180386	0.114998	0.0186112	-6		0.141808	0.0264545	0.068476	0.0173498	0.0397707	0.019141	-6
0.205391	0.030973	0.195305	0.0302938	0.168298	0.0312193	-4		0.249135	0.0262928	0.268281	0.027337	0.217516	0.0288784	-4		0.197612	0.0206723	0.200474	0.0191092	0.145882	0.0199407	-4		0.174269	0.0281599	0.0942588	0.0186693	0.049951	0.0208536	-4
0.307983	0.0357042	0.288659	0.0333679	0.245575	0.0363819	-2		0.356709	0.0309468	0.378499	0.0305842	0.317207	0.0308846	-2		0.28116	0.0238275	0.292069	0.0223468	0.216737	0.0224216	-2		0.289814	0.0293747	0.176903	0.0206329	0.122404	0.0219464	-2
1	0	1	0	0.451019	0.0413669	0		1	0	1	0	0.601159	0.0269777	0		1	0	1	0	0.559728	0.0203088	0		1	0	1	0	0.417861	0.0251781	0
0.307983	0.0345758	0.288659	0.0358544	0.191587	0.0297805	2		0.356709	0.0295408	0.378499	0.0281306	0.265683	0.0269209	2		0.28116	0.0231919	0.292069	0.0215719	0.194232	0.0192068	2		0.289814	0.0293699	0.176903	0.0213493	0.124455	0.0174315	2
0.205391	0.0305915	0.195305	0.0280919	0.114971	0.025999	4		0.249135	0.026428	0.268281	0.0295065	0.189303	0.0239245	4		0.197612	0.0209723	0.200474	0.0197555	0.124798	0.0154949	4		0.174269	0.0296513	0.0942588	0.018139	0.048108	0.0168599	4
0.152897	0.0259645	0.135295	0.0260444	0.0881706	0.0271046	6		0.195081	0.0242029	0.216331	0.025639	0.143778	0.0229644	6		0.150397	0.0187225	0.157375	0.0175534	0.0893542	0.0164417	6		0.141808	0.0267553	0.068476	0.017789	0.0344863	0.0175984	6
0.11408	0.0243958	0.120073	0.0270646	0.0691917	0.0232976	8		0.145436	0.0223395	0.189232	0.0255261	0.107644	0.0217101	8		0.111159	0.0166914	0.121874	0.0164394	0.0730301	0.0157531	8		0.121617	0.0244938	0.0613743	0.0167207	0.0171802	0.0168212	8
0.0826703	0.0225832	0.0827544	0.0230769	0.0448459	0.0217756	10		0.108901	0.0206213	0.149836	0.0228502	0.0795575	0.0201275	10		0.0939243	0.0159882	0.106801	0.0163231	0.0607147	0.0146011	10		0.0987469	0.0223136	0.0512645	0.016772	0.0207139	0.0148509	10
0.057253	0.0198435	0.069144	0.0210202	0.0433346	0.0205398	12		0.0789977	0.0210391	0.122439	0.0233935	0.0583666	0.0220553	12		0.0689546	0.0142077	0.0855364	0.015562	0.0447235	0.0148523	12		0.0829655	0.0211466	0.0418047	0.0146265	0.0222778	0.0162666	12
0.0369166	0.0173954	0.0526905	0.0220919	0.0216733	0.0206989	14		0.0608073	0.0192636	0.0924696	0.0210776	0.0344719	0.0192621	14		0.0466036	0.0141487	0.0744296	0.0140367	0.0347623	0.0147617	14		0.0665662	0.0200648	0.0167807	0.0157179	0.0101944	0.0159308	14
0.0212194	0.0175425	0.0433398	0.0209684	0.0238446	0.0193784	16		0.03855	0.0197034	0.0655982	0.0198366	0.020048	0.0179916	16		0.0416569	0.0132083	0.0530893	0.0129703	0.0271638	0.0146022	16		0.0401059	0.0186518	0.0128371	0.0143702	-0.00717017	0.0167645	16
0.00711654	0.0183581	0.0198621	0.018229	0.011298	0.0191774	18		0.0258293	0.016845	0.0440492	0.0195667	0.0188121	0.0187752	18		0.0241436	0.0126497	0.0419574	0.0124219	0.0202727	0.0141008	18		0.0247201	0.0188031	0.00664064	0.0139675	-0.00814377	0.0158049	18
-0.00182464	0.018657	-0.00400688	0.0191246	-0.0137965	0.017567	20		0.00487709	0.0153267	0.0271451	0.0167693	-0.00140387	0.0180089	20		0.00810232	0.0122198	0.0159244	0.013487	0.00719137	0.0141494	20		0.00811166	0.0173995	0.00696762	0.0134008	-0.0168789	0.0168204	20
-0.00594343	0.019606	0.00690274	0.0171191	-0.00574374	0.018194	22		0.000647018	0.016248	0.0219164	0.0175658	-0.00688652	0.0176911	22		-0.00200749	0.0129177	0.00534246	0.0123065	-0.00769622	0.0146553	22		-0.00176	0.0170013	-0.00754334	0.0137365	-0.0149219	0.0151067	22
-0.0191661	0.0175296	-0.0121046	0.017107	-0.0155784	0.0168549	24		-0.0125511	0.015036	0.00533816	0.0152013	-0.0126887	0.0173297	24		-0.00758116	0.0118527	0.000842675	0.0128183	-0.00683887	0.0138025	24		-0.0197379	0.0165048	-0.0115687	0.013748	-0.021539	0.0155651	24
-0.0419676	0.0177007	-0.0145819	0.016432	-0.0201285	0.0166882	26		-0.0235951	0.0146419	-0.0127141	0.0143821	-0.0248413	0.0157242	26		-0.0153096	0.0121417	-0.00321551	0.0120926	-0.00590008	0.0131216	26		-0.0170112	0.0155092	-0.0180097	0.0126149	-0.0129878	0.0157087	26
-0.0423027	0.0162863	-0.026199	0.0167397	-0.0170675	0.0170904	28		-0.0323652	0.0137726	-0.0197307	0.0151315	-0.0250988	0.0159574	28		-0.0113418	0.0117273	-0.0113796	0.0116982	-0.00377017	0.0127684	28		-0.0246467	0.0148096	-0.0201874	0.0118706	-0.0237944	0.0131905	28
-0.0346839	0.014746	-0.0308114	0.013444	-0.021252	0.0155996	30		-0.0393589	0.0132809	-0.024303	0.0141127	-0.0315054	0.0154871	30		-0.0259757	0.0117418	-0.0211385	0.0110795	-0.0090072	0.013346	30		-0.0187492	0.0151161	-0.0253805	0.0125495	-0.0243795	0.0147307	30
