# Supplementary material for: Yeast cell fate control by temporal redundancy modulation of transcription factor paralogs
Source: Nat Commun. 2021 May 25;12:3145. doi: 10.1038/s41467-021-23425-0 (PMC8149833; doi:10.1038/s41467-021-23425-0)
Supplement: Supplementary file 9 — Source Data [file 41467_2021_23425_MOESM9_ESM.zip › Source Data/Supplementary Fig. 2c.xlsx]

## Sheet: Sheet1
	Mean	Error bar
0.5% glucose	0.451019	0.0433788
0.1% glucose	0.601159	0.0274613
0.05% glucose	0.559728	0.0212371
0.01% glucose	0.417861	0.0243243
