# Supplementary material for: Yeast cell fate control by temporal redundancy modulation of transcription factor paralogs
Source: Nat Commun. 2021 May 25;12:3145. doi: 10.1038/s41467-021-23425-0 (PMC8149833; doi:10.1038/s41467-021-23425-0)
Supplement: Supplementary file 9 — Source Data [file 41467_2021_23425_MOESM9_ESM.zip › Source Data/Supplementary Fig. 3b.xlsx]

## Sheet: Sheet1
	0.5% glucose	0.1% glucose	0.05% glucose	0.01% glucose	0.1 M KCl	0.25 M KCl	0.5 M KCl	0.8 M KCl	1 M KCl	1.15 M KCl	2% Ethanol	4% Ethanol	6% Ethanol	0.1 mM Hydrogen peroxide	0.25 mM Hydrogen peroxide	0.5 mM Hydrogen peroxide
Mean	0.344962	0.486324	0.382148	0.0975597	0.279996	0.228371	0.22372	0.285267	0.141327	0.116867	0.246187	0.299088	0.192355	0.265358	0.13058	0.023609
Error bar	0.0554937	0.0498993	0.0401145	0.0315993	0.0645953	0.0444715	0.0426648	0.0402972	0.0275551	0.0344752	0.0744372	0.0399742	0.0360777	0.109513	0.0553435	0.0289004
