# Supplementary material for: Yeast cell fate control by temporal redundancy modulation of transcription factor paralogs
Source: Nat Commun. 2021 May 25;12:3145. doi: 10.1038/s41467-021-23425-0 (PMC8149833; doi:10.1038/s41467-021-23425-0)
Supplement: Supplementary file 9 — Source Data [file 41467_2021_23425_MOESM9_ESM.zip › Source Data/Supplementary Fig. 4a.xlsx]

## Sheet: Sheet1
	Msn2+4	Msn2	Msn4	Msn2+4	Msn2	Msn4
stress	0.5M KCl	0.5M KCl	0.5M KCl	0.5M KCl	0.5M KCl	0.5M KCl
promoter	4xSTRE	4xSTRE	4xSTRE	DDR2	DDR2	DDR2
mean	40.3814	37.6592	43.2611	15.0654	21.8991	20.022
lower bound of 95% CI	31.347	32.0323	26.0474	8.85006	14.1535	9.82402
upper bound of 95% CI	49.483	43.3316	57.8326	21.2808	29.6446	30.22
