# Supplementary material for: Yeast cell fate control by temporal redundancy modulation of transcription factor paralogs
Source: Nat Commun. 2021 May 25;12:3145. doi: 10.1038/s41467-021-23425-0 (PMC8149833; doi:10.1038/s41467-021-23425-0)
Supplement: Supplementary file 9 — Source Data [file 41467_2021_23425_MOESM9_ESM.zip › Source Data/Supplementary Fig. 4b.xlsx]

## Sheet: Sheet1
Time (min)	Nucl. loc. (a.u.)	Error bar	TF
2	4.59271	3.57404	Msn2
4	9.84616	4.27957	Msn2
6	4.33087	3.71556	Msn2
8	3.39163	2.69431	Msn2
10	2.1543	2.64	Msn2
12	5.72238	3.34663	Msn2
14	4.90861	3.41499	Msn2
16	4.32383	2.99621	Msn2
18	2.98505	2.2775	Msn2
20	4.43286	2.62814	Msn2
22	3.68358	2.51134	Msn2
24	2.67411	2.44634	Msn2
26	2.77361	2.6822	Msn2
28	1.01313	2.59616	Msn2
30	1.16899	2.22149	Msn2
32	1.21228	2.42046	Msn2
34	1.7026	2.36684	Msn2
36	2.53345	2.65405	Msn2
38	19.9977	3.96907	Msn2
40	82.1761	5.91256	Msn2
42	98.5449	6.50275	Msn2
44	84.7186	7.71922	Msn2
46	61.524	7.1497	Msn2
48	42.1735	6.62686	Msn2
50	33.9326	5.62407	Msn2
52	22.1223	4.56308	Msn2
54	15.6567	3.90996	Msn2
56	11.7153	3.42872	Msn2
58	5.27	2.8087	Msn2
60	2.46438	2.46975	Msn2
62	4.11416	2.22433	Msn2
64	2.04736	2.06281	Msn2
66	3.29038	2.25379	Msn2
68	1.80587	2.30265	Msn2
70	1.52652	2.11832	Msn2
72	-1.0617	1.5277	Msn2
74	-1.805	1.64746	Msn2
76	0.553152	1.66179	Msn2
78	-2.04921	1.53587	Msn2
80	-1.04032	1.69985	Msn2
82	-0.275786	1.81866	Msn2
84	-1.82326	1.61885	Msn2
86	-0.519888	1.68899	Msn2
88	0.213089	1.93467	Msn2
90	-1.74444	1.6404	Msn2
92	-1.17776	2.10674	Msn2
94	-1.25654	1.86701	Msn2
96	1.0195	1.85944	Msn2
98	-0.0898894	3.84878	Msn2
100	0.475871	2.70612	Msn2
102	-2.41015	1.70138	Msn2
104	-0.0907656	2.23615	Msn2
106	2.25585	2.73571	Msn2
108	2.69186	2.91322	Msn2
110	3.7625	3.91152	Msn2
112	2.68949	2.47998	Msn2
114	4.57544	3.51213	Msn2
116	4.64157	3.49975	Msn2
118	4.9781	4.32964	Msn2
120	4.96061	4.52432	Msn2
122	4.93539	2.78188	Msn2
124	4.32164	3.40254	Msn2
126	4.34773	3.64539	Msn2
128	6.14245	3.58161	Msn2
130	3.55967	2.85879	Msn2
132	3.02307	3.5371	Msn2
134	4.77313	4.55736	Msn2
136	5.55434	4.36539	Msn2
138	3.95261	3.37953	Msn2
140	9.09284	3.94473	Msn2
142	7.38153	4.24797	Msn2
144	11.1905	5.58339	Msn2
146	6.63359	4.09568	Msn2
148	6.13927	3.58993	Msn2
150	5.87976	3.13107	Msn2
152	9.1409	5.38008	Msn2
154	10.5728	5.35249	Msn2
156	6.96525	4.06635	Msn2
158	8.02107	4.15247	Msn2
160	7.36836	3.55774	Msn2
162	4.8516	2.95377	Msn2
164	7.66319	4.49339	Msn2
166	4.20529	4.03655	Msn2
168	3.95102	3.15611	Msn2
170	7.13015	5.4581	Msn2
172	11.4415	5.94331	Msn2
174	10.9741	6.00963	Msn2
176	9.21517	4.71741	Msn2
178	6.98352	3.86237	Msn2
180	4.26012	3.64408	Msn2
182	4.7473	4.0869	Msn2
184	5.40936	4.23494	Msn2
186	7.34949	4.07913	Msn2
188	5.1151	4.31461	Msn2
190	8.18177	5.26949	Msn2
192	5.67003	3.96535	Msn2
194	4.59987	2.9751	Msn2
196	6.23741	3.24584	Msn2
198	3.8137	3.31466	Msn2
200	5.82971	3.7345	Msn2
202	7.65629	4.33615	Msn2
204	5.56399	4.39407	Msn2
206	8.52265	4.04787	Msn2
208	8.45331	4.71049	Msn2
210	9.20044	5.77034	Msn2
212	14.3789	8.10944	Msn2
214	13.1167	6.4797	Msn2
216	8.80346	4.97646	Msn2
218	7.19853	4.27552	Msn2
220	7.5244	4.80417	Msn2
222	9.98517	4.86767	Msn2
224	9.60325	4.36982	Msn2
226	10.9086	5.20649	Msn2
228	9.76063	5.02721	Msn2
230	9.48038	5.2539	Msn2
232	8.80313	4.80484	Msn2
234	9.98371	5.19325	Msn2
236	9.27724	5.69041	Msn2
238	10.906	6.08018	Msn2
240	15.8548	7.03999	Msn2
242	16.8942	7.46802	Msn2
244	12.6422	6.67336	Msn2
246	13.7199	6.93836	Msn2
248	17.4294	7.56697	Msn2
250	16.574	6.43239	Msn2
252	12.264	5.77798	Msn2
254	14.4927	7.18354	Msn2
256	10.4047	5.16373	Msn2
258	14.6368	6.57289	Msn2
260	15.3336	6.55188	Msn2
262	17.4587	7.33316	Msn2
264	11.7984	5.76272	Msn2
266	10.3541	5.21665	Msn2
268	14.683	7.54628	Msn2
270	15.7738	7.23362	Msn2
272	10.1878	6.06607	Msn2
274	9.63983	5.24842	Msn2
276	9.98874	5.1173	Msn2
278	8.09979	4.36344	Msn2
280	9.39483	5.07607	Msn2
282	11.6278	6.99237	Msn2
284	8.97543	4.8418	Msn2
286	8.01373	4.52171	Msn2
288	9.71857	5.09278	Msn2
290	10.6845	5.86393	Msn2
292	8.91763	5.54402	Msn2
294	13.3823	7.20766	Msn2
296	14.4768	7.7319	Msn2
298	15.5777	6.77703	Msn2
300	11.6864	6.52331	Msn2
2	4.83626	4.13464	Msn4
4	6.61342	4.11411	Msn4
6	4.3652	4.9312	Msn4
8	-0.0196832	3.22613	Msn4
10	2.5552	3.90108	Msn4
12	2.19256	4.07568	Msn4
14	1.41153	3.6428	Msn4
16	2.51321	3.5108	Msn4
18	2.79318	3.86104	Msn4
20	4.32568	4.75245	Msn4
22	1.63814	3.73851	Msn4
24	1.54942	3.96108	Msn4
26	0.0535683	2.90876	Msn4
28	-0.551008	2.66826	Msn4
30	0.755545	2.32297	Msn4
32	-0.65117	2.48693	Msn4
34	-1.1208	2.30577	Msn4
36	-0.440809	3.61462	Msn4
38	16.8998	5.49392	Msn4
40	91.5853	13.9142	Msn4
42	125.527	16.7571	Msn4
44	113.541	16.7601	Msn4
46	90.5132	16.42	Msn4
48	64.0998	14.5487	Msn4
50	50.8462	12.7592	Msn4
52	34.5477	9.8134	Msn4
54	23.5579	7.20407	Msn4
56	18.149	7.96076	Msn4
58	10.1723	6.06915	Msn4
60	4.68407	4.17678	Msn4
62	5.58252	2.99551	Msn4
64	4.11115	2.75588	Msn4
66	3.62308	3.17973	Msn4
68	2.27787	2.61074	Msn4
70	2.69802	2.61988	Msn4
72	1.83837	2.21213	Msn4
74	-0.293838	1.90403	Msn4
76	2.0186	2.04275	Msn4
78	0.241355	1.90726	Msn4
80	-0.850328	1.77428	Msn4
82	0.487727	2.00413	Msn4
84	1.27285	1.87383	Msn4
86	-0.181597	1.93288	Msn4
88	2.41879	1.76114	Msn4
90	0.713028	2.22407	Msn4
92	-0.822548	1.93644	Msn4
94	0.634539	1.82205	Msn4
96	-0.307723	1.9346	Msn4
98	-0.623067	2.07608	Msn4
100	0.495074	3.05891	Msn4
102	-0.608506	2.02583	Msn4
104	1.11586	2.43816	Msn4
106	-1.19141	1.89012	Msn4
108	0.216437	2.55982	Msn4
110	0.918846	4.07571	Msn4
112	0.665759	2.41788	Msn4
114	-0.320122	2.41039	Msn4
116	-0.019311	2.62411	Msn4
118	2.77543	3.79353	Msn4
120	2.2942	3.82397	Msn4
122	1.67954	2.25938	Msn4
124	0.275936	2.67033	Msn4
126	1.36461	2.38089	Msn4
128	-0.763485	1.98576	Msn4
130	-0.549032	2.36292	Msn4
132	-0.761177	2.91128	Msn4
134	-0.209393	2.59985	Msn4
136	-0.781494	3.00738	Msn4
138	0.451661	2.8629	Msn4
140	2.81965	3.51583	Msn4
142	0.541152	2.69674	Msn4
144	6.0446	5.29458	Msn4
146	-0.458803	2.53542	Msn4
148	1.45325	3.00324	Msn4
150	0.287687	2.54937	Msn4
152	1.26384	2.7401	Msn4
154	-0.179756	2.59133	Msn4
156	0.583551	2.42971	Msn4
158	2.07335	3.20176	Msn4
160	3.27773	3.44207	Msn4
162	2.24693	3.76607	Msn4
164	0.57872	3.29	Msn4
166	0.728065	2.91756	Msn4
168	0.406821	3.15688	Msn4
170	0.655634	5.61707	Msn4
172	4.01274	6.50191	Msn4
174	5.63524	5.80502	Msn4
176	4.85579	5.8627	Msn4
178	2.99758	4.25888	Msn4
180	3.3857	2.48971	Msn4
182	3.69155	3.65719	Msn4
184	2.9131	2.55923	Msn4
186	3.8086	3.22113	Msn4
188	-0.499612	2.18337	Msn4
190	1.34021	2.16692	Msn4
192	1.89287	2.62702	Msn4
194	2.93459	3.27011	Msn4
196	3.14714	3.83445	Msn4
198	0.616115	2.13738	Msn4
200	0.282585	2.68347	Msn4
202	4.98328	4.68805	Msn4
204	2.62214	3.04434	Msn4
206	2.02739	2.72165	Msn4
208	5.23771	5.0288	Msn4
210	6.69594	5.07231	Msn4
212	13.4521	8.54629	Msn4
214	10.2142	7.54969	Msn4
216	6.89563	4.76012	Msn4
218	2.94423	3.32148	Msn4
220	5.3946	3.13949	Msn4
222	4.19329	3.0326	Msn4
224	3.94067	3.56261	Msn4
226	6.45796	4.16521	Msn4
228	5.18458	3.39105	Msn4
230	7.54004	5.62163	Msn4
232	4.24828	3.55414	Msn4
234	3.67824	3.50199	Msn4
236	4.9408	4.38596	Msn4
238	5.59687	3.9919	Msn4
240	9.24728	6.0135	Msn4
242	7.96326	4.72384	Msn4
244	3.79177	3.29325	Msn4
246	7.20122	4.01492	Msn4
248	12.0491	6.70722	Msn4
250	11.7795	6.43233	Msn4
252	4.70785	3.76324	Msn4
254	7.19735	4.02854	Msn4
256	6.11606	5.01877	Msn4
258	3.75519	3.53689	Msn4
260	6.0242	3.68456	Msn4
262	8.48742	4.96744	Msn4
264	6.95817	4.80646	Msn4
266	3.36942	2.61763	Msn4
268	4.22017	2.79029	Msn4
270	5.58437	3.68518	Msn4
272	4.20421	2.61653	Msn4
274	2.74026	3.13585	Msn4
276	2.77844	2.83666	Msn4
278	2.29767	2.32458	Msn4
280	0.331086	2.11107	Msn4
282	3.01118	4.7462	Msn4
284	0.499138	2.91016	Msn4
286	1.20864	2.50542	Msn4
288	2.56158	2.715	Msn4
290	2.59757	3.51386	Msn4
292	2.0993	3.68324	Msn4
294	3.87826	3.80066	Msn4
296	2.0501	2.84279	Msn4
298	1.51712	3.20513	Msn4
300	-0.383666	3.75086	Msn4
