# Supplementary material for: Yeast cell fate control by temporal redundancy modulation of transcription factor paralogs
Source: Nat Commun. 2021 May 25;12:3145. doi: 10.1038/s41467-021-23425-0 (PMC8149833; doi:10.1038/s41467-021-23425-0)
Supplement: Supplementary file 9 — Source Data [file 41467_2021_23425_MOESM9_ESM.zip › Source Data/Supplementary Fig. 4c.xlsx]

## Sheet: Sheet1
Fold change (wild type)	Fold change (msn2 deletion)	Fold change (msn4 deletion)
0.31182	0.449667	0.238514
0.524023	0.134007	0.341969
0.400966	0.245236	0.353798
0.28028	0.310732	0.408987
0.353183	0.301718	0.345099
0.345131	0.345291	0.309577
0.337699	0.371407	0.290893
0.417859	0.381127	0.201014
0.323368	0.300519	0.376113
0.333271	0.416135	0.250593
0.332539	0.35968	0.30778
0.32946	0.270089	0.400451
0.390941	0.373472	0.235587
0.282134	0.363639	0.354227
0.424124	0.309318	0.266558
0.400972	0.312725	0.286303
0.350359	0.257454	0.392187
0.336777	0.382271	0.280952
0.29861	0.329301	0.372089
0.359984	0.487548	0.152468
0.411993	0.254648	0.333359
0.36755	0.167896	0.464554
0.328917	0.297237	0.373845
0.21744	0.303281	0.479279
0.314984	0.517004	0.168012
0.310583	0.319767	0.369651
0.364478	0.343621	0.291901
0.442761	0.325458	0.231781
0.362723	0.353274	0.284002
0.437593	0.391566	0.170841
0.394763	0.131442	0.473794
0.307631	0.276032	0.416337
0.269471	0.308818	0.421711
0.37445	0.360087	0.265463
0.345865	0.271277	0.382857
0.346846	0.3313	0.321853
0.324766	0.368715	0.306518
0.503315	0.288589	0.208096
0.162449	0.26238	0.575171
0.375626	0.258662	0.365712
0.328967	0.337093	0.33394
0.419399	0.440381	0.14022
0.305746	0.263138	0.431116
0.325299	0.368525	0.306175
0.298538	0.383997	0.317465
0.333147	0.268432	0.398421
0.417106	0.434227	0.148667
0.309356	0.280071	0.410572
0.381783	0.382931	0.235286
0.3033	0.315441	0.381259
0.43788	0.420006	0.142114
0.314876	0.393162	0.291963
0.319963	0.325835	0.354202
0.292686	0.528414	0.1789
0.335309	0.289492	0.375199
0.345745	0.368559	0.285696
0.307612	0.38738	0.305007
0.356278	0.401687	0.242034
0.330474	0.331522	0.338003
0.35661	0.320856	0.322535
0.26478	0.368657	0.366563
0.742494	0.13872	0.118785
0.328938	0.351132	0.319931
0.280016	0.253716	0.466268
0.374568	0.30934	0.316091
0.347054	0.220911	0.432035
0.246199	0.161062	0.592739
0.364975	0.30327	0.331755
0.41189	0.31415	0.273961
0.44298	0.233214	0.323806
0.335971	0.501038	0.162991
0.418924	0.372778	0.208298
0.280812	0.232987	0.4862
0.310918	0.237023	0.45206
0.342734	0.364077	0.293189
0.296174	0.335535	0.36829
0.331397	0.379148	0.289455
0.314101	0.393283	0.292616
0.328292	0.319519	0.352189
0.316928	0.338543	0.344529
0.310673	0.230451	0.458877
0.38153	0.327752	0.290718
0.246126	0.33075	0.423124
0.310842	0.330281	0.358877
0.445342	0.247654	0.307003
0.330553	0.381516	0.287932
0.367993	0.433155	0.198851
0.377562	0.285902	0.336537
0.386013	0.300915	0.313073
0.315976	0.316162	0.367862
0.331521	0.388159	0.28032
0.301511	0.32834	0.370149
0.284055	0.282297	0.433648
0.36911	0.334566	0.296324
0.34304	0.294407	0.362552
0.349657	0.388565	0.261778
0.341302	0.316904	0.341794
0.352004	0.394606	0.253389
0.304198	0.265195	0.430606
0.472461	0.495828	0.0317111
0.373619	0.335706	0.290675
0.332736	0.318964	0.3483
0.441299	0.343599	0.215102
0.264944	0.308467	0.426589
0.303701	0.346757	0.349542
0.42734	0.349351	0.223309
0.455418	0.267422	0.27716
0.351599	0.318697	0.329704
0.524923	0.177085	0.297992
0.236232	0.544992	0.218776
0.361663	0.337036	0.301302
0.467289	0.350257	0.182454
0.341716	0.298323	0.35996
0.638568	0.136448	0.224983
0.366809	0.380264	0.252927
0.324105	0.285742	0.390153
0.303436	0.351383	0.345182
0.379702	0.302283	0.318015
0.538991	0.1336	0.327409
0.391511	0.315895	0.292594
0.293733	0.256201	0.450065
0.341629	0.244347	0.414024
0.408692	0.351927	0.239381
0.311539	0.376385	0.312076
0.33785	0.339878	0.322273
0.331725	0.170998	0.497277
0.317991	0.429743	0.252266
0.347697	0.326966	0.325336
0.245855	0.0958985	0.658247
0.271754	0.304274	0.423972
0.262468	0.516346	0.221185
0.279623	0.283236	0.437141
0.358304	0.36031	0.281386
0.392122	0.261097	0.346781
0.417013	0.306854	0.276133
0.409568	0.339607	0.250825
0.40886	0.108761	0.48238
0.469102	0.302204	0.228694
0.332302	0.339773	0.327925
0.520824	0.372178	0.106999
0.35251	0.33911	0.30838
0.400312	0.30388	0.295808
0.353839	0.376469	0.269692
0.365299	0.45993	0.174771
0.366641	0.277507	0.355852
0.290338	0.346513	0.363148
0.392826	0.243262	0.363912
0.43292	0.457889	0.109191
0.373358	0.447623	0.179019
0.336123	0.289963	0.373914
0.220575	0.322819	0.456606
0.323575	0.272628	0.403797
0.333966	0.373476	0.292559
0.384109	0.374904	0.240987
0.258992	0.347693	0.393315
0.282202	0.288159	0.42964
0.376834	0.562608	0.0605579
0.327258	0.360358	0.312384
0.341023	0.309762	0.349214
0.271356	0.240036	0.488608
0.415154	0.384924	0.199922
0.345846	0.345023	0.309131
0.192448	0.203045	0.604506
0.286066	0.21574	0.498194
0.350579	0.358374	0.291047
0.278159	0.300491	0.42135
0.323544	0.33942	0.337037
0.342563	0.345201	0.312236
0.323151	0.357055	0.319794
0.3787	0.402248	0.219052
0.339058	0.374224	0.286718
0.313727	0.222512	0.463761
0.345626	0.338182	0.316193
0.337308	0.354497	0.308196
0.291084	0.389676	0.319241
0.27396	0.184562	0.541478
0.464516	0.432312	0.103171
0.354028	0.304192	0.34178
0.312287	0.38975	0.297963
0.405066	0.47342	0.121514
0.218471	0.11044	0.671089
0.397629	0.125524	0.476847
0.323517	0.201588	0.474895
0.367795	0.277486	0.354719
0.520498	0.351547	0.127955
0.297462	0.313472	0.389066
0.427161	0.38244	0.190399
0.289491	0.346282	0.364227
0.271813	0.393112	0.335075
0.322145	0.382124	0.295731
0.316778	0.334934	0.348289
0.337135	0.346866	0.316
0.364474	0.398654	0.236873
0.356097	0.306125	0.337779
0.326962	0.483876	0.189163
0.314431	0.406724	0.278845
0.247831	0.266427	0.485742
0.366691	0.292657	0.340652
0.456011	0.312093	0.231896
0.527411	0.403596	0.068993
0.352363	0.41256	0.235077
0.435663	0.210768	0.353569
0.31293	0.299657	0.387412
0.350457	0.317312	0.332231
0.365278	0.383122	0.2516
0.341139	0.318062	0.340798
0.282091	0.344492	0.373417
0.354942	0.473821	0.171237
0.266288	0.600212	0.133501
0.274713	0.348828	0.376459
0.269643	0.387317	0.34304
0.256157	0.387531	0.356312
0.335756	0.402574	0.261669
0.249344	0.378235	0.372421
0.375459	0.323537	0.301004
0.319811	0.249718	0.430471
0.3744	0.305742	0.319858
0.377533	0.362223	0.260244
0.323355	0.28033	0.396315
0.34552	0.350091	0.304389
0.321481	0.231371	0.447149
0.30776	0.279174	0.413066
0.316741	0.32904	0.354219
0.314247	0.377149	0.308604
0.712459	0.223374	0.0641666
0.412128	0.222109	0.365763
0.277186	0.273064	0.44975
0.400435	0.30729	0.292275
0.478499	0.214894	0.306607
0.364623	0.398114	0.237263
0.367793	0.307752	0.324456
0.322408	0.494126	0.183466
0.27397	0.225541	0.500489
0.337179	0.36793	0.294891
0.507394	0.407279	0.0853264
0.370553	0.278834	0.350614
0.271455	0.238581	0.489963
0.331659	0.298114	0.370227
0.294156	0.207649	0.498195
0.395941	0.410512	0.193547
0.312505	0.195897	0.491598
0.359087	0.325139	0.315774
0.385411	0.135287	0.479303
0.346192	0.391619	0.262189
0.331788	0.355286	0.312926
0.361526	0.451311	0.187163
0.397434	0.415042	0.187524
0.39077	0.491308	0.117921
0.359836	0.379608	0.260556
0.334961	0.252361	0.412678
0.312393	0.291334	0.396273
0.324953	0.348365	0.326682
0.38816	0.305381	0.306459
0.294825	0.353781	0.351394
0.394307	0.398351	0.207342
0.441517	0.293723	0.26476
0.282124	0.2962	0.421676
0.223361	0.273251	0.503388
0.292434	0.210648	0.496918
0.32774	0.289952	0.382308
0.251588	0.285646	0.462766
0.335706	0.296434	0.36786
0.333599	0.465063	0.201338
0.318274	0.382335	0.299391
0.2297	0.0891875	0.681113
0.251103	0.161289	0.587607
0.321971	0.33594	0.342089
0.349528	0.366262	0.28421
0.355535	0.359569	0.284896
0.287406	0.215192	0.497403
0.278901	0.255931	0.465168
0.322267	0.343644	0.334089
0.307017	0.329354	0.363629
0.30655	0.311671	0.38178
0.401501	0.261305	0.337194
0.336665	0.329033	0.334302
0.311976	0.46048	0.227544
0.309048	0.444958	0.245994
0.367158	0.321926	0.310915
0.399457	0.397753	0.20279
0.318925	0.373187	0.307888
0.18523	0.236658	0.578112
0.361299	0.348042	0.290659
0.368675	0.29197	0.339356
0.336738	0.266816	0.396446
0.3598	0.39256	0.24764
0.368084	0.384883	0.247033
0.361267	0.383464	0.255268
0.41128	0.225671	0.36305
0.279375	0.295924	0.424701
0.360794	0.453176	0.18603
0.337524	0.36304	0.299435
0.282811	0.452417	0.264773
0.351617	0.282688	0.365695
0.424746	0.0728933	0.50236
0.436381	0.370611	0.193009
0.349679	0.344425	0.305896
0.322638	0.286563	0.390798
0.412262	0.327083	0.260655
0.337555	0.348959	0.313485
0.346468	0.324751	0.328781
0.321775	0.311937	0.366287
0.297285	0.369117	0.333597
0.325061	0.244861	0.430078
0.344624	0.275619	0.379757
0.360363	0.280258	0.359379
0.20981	0.382604	0.407586
0.391261	0.353833	0.254906
0.301384	0.414159	0.284458
0.400929	0.425082	0.173989
0.371833	0.399833	0.228334
0.382665	0.281527	0.335807
0.325774	0.535082	0.139144
0.346683	0.370719	0.282599
0.325466	0.167706	0.506829
0.390634	0.432142	0.177224
0.380775	0.364422	0.254803
0.35365	0.404225	0.242125
0.3205	0.293894	0.385607
0.24754	0.342743	0.409718
0.352809	0.279209	0.367982
0.534472	0.173833	0.291695
0.369365	0.403226	0.227409
0.303162	0.295627	0.401211
0.337548	0.399868	0.262584
0.319944	0.339857	0.340199
0.286992	0.237632	0.475377
0.432357	0.40165	0.165993
0.367003	0.0910145	0.541983
0.349688	0.452065	0.198247
0.340225	0.331022	0.328753
0.330547	0.316698	0.352754
0.382464	0.31261	0.304925
0.259846	0.237668	0.502486
0.295763	0.442923	0.261314
0.326409	0.411446	0.262145
0.288701	0.236311	0.474988
0.345902	0.307314	0.346784
0.321062	0.178737	0.500201
0.308993	0.393267	0.297739
0.289634	0.355393	0.354973
0.393218	0.415859	0.190923
0.371813	0.224751	0.403437
0.304518	0.254418	0.441064
0.365483	0.277961	0.356556
0.400062	0.244879	0.355059
0.350759	0.463748	0.185493
0.323054	0.211642	0.465304
0.315677	0.239375	0.444948
0.281043	0.248379	0.470578
0.370334	0.327667	0.302
0.367946	0.400348	0.231706
0.380366	0.362647	0.256987
0.311785	0.230404	0.45781
0.295729	0.28422	0.420051
0.284762	0.307742	0.407496
0.385696	0.366369	0.247935
0.330494	0.283582	0.385924
0.372651	0.319043	0.308306
0.308233	0.302933	0.388833
0.282565	0.18117	0.536265
0.283429	0.303358	0.413213
0.28837	0.359379	0.352251
0.38357	0.349251	0.26718
0.341198	0.338468	0.320334
0.465625	0.340419	0.193956
0.343191	0.306394	0.350415
0.352221	0.280513	0.367266
0.351943	0.298627	0.34943
0.346568	0.322487	0.330945
0.322853	0.307749	0.369398
0.316225	0.287867	0.395908
0.359304	0.31183	0.328866
0.331718	0.116432	0.551851
0.290442	0.443209	0.266349
0.330668	0.31092	0.358412
0.336469	0.358761	0.30477
0.330309	0.426683	0.243008
0.374708	0.357661	0.267631
0.324036	0.287	0.388965
0.358498	0.311484	0.330018
0.375891	0.25795	0.366159
0.304532	0.265708	0.429761
0.339665	0.490323	0.170012
0.35229	0.430091	0.217619
0.369081	0.457746	0.173173
0.390681	0.420293	0.189026
0.319637	0.383479	0.296884
0.375059	0.376054	0.248886
0.414485	0.220525	0.364991
0.227299	0.509922	0.262779
0.405207	0.333636	0.261157
0.356879	0.284971	0.35815
0.35156	0.09896	0.54948
0.333687	0.284513	0.381799
0.350929	0.334706	0.314365
0.352231	0.30229	0.345479
0.340125	0.215904	0.443971
0.432169	0.284041	0.28379
0.352991	0.336367	0.310643
0.46247	0.246642	0.290888
0.462329	0.319093	0.218578
0.41529	0.25043	0.33428
0.358777	0.433666	0.207557
0.320259	0.30723	0.372511
0.158196	0.178551	0.663253
0.399061	0.384793	0.216146
0.344333	0.312054	0.343613
0.30753	0.268654	0.423816
0.320148	0.255063	0.424789
0.290654	0.406481	0.302865
0.304066	0.245324	0.45061
0.385049	0.383369	0.231581
0.347161	0.321164	0.331675
0.347767	0.383854	0.268379
0.337588	0.268443	0.393969
0.184038	0.506591	0.309371
0.336885	0.368067	0.295048
0.322973	0.240677	0.436349
0.318809	0.460956	0.220235
0.306715	0.277416	0.41587
0.315844	0.302654	0.381502
0.381947	0.321426	0.296627
0.35167	0.302529	0.3458
0.27559	0.20153	0.522879
0.381447	0.496315	0.122238
0.346976	0.340456	0.312568
0.322638	0.286986	0.390377
0.290701	0.243731	0.465568
0.322333	0.357043	0.320625
0.335267	0.344018	0.320715
0.386039	0.316384	0.297577
0.331797	0.427618	0.240584
0.388321	0.287227	0.324452
0.365719	0.439225	0.195056
0.320624	0.389388	0.289988
0.38653	0.347956	0.265514
0.331664	0.343414	0.324923
0.305865	0.213861	0.480274
0.296403	0.306822	0.396775
0.302535	0.312509	0.384956
0.267295	0.31275	0.419955
0.347223	0.393312	0.259466
0.41853	0.260272	0.321198
0.330236	0.382711	0.287053
0.367674	0.294341	0.337985
0.337205	0.408873	0.253921
0.316558	0.3652	0.318242
0.354761	0.399956	0.245283
0.367495	0.128114	0.504391
0.301379	0.373971	0.32465
0.369124	0.365898	0.264978
0.423531	0.416389	0.16008
0.329897	0.334405	0.335697
0.406112	0.448018	0.14587
0.344378	0.315127	0.340496
0.253818	0.228074	0.518108
0.339364	0.383239	0.277396
0.41508	0.441098	0.143821
0.439546	0.252408	0.308046
0.329428	0.228747	0.441825
0.353315	0.382223	0.264462
0.273726	0.394662	0.331612
