# Supplementary material for: Yeast cell fate control by temporal redundancy modulation of transcription factor paralogs
Source: Nat Commun. 2021 May 25;12:3145. doi: 10.1038/s41467-021-23425-0 (PMC8149833; doi:10.1038/s41467-021-23425-0)
Supplement: Supplementary file 9 — Source Data [file 41467_2021_23425_MOESM9_ESM.zip › Source Data/Supplementary Fig. 4d.xlsx]

## Sheet: Sheet1
bin	pulse number	mean	error bar	TF	promoter
1	56	48.3277	10.0167	Msn2	4xSTRE
2	57	52.4509	11.2453	Msn2	4xSTRE
3	57	45.0018	6.80665	Msn2	4xSTRE
4	57	51.0447	7.8921	Msn2	4xSTRE
1	37	49.4162	11.057	Msn4	4xSTRE
2	37	33.0662	9.40758	Msn4	4xSTRE
3	37	45.4905	12.5185	Msn4	4xSTRE
4	37	38.0068	6.97197	Msn4	4xSTRE
1	61	95.4066	20.9461	Msn2	DDR2
2	62	96.4468	21.8391	Msn2	DDR2
3	62	78.0484	12.0319	Msn2	DDR2
4	62	85.0218	18.616	Msn2	DDR2
1	30	51.8067	21.3411	Msn4	DDR2
2	31	95.1331	33.2223	Msn4	DDR2
3	30	78.135	13.6519	Msn4	DDR2
4	31	95.8806	28.3945	Msn4	DDR2
