# Supplementary material for: Yeast cell fate control by temporal redundancy modulation of transcription factor paralogs
Source: Nat Commun. 2021 May 25;12:3145. doi: 10.1038/s41467-021-23425-0 (PMC8149833; doi:10.1038/s41467-021-23425-0)
Supplement: Supplementary file 9 — Source Data [file 41467_2021_23425_MOESM9_ESM.zip › Source Data/Supplementary Fig. 4e.xlsx]

## Sheet: Sheet1
gene_short_name	redundant	Relative fold change 0.5% glucose	Relative fold change 0.1% glucose	Relative fold change 0.05% glucose	Relative fold change 0.01% glucose
YAL061W	TRUE	1	1.0051	1.05508	2.01189
YAL060W	TRUE	1	1.30879	1.74963	3.61582
YAL028W	TRUE	1	0.709444	1.04565	1.38678
YAL016W	TRUE	1	0.994286	1.02986	1.10257
YAR027W	TRUE	1	0.846416	0.933421	0.906
YAL043C	TRUE	1	1.02242	1.03659	1.01615
YAL005C	TRUE	1	1.10867	1.32852	1.38385
YAL001C	TRUE	1	1.14628	1.20542	1.44993
YBL063W	FALSE	1	1.16823	1.21619	1.1837
YBL015W	TRUE	1	1.26537	1.82348	6.75422
YBL005W	TRUE	1	1.01378	1.03824	0.763778
YBR016W	FALSE	1	0.950465	1.03106	1.19707
YBR038W	TRUE	1	1.18147	1.18504	1.15361
YBR054W	TRUE	1	0.426814	0.406362	1.80489
YBR114W	TRUE	1	0.823338	0.742609	0.942819
YBR149W	TRUE	1	1.24127	1.63313	2.78969
YBR151W	TRUE	1	0.997214	1.09907	1.26842
YBR163W	TRUE	1	1.06798	0.907794	0.843446
YBR168W	TRUE	1	1.04439	0.945069	1.01877
YBR183W	TRUE	1	1.10791	1.12935	1.83656
YBL045C	TRUE	1	1.47362	1.84451	2.95354
YBL007C	FALSE	1	0.994535	1.0434	1.0653
YBR019C	FALSE	1	1.08043	1.16684	1.45798
YBR037C	TRUE	1	1.44906	1.76076	2.23975
YBR044C	TRUE	1	1.22467	1.28702	1.38396
YBR066C	TRUE	1	1.14946	1.36815	1.79442
YBR068C	TRUE	1	0.979308	0.969613	1.03393
YBR105C	TRUE	1	1.13128	1.30976	2.02176
YBR112C	FALSE	1	1.05529	1.1398	1.17316
YBR126C	TRUE	1	1.03636	1.41023	2.59534
YBR138C	TRUE	1	1.14546	1.39247	1.85228
YBR150C	TRUE	1	1.12825	1.62025	1.79218
YBR169C	TRUE	1	0.993521	1.29499	2.16452
YBR208C	TRUE	1	1.04933	1.39546	2.6834
YBR230C	TRUE	1	1.24214	2.08103	4.22797
YCR008W	TRUE	1	0.996027	0.946079	0.91138
YCR061W	TRUE	1	0.96778	0.838017	1.07993
YCR068W	FALSE	1	0.934167	0.964932	1.41583
YCR096C	TRUE	1	0.736782	1.01649	1.69836
YCR102C	TRUE	1	1.27836	0.999348	0.676433
YCL025C	TRUE	1	1.22402	1.7106	2.49233
YCL008C	TRUE	1	0.90961	0.885404	1.01091
YCR005C	FALSE	1	0.940654	1.03712	1.05276
YCR011C	TRUE	1	0.999976	0.971641	1.16977
YCR030C	TRUE	1	1.01983	1.21809	1.43063
YCR067C	TRUE	1	0.98839	0.994567	1.04504
YCR084C	FALSE	1	0.994821	1.06623	1.00404
YDL210W	TRUE	1	1.05576	0.936148	0.898761
YDL182W	TRUE	1	0.938173	0.771769	0.778397
YDL173W	TRUE	1	0.866883	0.994781	1.02986
YDL168W	TRUE	1	1.00134	0.990272	0.924533
YDL124W	TRUE	1	1.09856	1.41675	2.07939
YDL025C	TRUE	1	1.05028	1.20755	1.38956
YDL022W	TRUE	1	0.895846	1.09599	1.41115
YDL010W	TRUE	1	0.979437	1.19398	1.38534
YDR003W	TRUE	1	1.06245	1.00369	1.46106
YDR011W	TRUE	1	1.09291	1.037	1.0292
YDR055W	TRUE	1	1.03926	1.06943	1.62276
YDR061W	TRUE	1	1.10681	1.23676	1.39523
YDR077W	FALSE	1	1.26304	1.37154	1.74535
YDR096W	FALSE	1	1.27107	1.53	1.74704
YDR103W	TRUE	1	1.031	0.986733	0.9315
YDR124W	TRUE	1	1.08249	1.08237	1.03859
YDR135C	FALSE	1	1.20973	1.30414	1.51753
YDR216W	TRUE	1	2.72024	3.67915	3.91005
YDR242W	TRUE	1	0.944247	0.939393	1.01718
YDR275W	TRUE	1	0.931049	0.90458	1.14668
YDR307W	TRUE	1	1.13038	1.11571	1.21453
YDR452W	TRUE	1	0.988471	1.08285	1.16776
YDR480W	TRUE	1	1.18486	1.30538	1.30834
YDR484W	TRUE	1	0.991844	1.00629	1.09262
YDR513W	TRUE	1	0.967528	1.11508	1.67913
YDR517W	TRUE	1	1.32319	1.52245	1.82569
YDR536W	TRUE	1	1.01714	1.30982	3.60851
YDL169C	TRUE	1	1.36936	2.16479	7.66303
YDR010C	TRUE	1	3.70961	5.33797	9.71655
YDR040C	TRUE	1	0.996515	1.08632	0.987594
YDR058C	TRUE	1	1.15559	1.17419	2.01273
YDR069C	TRUE	1	1.01792	1.05667	1.2823
YDR072C	TRUE	1	0.99192	0.979914	0.78687
YDR088C	TRUE	1	0.937001	1.13243	1.14055
YDR098C-B	FALSE	1	0.905557	0.757518	0.697721
YDR102C	FALSE	1	0.61827	0.593108	0.747426
YDR151C	TRUE	1	0.955007	0.892474	0.913359
YDR153C	TRUE	1	1.00534	0.973996	1.00129
YDR186C	FALSE	1	1.07111	1.08056	1.34129
YDR207C	TRUE	1	0.935015	0.916323	0.810008
YDR231C	TRUE	1	1.29711	1.76389	2.7248
YDR249C	TRUE	1	0.817869	0.75966	0.606521
YDR258C	TRUE	1	0.895845	1.02787	2.19801
YDR259C	TRUE	1	1.29083	2.2813	3.88641
YDR306C	TRUE	1	1.03244	1.20366	1.58155
YDR343C	TRUE	1	6.20276	10.1844	9.38866
YDR379C-A	TRUE	1	1.29349	2.90599	4.28665
YDR387C	TRUE	1	1.02392	0.962266	1.35588
YDR430C	TRUE	1	1.30056	1.36253	1.2677
YDR455C	TRUE	1	0.468757	1.33975	0.499372
YDR481C	TRUE	1	0.881203	0.873808	1.07707
YDR490C	TRUE	1	1.1569	1.28392	1.36526
YDR508C	TRUE	1	1.08961	1.08777	0.821233
YDR512C	TRUE	1	1.03184	1.01525	1.21183
YDR516C	TRUE	1	1.64143	3.4638	4.27557
YDR533C	TRUE	1	1.03915	1.0415	1.454
YIL099W	TRUE	1	1.15025	1.45645	2.67942
YIL095W	TRUE	1	1.00594	1.09392	1.08274
YIL056W	FALSE	1	0.884932	0.838047	0.813739
YIL053W	TRUE	1	0.718039	0.441838	0.301609
YIL045W	TRUE	1	1.10564	1.37032	1.95015
YIR007W	TRUE	1	1.04865	1.33739	1.58809
YIL101C	TRUE	1	1.18378	1.82689	5.50307
YIL075C	TRUE	1	0.975595	0.98408	0.850891
YIL055C	TRUE	1	1.15926	1.33833	2.25386
YIL030C	TRUE	1	0.971363	0.850122	0.635002
YIL013C	TRUE	1	1.05692	1.03327	1.11582
YIR006C	FALSE	1	0.994995	1.05346	1.11457
YEL062W	TRUE	1	1.13349	1.08313	0.980869
YER013W	TRUE	1	1.01507	1.00178	0.97048
YER037W	TRUE	1	0.880146	0.681299	1.84524
YER067W	TRUE	1	1.08209	3.18331	16.5328
YER068W	FALSE	1	0.990023	0.985159	0.996368
YER079W	TRUE	1	0.917324	1.55402	2.7698
YER095W	TRUE	1	1.10954	1.0144	1.38222
YER169W	FALSE	1	0.803289	0.728241	0.817182
YER185W	TRUE	1	0.829816	1.07839	1.725
YEL075C	FALSE	1	2.05706	1.99039	3.53693
YER017C	TRUE	1	1.07398	1.12892	1.12181
YER044C-A	FALSE	1	0.677685	0.487989	0.77414
YER045C	TRUE	1	0.860218	0.856043	1.08494
YER062C	TRUE	1	1.02947	1.52422	1.81297
YER066C-A	TRUE	1	1.01612	1.96087	3.94458
YER088C	FALSE	1	0.972827	0.946359	1.01941
YER111C	TRUE	1	1.10108	1.12941	1.18285
YER162C	TRUE	1	0.938211	1.01674	1.39901
YER168C	TRUE	1	0.935693	0.911594	0.778335
YER188C-A	TRUE	1	0.984185	1.12421	1.26525
YFL021W	FALSE	1	1.0435	0.945831	1.01333
YFL014W	TRUE	1	1.22389	2.2595	21.7431
YFR029W	FALSE	1	1.28579	1.15292	1.21699
YFR040W	TRUE	1	1.06762	1.1953	1.64385
YFL033C	TRUE	1	1.03723	1.12911	1.16518
YFL024C	FALSE	1	0.978509	1.00459	1.16865
YFR024C-A	TRUE	1	1.02438	1.11208	1.10649
YFR028C	TRUE	1	0.991601	0.911534	0.714481
YGL216W	TRUE	1	0.971145	1.00568	0.979114
YGL205W	TRUE	1	0.932189	1.78918	5.64825
YGL197W	FALSE	1	1.05747	1.14873	1.33603
YGL166W	TRUE	1	0.771971	0.945136	1.25995
YGL162W	TRUE	1	1.09213	0.968455	0.744618
YGL145W	TRUE	1	1.0371	0.946593	1.0054
YGL125W	FALSE	1	0.936087	0.970137	0.598786
YGL071W	FALSE	1	0.993999	0.939377	1.02328
YGL045W	TRUE	1	1.12958	1.07893	1.55023
YGL010W	TRUE	1	1.16811	1.23597	1.44129
YGR028W	TRUE	1	1.12118	1.23193	1.73216
YGR032W	TRUE	1	1.63153	1.76322	2.45674
YGR046W	FALSE	1	1.17055	1.41449	1.78803
YGR052W	TRUE	1	0.338331	0.280941	0.422687
YGR086C	TRUE	1	0.999957	1.05171	1.10581
YGR088W	TRUE	1	0.949765	1.16424	3.3937
YGR097W	FALSE	1	1.15153	1.06865	0.802516
YGR149W	TRUE	1	0.840433	0.956345	1.09453
YGR198W	TRUE	1	0.997634	1.01909	0.824355
YGR222W	TRUE	1	1.08912	1.03349	1.17076
YGR243W	TRUE	1	1.20887	2.75391	7.66444
YGR256W	TRUE	1	1.06377	1.43023	7.0625
YGR296W	TRUE	1	1.05352	1.16979	1.41854
YGL229C	TRUE	1	1.12882	1.47689	2.1991
YGL219C	TRUE	1	0.996925	1.14713	1.64131
YGL206C	TRUE	1	1.02731	1.07325	1.07639
YGL167C	TRUE	1	0.992906	0.982025	0.896629
YGL150C	TRUE	1	0.970358	0.998439	0.9267
YGL146C	TRUE	1	1.71362	2.73137	5.26124
YGL127C	TRUE	1	0.924032	1.02072	1.01069
YGL038C	TRUE	1	1.10447	1.17524	1.17997
YGL037C	TRUE	1	1.17021	1.72826	2.83466
YGL013C	FALSE	1	1.0859	1.01125	1.02928
YGL004C	TRUE	1	1.07072	1.11078	1.24481
YGR009C	TRUE	1	1.06368	1.1025	1.22361
YGR043C	TRUE	1	1.5301	2.68339	9.32382
YGR071C	FALSE	1	0.961223	0.909909	0.790459
YGR121C	TRUE	1	0.919577	1.04277	1.53939
YGR143W	TRUE	1	0.94904	0.948236	1.17244
YGR154C	TRUE	1	1.19816	1.14846	1.07051
YGR161C	TRUE	1	0.904955	1.63061	1.83796
YGR189C	TRUE	1	1.00661	0.98242	1.33408
YGR197C	TRUE	1	1.33777	1.36038	1.58968
YGR221C	TRUE	1	1.14908	1.24182	1.307
YGR241C	FALSE	1	1.02698	1.14701	1.10656
YGR255C	TRUE	1	1.04813	1.13869	0.982422
YHL028W	FALSE	1	0.738366	0.50031	1.07431
YHL024W	TRUE	1	0.953552	1.09158	1.7034
YHR015W	TRUE	1	0.823102	1.01256	0.881924
YHR033W	TRUE	1	2.14335	3.09629	7.18312
YHR087W	TRUE	1	2.11702	2.92172	10.8879
YHR137W	TRUE	1	1.36585	1.57664	1.75437
YHR140W	TRUE	1	0.925768	0.838641	1.4063
YHR150W	TRUE	1	0.975186	0.993754	1.28256
YHR157W	TRUE	1	0.68225	0.436113	0.850036
YHR177W	TRUE	1	1.76216	2.00615	1.72407
YHR190W	TRUE	1	0.965535	1.03231	1.14062
YHL038C	TRUE	1	1.07949	1.12376	0.940803
YHL029C	TRUE	1	0.983975	0.990091	0.989588
YHL023C	TRUE	1	1.09094	1.11061	1.11593
YHL016C	TRUE	1	0.827505	0.83528	1.1462
YHR082C	FALSE	1	1.01716	1.07785	1.23988
YHR094C	TRUE	1	0.0470372	0.0515217	0.0542796
YHR096C	TRUE	1	0.817164	1.47571	6.66617
YHR097C	TRUE	1	0.903445	1.05216	1.56484
YHR138C	TRUE	1	0.933389	1.44542	3.09021
YHR161C	FALSE	1	1.01871	1.15776	1.37527
YJL194W	TRUE	1	1.1006	0.873418	1.04006
YJL133C-A	TRUE	1	1.26	1.62118	1.43694
YJL112W	TRUE	1	1.0811	1.07767	1.17685
YJL088W	FALSE	1	0.784823	0.473326	0.257928
YJL045W	TRUE	1	1.24687	1.38014	3.69588
YJL042W	TRUE	1	1.00025	1.20354	1.66963
YJL036W	TRUE	1	0.948212	1.09092	1.27135
YJL016W	TRUE	1	1.00852	0.961975	1.19277
YJL005W	TRUE	1	1.10152	1.1632	1.29391
YJR110W	TRUE	1	1.11185	1.0849	1.16797
YJR115W	TRUE	1	0.602733	0.549527	0.356897
YJR116W	TRUE	1	1.00333	0.960147	0.845168
YJR117W	TRUE	1	1.07258	1.05672	0.926156
YJL196C	TRUE	1	0.884597	0.850124	0.795312
YJL176C	TRUE	1	1.0002	1.03488	1.06586
YJL171C	TRUE	1	0.84395	0.833023	0.819429
YJL029C	TRUE	1	1.06109	0.983054	0.935297
YJR119C	TRUE	1	1.00879	1.08438	1.21363
YJR126C	TRUE	1	0.929369	0.891301	0.807663
YKL217W	TRUE	1	1.68128	3.09932	25.6462
YKL210W	TRUE	1	1.06075	1.09669	1.17786
YKL208W	TRUE	1	1.39266	1.55854	1.86428
YKL189W	TRUE	1	0.968636	1.0879	1.42178
YKL101W	TRUE	1	0.966866	0.983987	0.922835
YKL096W	TRUE	1	0.947566	0.910581	0.848822
YKL095W	FALSE	1	0.869335	0.9424	1.10831
YKL094W	TRUE	1	0.993873	1.02808	1.24704
YKL085W	TRUE	1	1.59895	2.46309	4.83787
YKL070W	TRUE	1	1.04247	0.82145	1.03482
YKL051W	TRUE	1	0.801832	0.596786	0.417649
YKL037W	TRUE	1	0.229564	0.886209	0.372779
YKL035W	TRUE	1	1.15206	1.46985	1.59064
YKL034W	TRUE	1	0.970933	1.15017	1.26784
YKL023W	TRUE	1	0.967718	1.03932	1.3565
YKL007W	TRUE	1	1.02671	1.07005	1.25334
YKR039W	TRUE	1	1.07886	1.282	2.07076
YKR067W	TRUE	1	1.2803	1.81901	2.99408
YKR090W	TRUE	1	1.0549	1.10817	1.04083
YKL213C	TRUE	1	0.922306	1.00144	0.939014
YKL103C	TRUE	1	1.12009	1.72129	3.61315
YKL087C	TRUE	1	1.42882	1.7285	1.83862
YKL065C	TRUE	1	1.03869	1.21762	1.82884
YKL036C	TRUE	1	0.648168	0.251934	0.530614
YKL032C	FALSE	1	1.0202	1.12085	1.31621
YKR052C	TRUE	1	0.874567	0.961149	0.982555
YKR066C	TRUE	1	1.07016	1.18818	1.66085
YKR089C	TRUE	1	1.04129	1.21109	1.28366
YLL055W	TRUE	1	0.964732	1.0302	1.18335
YLL028W	TRUE	1	0.678075	0.448484	0.25579
YLL027W	TRUE	1	1.90434	1.06865	1.49224
YLR164W	TRUE	1	0.81974	1.03468	1.47533
YLR256W	TRUE	1	1.03919	1.08534	1.12146
YLR258W	TRUE	1	1.40557	2.39047	5.30998
YLR267W	TRUE	1	1.19736	1.40425	1.78039
YLR283W	TRUE	1	1.08553	1.13887	1.42062
YLR299W	TRUE	1	1.13515	1.3035	1.89372
YLR350W	TRUE	1	0.944732	1.04067	1.38605
YLR356W	TRUE	1	1.18787	1.49995	2.21578
YLR375W	TRUE	1	0.960318	1.00887	1.05451
YLR417W	TRUE	1	1.03051	1.01687	0.941926
YLR438W	TRUE	1	1.56674	2.68805	5.62929
YLR467W	TRUE	1	1.03966	1.25273	1.09454
YLL040C	TRUE	1	1.04727	1.19005	1.38578
YLR006C	TRUE	1	0.958943	1.13523	1.16119
YLR010C	TRUE	1	0.99145	0.985936	1.95731
YLR034C	TRUE	1	0.990107	0.913683	1.07523
YLR035C	TRUE	1	0.992176	1.01284	1.06574
YLR042C	TRUE	1	1.33798	1.11169	1.2023
YLR055C	TRUE	1	0.957113	0.902219	0.832781
YLR089C	TRUE	1	1.26435	1.40608	1.31778
YLR094C	TRUE	1	0.970242	1.03496	1.30653
YLR099C	TRUE	1	0.987135	1.1711	1.19213
YLR108C	TRUE	1	0.951352	0.715279	0.50525
YLR120C	FALSE	1	0.916655	0.871981	1.03569
YLR136C	TRUE	1	0.704253	1.10612	2.66922
YLR178C	TRUE	1	1.20334	1.71049	5.37555
YLR194C	TRUE	1	0.770707	0.820466	1.29903
YLR212C	TRUE	1	1.0866	1.07186	1.02654
YLR213C	TRUE	1	0.741348	0.841333	0.760703
YLR247C	TRUE	1	1.02689	0.970859	1.07131
YLR304C	TRUE	1	1.12179	1.23212	1.45521
YLR312C	TRUE	1	2.83779	4.79957	9.98332
YLR327C	TRUE	1	3.97391	14.7699	54.503
YLR346C	TRUE	1	0.938797	1.34039	4.12081
YLR373C	FALSE	1	0.942258	0.956456	1.08145
YLR377C	TRUE	1	1.37964	1.35431	4.28015
YLR399C	TRUE	1	1.0436	1.00089	0.932464
YML131W	TRUE	1	1.39635	2.10705	4.08867
YML127W	TRUE	1	1.00804	0.919669	0.809582
YML027W	FALSE	1	1.2577	1.22847	1.83244
YML007W	TRUE	1	1.03661	1.04322	1.04218
YML003W	FALSE	1	1.24218	1.09557	1.00738
YMR030W	TRUE	1	1.00955	1.11943	1.16642
YMR032W	TRUE	1	1.09098	1.05474	1.03665
YMR052W	FALSE	1	1.04971	1.14552	1.85295
YMR070W	FALSE	1	0.83819	0.738562	0.539813
YMR090W	TRUE	1	1.06189	1.24715	3.57821
YMR136W	FALSE	1	1.04258	0.989507	1.90722
YMR206W	TRUE	1	2.93136	10.6298	36.7388
YMR251W	FALSE	1	1.5634	2.22811	4.81708
YMR251W-A	TRUE	1	0.675183	2.85876	2.73242
YMR255W	TRUE	1	0.9089	1.05847	1.37775
YMR262W	TRUE	1	1.15478	1.28479	1.51835
YMR284W	TRUE	1	1.00232	1.11319	1.13337
YMR291W	TRUE	1	0.834003	0.951759	1.1561
YMR297W	TRUE	1	1.00337	1.12695	1.80936
YMR304W	TRUE	1	1.06718	1.25567	1.53595
YMR315W	TRUE	1	1.1573	1.45736	1.75944
YMR316W	TRUE	1	0.438127	0.736618	0.921936
YML091C	TRUE	1	1.78009	2.41071	3.89131
YML059C	TRUE	1	1.03978	0.960733	0.696545
YML053C	TRUE	1	1.05783	1.2084	1.51015
YML041C	TRUE	1	1.04908	1.12896	1.21451
YML025C	TRUE	1	1.22756	1.25297	1.4169
YML004C	TRUE	1	0.977635	1.09768	1.33868
YMR008C	TRUE	1	1.00977	1.14982	1.94053
YMR023C	TRUE	1	1.0282	1.26221	1.36059
YMR029C	TRUE	1	1.0062	1.03996	1.18715
YMR031C	TRUE	1	1.04611	1.11594	1.63062
YMR037C	FALSE	1	1.04614	1.14862	1.31805
YMR039C	TRUE	1	0.893197	0.93648	1.04175
YMR041C	TRUE	1	0.921906	1.23207	1.63166
YMR086C-A	TRUE	1	0.683688	0.618275	0.617057
YMR102C	FALSE	1	0.74034	0.618915	0.583835
YMR135C	TRUE	1	0.954706	1.1747	1.58218
YMR137C	TRUE	1	0.94487	1.02085	1.27728
YMR194C-B	TRUE	1	1.20319	3.63637	3.39666
YMR240C	TRUE	1	0.961299	0.917599	1.01255
YMR247C	TRUE	1	1.04884	0.960087	0.865006
YMR261C	TRUE	1	1.03952	1.17692	1.10801
YMR265C	TRUE	1	0.912722	0.789391	0.746314
YMR302C	TRUE	1	1.00192	1.16663	1.3633
YMR313C	TRUE	1	0.924334	0.841839	0.835883
YNL327W	FALSE	1	0.954227	0.890623	1.07052
YNL289W	TRUE	1	1.12853	1.12268	1.71611
YNL278W	FALSE	1	1.14797	1.23325	1.40937
YNL277W	TRUE	1	1.20222	1.24348	0.6892
YNL208W	TRUE	1	1.07233	1.32157	2.18139
YNL193W	TRUE	1	1.06733	1.0367	0.901646
YNL172W	TRUE	1	1.13251	1.09845	1.17042
YNL158W	TRUE	1	1.01589	0.935729	0.823434
YNL155W	TRUE	1	0.846196	0.838896	0.709398
YNL144C	TRUE	1	0.939177	1.42222	1.58217
YNL103W	TRUE	1	0.979704	1.02627	1.1444
YNL077W	TRUE	1	0.911545	1.19694	1.31996
YNL036W	TRUE	1	1.96538	5.23565	18.2384
YNL006W	TRUE	1	1.07588	1.05063	1.16175
YNR014W	TRUE	1	0.737553	0.935889	0.869365
YNR072W	FALSE	1	1.36885	1.69956	2.2696
YNL339C	TRUE	1	0.883476	1.20232	1.23343
YNL328C	FALSE	1	1.00801	1.01597	1.38925
YNL283C	TRUE	1	1.00729	0.955772	0.905171
YNL241C	TRUE	1	1.14597	1.2736	1.41825
YNL173C	TRUE	1	1.24047	1.82896	2.98069
YNL159C	TRUE	1	1.06856	1.14681	1.31443
YNL134C	TRUE	1	0.943392	0.963236	1.30794
YNL133C	TRUE	1	0.924517	0.930177	0.941057
YNL098C	TRUE	1	0.959448	1.03731	1.01381
YNL037C	TRUE	1	1.10884	1.33017	1.77117
YNR001C	TRUE	1	1.75581	2.67502	5.01143
YOL152W	TRUE	1	0.988259	1.08997	1.78571
YOL113W	TRUE	1	0.992661	1.09254	1.41904
YOL084W	TRUE	1	0.735489	0.621427	3.40766
YOL051W	FALSE	1	0.982927	1.08925	1.16308
YOL025W	TRUE	1	1.03641	0.970594	1.15937
YOL019W	FALSE	1	1.01275	1.10598	1.38279
YOR066W	FALSE	1	0.994913	0.948867	1.07698
YOR073W	TRUE	1	1.11141	1.12901	1.10458
YOR136W	TRUE	1	1.00152	1.12312	1.28295
YOR193W	TRUE	1	1.44249	1.303	1.53196
YOR227W	TRUE	1	1.08212	1.42226	1.71989
YOR230W	TRUE	1	1.09699	1.31132	2.61945
YOR238W	TRUE	1	0.928404	0.975818	1.04388
YOR285W	TRUE	1	1.58189	2.27617	3.68006
YOR317W	TRUE	1	1.03057	1.11631	1.42911
YOR349W	TRUE	1	0.973859	0.937791	0.799771
YOR396W	TRUE	1	0.962737	1.33003	1.07737
YOL126C	TRUE	1	0.936245	1.19481	2.38904
YOL119C	TRUE	1	1.01708	0.979238	1.21664
YOL114C	TRUE	1	0.685756	1.06588	1.59831
YOL060C	FALSE	1	1.12008	1.195	1.33311
YOL055C	TRUE	1	0.967252	0.823831	1.25693
YOL052C-A	FALSE	1	1.87976	4.18443	18.3566
YOL048C	TRUE	1	1.07508	1.33697	1.94376
YOR022C	TRUE	1	1.06611	1.34974	1.54302
YOR028C	TRUE	1	0.852798	0.800334	0.785382
YOR062C	TRUE	1	0.56486	0.626979	0.996254
YOR081C	FALSE	1	0.947089	0.9514	1.02211
YOR086C	TRUE	1	1.05682	1.06589	1.15432
YOR178C	TRUE	1	1.14192	1.74305	2.80915
YOR221C	TRUE	1	0.902232	0.903694	1.04023
YOR256C	TRUE	1	0.970814	1.03799	1.09776
YOR267C	FALSE	1	0.806885	0.92654	1.00336
YOR273C	TRUE	1	0.836533	0.84656	1.0062
YOR298C-A	TRUE	1	0.908017	0.846034	0.66142
YOR324C	TRUE	1	1.07954	1.18512	1.35353
YOR394C-A	TRUE	1	1.65237	1.25112	1.38425
YPL265W	FALSE	1	1.17351	1.20969	1.51047
YPL230W	TRUE	1	1.52706	2.76613	7.30103
YPL221W	TRUE	1	1.0864	1.18606	1.35537
YPL116W	TRUE	1	1.23519	1.30551	1.49988
YPL061W	TRUE	1	0.97524	0.921827	0.685644
YPL018W	FALSE	1	1.03202	1.065	1.10984
YPL016W	TRUE	1	1.07387	1.11295	1.03633
YPL014W	FALSE	1	0.701764	0.704812	0.708482
YPR008W	FALSE	1	0.997812	1.04967	1.20004
YPR054W	TRUE	1	1.07624	1.19438	1.15992
YPR065W	FALSE	1	0.885199	0.889085	1.5523
YPR067W	TRUE	1	1.27367	1.37471	1.66879
YPR127W	TRUE	1	0.97298	1.03668	1.26019
YPR159W	TRUE	1	1.01689	0.912101	0.770699
YPR160W	TRUE	1	2.34062	5.84392	18.1921
YPR192W	TRUE	1	1.16251	1.01366	1.67049
YPL283C	TRUE	1	0.970381	1.33822	1.40045
YPL240C	TRUE	1	0.926744	0.822427	0.723262
YPL206C	TRUE	1	1.08016	1.2046	1.50213
YPL177C	TRUE	1	0.980072	1.02003	1.64116
YPL171C	TRUE	1	2.62486	3.94623	9.69048
YPL112C	TRUE	1	1.02658	1.08568	0.81859
YPL026C	FALSE	1	1.11846	1.18406	1.94579
YPL017C	TRUE	1	0.885285	1.00795	1.4665
YPL004C	TRUE	1	1.06281	1.31478	1.94555
YPR007C	TRUE	1	0.903755	1.11221	2.02644
YPR042C	FALSE	1	0.922762	0.888281	0.992993
YPR202W	TRUE	1	0.937153	0.791245	1.30048
