# Supplementary material for: Yeast cell fate control by temporal redundancy modulation of transcription factor paralogs
Source: Nat Commun. 2021 May 25;12:3145. doi: 10.1038/s41467-021-23425-0 (PMC8149833; doi:10.1038/s41467-021-23425-0)
Supplement: Supplementary file 9 — Source Data [file 41467_2021_23425_MOESM9_ESM.zip › Source Data/Supplementary Fig. 5c.xlsx]

## Sheet: Sheet1
	Fold change (effective/total) of survival fraction increment
1->2	6.52235
2->3	1.39312
3->4	0.64974
4->5	6.0731
5->6	4.30369
6->7	0.621803
7->8	1.87013
8->9	1.26455
