# Supplementary material for: Yeast cell fate control by temporal redundancy modulation of transcription factor paralogs
Source: Nat Commun. 2021 May 25;12:3145. doi: 10.1038/s41467-021-23425-0 (PMC8149833; doi:10.1038/s41467-021-23425-0)
Supplement: Supplementary file 9 — Source Data [file 41467_2021_23425_MOESM9_ESM.zip › Source Data/Supplementary Fig. 5e.xlsx]

## Sheet: Sheet1
Pulse number	Survival fraction
1	0.139442	effective pulse
2	0.197452	effective pulse
3	0.243478	effective pulse
4	0.255814	effective pulse
5	0.326087	effective pulse
6	0.318182	effective pulse
7	0.275862	effective pulse
8	0.15	effective pulse
9	0.413793	effective pulse
>9	0.553571	effective pulse
1	0.139918	total pulse
2	0.166667	total pulse
3	0.238532	total pulse
4	0.244186	total pulse
5	0.396226	total pulse
6	0.25641	total pulse
7	0.30303	total pulse
8	0.3	total pulse
9	0.357143	total pulse
>9	0.5	total pulse
