# Supplementary material for: Yeast cell fate control by temporal redundancy modulation of transcription factor paralogs
Source: Nat Commun. 2021 May 25;12:3145. doi: 10.1038/s41467-021-23425-0 (PMC8149833; doi:10.1038/s41467-021-23425-0)
Supplement: Supplementary file 9 — Source Data [file 41467_2021_23425_MOESM9_ESM.zip › Source Data/Supplementary Fig. 6c.xlsx]

## Sheet: Sheet1
index	strain	survival ability	Mean	Error bar
Pulse area (a.u. x min)	Msn2 deletion	high	482.813	154.159
Pulse area (a.u. x min)	Msn2 deletion	low	553.838	177.183
Pulse area (a.u. x min)	Msn4 deletion	high	397.356	59.2364
Pulse area (a.u. x min)	Msn4 deletion	low	535.56	108.829
Pulse duration (min)	Msn2 deletion	high	6.1192	1.30573
Pulse duration (min)	Msn2 deletion	low	7.22239	2.42874
Pulse duration (min)	Msn4 deletion	high	7.23138	0.682875
Pulse duration (min)	Msn4 deletion	low	10.0955	2.00715
Pulse amplitude (a.u.)	Msn2 deletion	high	85.9826	10.2528
Pulse amplitude (a.u.)	Msn2 deletion	low	86.8802	13.0195
Pulse amplitude (a.u.)	Msn4 deletion	high	60.8909	2.27577
Pulse amplitude (a.u.)	Msn4 deletion	low	70.925	4.57201
Pulse frequency x area (a.u.)	Msn2 deletion	high	4.85435	2.11055
Pulse frequency x area (a.u.)	Msn2 deletion	low	2.80114	2.16356
Pulse frequency x area (a.u.)	Msn4 deletion	high	10.2944	1.71826
Pulse frequency x area (a.u.)	Msn4 deletion	low	6.91981	1.62245
