# Supplementary material for: Yeast cell fate control by temporal redundancy modulation of transcription factor paralogs
Source: Nat Commun. 2021 May 25;12:3145. doi: 10.1038/s41467-021-23425-0 (PMC8149833; doi:10.1038/s41467-021-23425-0)
Supplement: Supplementary file 9 — Source Data [file 41467_2021_23425_MOESM9_ESM.zip › Source Data/Supplementary Fig. 6d.xlsx]

## Sheet: Sheet1
Time (min)	Mean	Error bar
0	0.395221	0.0279271
2	0.388152	0.0275104
4	0.38415	0.0266667
6	0.385065	0.02625
8	0.378986	0.0270833
10	0.377386	0.0279167
12	0.380203	0.0270833
14	0.373409	0.0262604
16	0.379192	0.0279167
18	0.381048	0.0270937
20	0.377132	0.0254271
22	0.374773	0.02625
24	0.376492	0.0266667
26	0.376879	0.0279271
28	0.374535	0.0279271
30	0.375262	0.02625
32	0.372406	0.0266875
34	0.374059	0.0279271
36	0.371951	0.0270833
38	0.370263	0.02875
40	0.368958	0.0270937
42	0.367243	0.0266771
44	0.366914	0.0254167
46	0.366495	0.0266875
48	0.365432	0.0266667
50	0.363145	0.0266667
52	0.362787	0.0275208
54	0.361035	0.02625
56	0.359203	0.0279167
58	0.355442	0.0266667
60	0.353926	0.0262604
62	0.352838	0.02625
64	0.351515	0.0258542
66	0.350928	0.0270833
68	0.348933	0.0250104
70	0.347708	0.0275104
72	0.346073	0.0258437
74	0.348758	0.0266667
76	0.346407	0.0270937
78	0.344361	0.0275
80	0.342133	0.0254271
82	0.341939	0.0270833
84	0.340238	0.0262604
86	0.340172	0.02625
88	0.340331	0.0262604
90	0.340806	0.0250208
92	0.342157	0.0262708
94	0.339442	0.0262604
96	0.337562	0.0270937
98	0.336495	0.0250208
100	0.335328	0.025
102	0.334392	0.0258333
104	0.333483	0.0262604
106	0.331951	0.0266771
108	0.330068	0.0270937
110	0.328395	0.0254271
112	0.327964	0.0270937
114	0.32763	0.0258333
116	0.3269	0.0275
118	0.324232	0.0258542
120	0.322259	0.0254167
122	0.320875	0.0258437
124	0.320742	0.0254167
126	0.318813	0.0262708
128	0.316755	0.0258333
130	0.314854	0.0258437
132	0.313803	0.02625
134	0.313113	0.0262604
136	0.311926	0.0245938
138	0.311418	0.0254167
140	0.311176	0.0262604
142	0.310961	0.02625
144	0.309158	0.0262604
146	0.309509	0.0258333
148	0.307765	0.02625
150	0.307251	0.0266771
152	0.30673	0.0241771
154	0.306781	0.0262604
156	0.305716	0.0266771
158	0.305474	0.0266667
160	0.304375	0.0262604
162	0.302566	0.0254271
164	0.301038	0.0254271
166	0.299552	0.0262708
168	0.299552	0.025
170	0.299001	0.0258333
172	0.298098	0.02625
174	0.297031	0.0254271
176	0.297385	0.0258437
178	0.296133	0.0241771
180	0.295682	0.0245833
182	0.294004	0.0258333
184	0.292872	0.0241667
186	0.292471	0.0258333
188	0.291995	0.0254271
190	0.292212	0.0266667
192	0.291057	0.025
194	0.291304	0.0245938
196	0.289878	0.0245833
198	0.288842	0.0258333
200	0.287102	0.0254167
202	0.287746	0.0254167
204	0.28541	0.0254375
206	0.284341	0.0258333
208	0.284083	0.0266875
210	0.283117	0.0258333
212	0.283731	0.0254167
214	0.282646	0.0250104
216	0.281843	0.0254167
218	0.280663	0.0241771
220	0.27946	0.0254271
222	0.278073	0.025
224	0.277857	0.0254167
226	0.277584	0.0254271
228	0.277101	0.0262604
230	0.276555	0.0258333
232	0.275908	0.0254167
234	0.275077	0.025
236	0.275079	0.0245938
238	0.27417	0.0254167
240	0.273144	0.0241667
242	0.271409	0.0241667
244	0.270838	0.0241667
246	0.268756	0.0245938
248	0.269907	0.0245833
250	0.268371	0.0254167
252	0.269199	0.0266667
254	0.267738	0.0258437
256	0.268207	0.0254271
258	0.266838	0.0229375
260	0.266119	0.0237604
262	0.265477	0.0241667
264	0.264249	0.0245833
266	0.263862	0.0250104
268	0.262695	0.025
270	0.263136	0.0241667
272	0.262782	0.0245833
274	0.261813	0.0245938
276	0.262422	0.0250104
278	0.261385	0.0245833
280	0.26131	0.0250104
282	0.261575	0.0254375
284	0.261763	0.0241875
286	0.261009	0.0266667
288	0.261137	0.0237604
290	0.261425	0.0245833
292	0.261896	0.025
294	0.261546	0.0245833
296	0.261721	0.02375
298	0.26163	0.025
300	0.260318	0.0254271
302	0.260097	0.0258333
304	0.260938	0.0250104
306	0.25985	0.02375
308	0.25945	0.0250104
310	0.259175	0.025
312	0.257903	0.025
314	0.258969	0.0245833
316	0.258521	0.0241771
318	0.259126	0.0254167
320	0.258767	0.0233333
322	0.257998	0.0250104
324	0.256631	0.0245833
326	0.256744	0.0237604
328	0.256218	0.025
330	0.254377	0.0241771
332	0.25494	0.0241875
334	0.254904	0.0245938
336	0.254287	0.0245938
338	0.253439	0.0258437
340	0.25352	0.02375
342	0.252752	0.0245833
344	0.254533	0.0245833
346	0.254926	0.0233437
348	0.255707	0.0233437
350	0.25567	0.0241667
352	0.255678	0.0245833
354	0.255865	0.0245833
356	0.25558	0.0245833
358	0.25614	0.0241667
360	0.25651	0.0245833
362	0.255028	0.0241667
364	0.256284	0.0241667
366	0.255569	0.025
368	0.256268	0.0241667
370	0.255972	0.0245833
372	0.255072	0.0241771
374	0.255658	0.0254271
376	0.255918	0.0250104
378	0.256783	0.0229167
380	0.255496	0.0237604
382	0.257292	0.0245833
384	0.258298	0.025
386	0.258103	0.0250104
388	0.259387	0.0237604
390	0.257695	0.0241667
392	0.259032	0.0246042
394	0.259595	0.02375
396	0.260726	0.0254167
398	0.261115	0.0245938
400	0.261317	0.025
402	0.261577	0.0258333
404	0.260638	0.0254167
406	0.260381	0.0245833
408	0.261169	0.0245938
410	0.26096	0.0254271
412	0.261376	0.0237604
414	0.259348	0.0254167
416	0.259709	0.0245833
418	0.259258	0.0241875
420	0.258378	0.0241667
422	0.258802	0.0245938
424	0.257606	0.0241771
426	0.258909	0.0229167
428	0.258734	0.025
430	0.258232	0.0245938
432	0.258131	0.025
434	0.259548	0.0245833
436	0.259826	0.0250208
438	0.260589	0.025
440	0.262477	0.0245833
442	0.2631	0.0266771
444	0.264122	0.0245833
446	0.265469	0.0245938
448	0.265381	0.02375
450	0.26555	0.025
452	0.265558	0.0266667
454	0.265323	0.0245833
456	0.263087	0.0241667
458	0.266748	0.025
460	0.268499	0.0258333
462	0.266745	0.0229271
464	0.267898	0.0250104
466	0.266906	0.025
468	0.266838	0.0258333
470	0.267861	0.0258333
472	0.267899	0.0250104
474	0.268342	0.025
476	0.268102	0.0241771
478	0.27015	0.025
480	0.269121	0.0245833
482	0.268305	0.0241667
484	0.268912	0.0250104
486	0.269342	0.0237604
488	0.271102	0.0254375
490	0.27085	0.0245833
492	0.270742	0.0245833
494	0.270707	0.0245938
496	0.270617	0.0241667
498	0.27024	0.0262604
500	0.270501	0.0245833
502	0.269754	0.0258333
504	0.269363	0.02375
506	0.270303	0.0254167
508	0.270853	0.0250104
510	0.270462	0.0258333
512	0.270062	0.025
514	0.271377	0.025
516	0.271427	0.0245833
518	0.272224	0.025
520	0.272424	0.025
522	0.271594	0.0258333
524	0.271902	0.0241771
526	0.272857	0.0241875
528	0.277119	0.0254167
530	0.2766	0.0245833
532	0.276725	0.0254271
534	0.277425	0.0266667
536	0.277618	0.02375
538	0.27715	0.0245833
540	0.278074	0.0258437
542	0.276893	0.0245938
544	0.277608	0.0254167
546	0.277323	0.0241667
548	0.276111	0.0245938
550	0.275859	0.0258333
552	0.277042	0.0245833
554	0.277112	0.025
556	0.277307	0.0245938
558	0.277641	0.0262604
560	0.277299	0.0250104
562	0.277306	0.0241771
564	0.277202	0.0245833
566	0.279757	0.0241667
568	0.277842	0.0241667
570	0.277858	0.0258333
572	0.278234	0.025
574	0.277407	0.02375
576	0.278666	0.0245833
578	0.280187	0.025
580	0.280317	0.0245833
582	0.281693	0.0241667
584	0.280848	0.025
586	0.280799	0.0270833
588	0.281888	0.0254167
590	0.277134	0.025
592	0.278486	0.0245833
594	0.279043	0.02375
596	0.278228	0.0241771
598	0.278563	0.0262604
600	0.279433	0.0258333
602	0.279169	0.0254167
604	0.279166	0.0254167
606	0.279352	0.0250104
608	0.279535	0.0250208
610	0.277487	0.0245833
612	0.27769	0.0250104
614	0.277502	0.0245938
616	0.27795	0.0258333
618	0.276824	0.0254271
620	0.2771	0.0270833
622	0.277484	0.0245833
624	0.274551	0.02625
626	0.272618	0.0258333
628	0.272433	0.025
630	0.27251	0.0245833
632	0.273041	0.02375
634	0.26996	0.0241667
636	0.268583	0.025
638	0.268755	0.0250313
640	0.268654	0.025
642	0.26948	0.0266667
644	0.267864	0.0250104
646	0.267583	0.0254167
648	0.268185	0.0241771
650	0.268468	0.0245938
652	0.26801	0.025
654	0.267849	0.0245938
656	0.270234	0.0254167
658	0.267037	0.0233333
660	0.268299	0.0258333
662	0.268344	0.0241771
664	0.267752	0.0241771
666	0.268702	0.025
668	0.26874	0.0245938
670	0.265369	0.0254375
672	0.264028	0.025
674	0.262135	0.0245833
676	0.263892	0.0246042
678	0.263651	0.025
680	0.263818	0.0245833
682	0.262936	0.025
684	0.262941	0.0250208
686	0.261653	0.0233333
688	0.263902	0.0258542
690	0.263739	0.0245833
692	0.263313	0.0233333
694	0.263217	0.02375
696	0.262703	0.0241667
698	0.262873	0.02375
700	0.261172	0.0229167
702	0.261663	0.0254167
704	0.26024	0.025
706	0.259982	0.0237604
708	0.260474	0.0241667
710	0.260062	0.0245833
712	0.259943	0.0237604
714	0.260232	0.0229167
716	0.25935	0.0225104
718	0.259663	0.0245938
720	0.260214	0.02375
722	0.262343	0.0254271
724	0.261063	0.0245833
726	0.262832	0.0254167
728	0.262135	0.025
730	0.262031	0.0245833
732	0.263102	0.0241667
734	0.262692	0.0245833
736	0.26299	0.0241875
738	0.263594	0.0245833
740	0.263012	0.02375
742	0.262613	0.025
744	0.264284	0.0241771
746	0.263888	0.0245833
748	0.264012	0.0237708
750	0.264648	0.0245833
