# Supplementary material for: Yeast cell fate control by temporal redundancy modulation of transcription factor paralogs
Source: Nat Commun. 2021 May 25;12:3145. doi: 10.1038/s41467-021-23425-0 (PMC8149833; doi:10.1038/s41467-021-23425-0)
Supplement: Supplementary file 9 — Source Data [file 41467_2021_23425_MOESM9_ESM.zip › Source Data/Supplementary Fig. 6e.xlsx]

## Sheet: Sheet1
0.05% glucose
	0 h	1 h	2 h	3 h	4 h	5 h
cell number	5263	7611	10271	14602	18975	21736
mean	0.418902	0.390198	0.434978	0.391124	0.314369	0.264659
error bar	0.0405603	0.0388147	0.0396767	0.0387931	0.0379526	0.0344828
2% glucose
	0 h	1 h	2 h	3 h	4 h	5 h
cell number	3191	4506	6661	9178	12330	18041
mean	0.440381	0.474928	0.483879	0.461957	0.446952	0.451752
error bar	0.0273438	0.0261816	0.0265723	0.0273438	0.0269531	0.0269629
