# Supplementary material for: Yeast cell fate control by temporal redundancy modulation of transcription factor paralogs
Source: Nat Commun. 2021 May 25;12:3145. doi: 10.1038/s41467-021-23425-0 (PMC8149833; doi:10.1038/s41467-021-23425-0)
Supplement: Supplementary file 9 — Source Data [file 41467_2021_23425_MOESM9_ESM.zip › Source Data/Supplementary Fig. 7b.xlsx]

## Sheet: Sheet1
strain	Time (min)	Mean	Error bar
strain 1	2	9.34219	3.28267
strain 1	4	6.23735	3.07992
strain 1	6	4.85802	2.9897
strain 1	8	5.68364	3.23697
strain 1	10	7.64581	3.33547
strain 1	12	6.02105	3.65097
strain 1	14	9.80473	3.53019
strain 1	16	8.03571	3.75952
strain 1	18	8.41369	3.31535
strain 1	20	6.60362	2.65022
strain 1	22	4.46752	2.7142
strain 1	24	6.62106	2.51779
strain 1	26	3.45961	1.68125
strain 1	28	1.85969	1.44241
strain 1	30	5.27754	1.66228
strain 1	32	3.41289	1.69666
strain 1	34	3.46689	1.62138
strain 1	36	3.0581	1.35985
strain 1	38	2.03117	1.21066
strain 1	40	3.15538	1.25035
strain 1	42	2.86958	1.34828
strain 1	44	4.72855	1.40261
strain 1	46	6.05521	2.29241
strain 1	48	3.51448	1.54604
strain 1	50	3.07855	1.58402
strain 1	52	4.63844	1.68504
strain 1	54	6.62719	1.74912
strain 1	56	1.95612	1.45605
strain 1	58	3.30466	1.44285
strain 1	60	3.44789	2.08008
strain 1	62	6.7116	2.18481
strain 1	64	15.0419	3.53163
strain 1	66	16.2457	3.90798
strain 1	68	15.1504	3.895
strain 1	70	18.5889	4.36396
strain 1	72	12.0319	4.34884
strain 1	74	7.23728	4.2954
strain 1	76	8.05243	4.97209
strain 1	78	19.8823	10.3821
strain 1	80	29.8681	15.1147
strain 1	82	36.7485	17.2437
strain 1	84	53.3714	23.0234
strain 1	86	58.9529	29.5585
strain 1	88	67.4282	33.837
strain 1	90	73.7552	36.7005
strain 1	92	84.5936	41.2072
strain 1	94	88.0176	43.2202
strain 1	96	90.5245	44.9322
strain 1	98	94.1374	46.6528
strain 1	100	89.4188	46.2601
strain 1	102	104.366	47.5457
strain 1	104	107.214	48.1361
strain 1	106	112.175	46.5359
strain 1	108	114.159	46.4756
strain 1	110	115.069	49.1021
strain 1	112	121.545	50.4973
strain 1	114	127.026	50.6871
strain 1	116	146.82	53.6111
strain 1	118	156.035	57.7965
strain 1	120	176.641	61.59
strain 1	122	184.199	64.4873
strain 1	124	195.569	65.504
strain 1	126	198.824	67.3962
strain 1	128	207.792	70.6147
strain 1	130	216.064	69.8902
strain 1	132	231.438	73.8012
strain 1	134	240.307	73.7699
strain 1	136	258.365	74.9212
strain 1	138	282.132	78.1463
strain 1	140	288.782	80.1924
strain 1	142	303.292	80.333
strain 1	144	320.934	81.5282
strain 1	146	327.287	82.5012
strain 1	148	326.889	80.8249
strain 1	150	323.583	81.376
strain 2	2	3.89997	4.12052
strain 2	4	3.84088	3.87565
strain 2	6	2.49166	2.90363
strain 2	8	3.10812	2.76396
strain 2	10	1.60396	3.38164
strain 2	12	2.01395	2.14389
strain 2	14	2.68863	2.89252
strain 2	16	8.68381	3.43022
strain 2	18	2.01322	1.9895
strain 2	20	0.458966	1.55657
strain 2	22	4.47687	2.57303
strain 2	24	3.12275	2.91995
strain 2	26	3.55241	2.24091
strain 2	28	3.04272	2.12571
strain 2	30	2.87055	1.7191
strain 2	32	2.51802	1.68917
strain 2	34	6.49358	2.89127
strain 2	36	2.77936	2.21302
strain 2	38	5.21538	2.42638
strain 2	40	4.64166	1.9725
strain 2	42	6.08245	2.56339
strain 2	44	6.06723	3.00096
strain 2	46	7.88866	3.09904
strain 2	48	8.36572	3.60556
strain 2	50	10.0858	4.25249
strain 2	52	7.36259	2.90632
strain 2	54	11.3835	3.5308
strain 2	56	6.89381	2.70373
strain 2	58	5.48618	2.62502
strain 2	60	6.2901	2.57324
strain 2	62	14.093	3.79567
strain 2	64	14.9927	3.75228
strain 2	66	15.4293	3.77741
strain 2	68	13.0271	4.07309
strain 2	70	9.71545	3.67692
strain 2	72	4.72393	2.94216
strain 2	74	6.20835	4.20296
strain 2	76	0.961347	3.86044
strain 2	78	10.223	5.46922
strain 2	80	11.1174	11.716
strain 2	82	8.74789	10.047
strain 2	84	17.5649	20.6601
strain 2	86	27.7296	26.3374
strain 2	88	14.182	14.8248
strain 2	90	6.77263	11.2116
strain 2	92	3.92044	8.30829
strain 2	94	9.23914	6.554
strain 2	96	9.81088	6.99511
strain 2	98	11.075	11.6936
strain 2	100	8.5045	14.6857
strain 2	102	19.0289	17.9486
strain 2	104	21.5462	25.6648
strain 2	106	12.7647	26.3655
strain 2	108	15.9403	26.7662
strain 2	110	27.5761	31.2376
strain 2	112	40.7386	31.3252
strain 2	114	40.5308	27.1728
strain 2	116	57.3771	40.2477
strain 2	118	80.0388	49.9595
strain 2	120	82.9654	47.4839
strain 2	122	72.1349	48.5856
strain 2	124	106.435	59.0666
strain 2	126	127.525	68.5427
strain 2	128	100.937	56.3009
strain 2	130	132.025	61.2274
strain 2	132	188.289	81.2864
strain 2	134	198.907	81.4123
strain 2	136	234.162	97.1953
strain 2	138	258.194	102.576
strain 2	140	311.862	108.345
strain 2	142	349.788	119.287
strain 2	144	358.418	122.179
strain 2	146	342.385	118.967
strain 2	148	386.297	132.162
strain 2	150	405.634	142.462
