# Supplementary material for: Yeast cell fate control by temporal redundancy modulation of transcription factor paralogs
Source: Nat Commun. 2021 May 25;12:3145. doi: 10.1038/s41467-021-23425-0 (PMC8149833; doi:10.1038/s41467-021-23425-0)
Supplement: Supplementary file 9 — Source Data [file 41467_2021_23425_MOESM9_ESM.zip › Source Data/Supplementary Fig. 7e.xlsx]

## Sheet: Sheet1
	0.5 M KCl	0.5 M KCl		time (min)	mean	error bar	strain
	Strain 1	Strain 2		2	3.98605	1.5479	1
Mean	59.2473	51.514		4	2.12118	1.502	1
Error bar	2.31142	2.68305		6	1.6912	1.47287	1
				8	3.42217	1.53023	1
				10	1.47478	1.43462	1
				12	2.31556	1.4465	1
				14	1.22847	1.48559	1
				16	2.41736	1.38586	1
				18	1.83696	1.37736	1
				20	2.95396	1.39184	1
				22	3.18849	1.42907	1
				24	1.94317	1.44182	1
				26	2.20778	1.41439	1
				28	2.28432	1.47143	1
				30	2.31154	1.4018	1
				32	20.4431	2.02505	1
				34	44.7442	2.60093	1
				36	47.5456	2.74626	1
				38	49.3023	2.75304	1
				40	46.9637	2.77557	1
				42	44.7082	2.77058	1
				44	35.8484	2.45737	1
				46	26.2706	2.18349	1
				48	18.1632	1.91426	1
				50	15.9397	1.73594	1
				52	11.2838	1.66256	1
				54	10.3453	1.55298	1
				56	9.47559	1.39857	1
				58	8.22069	1.48319	1
				60	6.76047	1.46078	1
				62	6.533	1.47944	1
				64	7.19289	1.47433	1
				66	6.81952	1.41017	1
				68	7.27805	1.42434	1
				70	6.31055	1.37584	1
				72	6.81593	1.45004	1
				74	6.18938	1.41703	1
				76	7.35003	1.41105	1
				78	7.13081	1.39997	1
				80	6.39437	1.39967	1
				82	7.40361	1.47812	1
				84	6.68286	1.37623	1
				86	7.85436	1.39259	1
				88	7.78113	1.4202	1
				90	7.5888	1.49561	1
				92	8.32187	1.4389	1
				94	7.46631	1.39586	1
				96	8.24342	1.47522	1
				98	7.90799	1.55079	1
				100	9.1439	1.42991	1
				102	8.78615	1.43886	1
				104	8.90281	1.43697	1
				106	9.58567	1.45819	1
				108	9.2454	1.41304	1
				110	9.62909	1.4584	1
				112	9.90755	1.49098	1
				114	10.9449	1.49376	1
				116	10.1795	1.48596	1
				118	9.96573	1.56616	1
				120	10.3031	1.54898	1
				122	11.8111	1.67101	1
				124	10.9524	1.46886	1
				126	11.1586	1.57132	1
				128	11.2595	1.53738	1
				130	12.0247	1.61376	1
				132	12.7925	1.68575	1
				134	11.3913	1.53962	1
				136	12.424	1.66422	1
				138	11.9837	1.63465	1
				140	13.3529	1.68649	1
				142	12.5736	1.68097	1
				144	12.8476	1.66964	1
				146	12.7968	1.72591	1
				148	14.0936	1.67462	1
				150	13.4564	1.65316	1
				152	12.0542	1.61547	1
				154	12.2628	1.5803	1
				156	12.1354	1.53567	1
				158	12.6086	1.54308	1
				160	13.6638	1.73688	1
				2	5.98988	2.06372	2
				4	4.17935	1.92716	2
				6	4.24998	1.95618	2
				8	2.05566	1.69822	2
				10	3.80169	1.82209	2
				12	3.6954	1.93948	2
				14	3.69306	1.92616	2
				16	3.73344	1.94229	2
				18	3.63518	1.84707	2
				20	3.61139	1.88337	2
				22	4.69468	1.96305	2
				24	3.32556	1.82387	2
				26	4.25428	1.91715	2
				28	3.17342	1.84006	2
				30	4.38996	1.84435	2
				32	25.2533	2.70941	2
				34	41.0427	3.12549	2
				36	44.0082	3.43326	2
				38	44.2217	3.42051	2
				40	39.682	3.33176	2
				42	33.7243	3.08813	2
				44	26.0797	2.98847	2
				46	19.8825	2.72898	2
				48	16.1136	2.50616	2
				50	16.0689	2.62338	2
				52	13.851	2.49337	2
				54	12.4045	2.38709	2
				56	9.64145	2.0467	2
				58	8.4973	2.10652	2
				60	9.6966	2.29021	2
				62	7.87675	2.02593	2
				64	8.20807	2.30601	2
				66	8.3656	2.25073	2
				68	6.34577	2.0797	2
				70	7.9599	2.18877	2
				72	7.41637	2.19577	2
				74	9.44034	2.54816	2
				76	9.94397	2.24608	2
				78	10.2233	2.1868	2
				80	10.6939	2.15864	2
				82	9.1758	2.07549	2
				84	10.7847	2.288	2
				86	9.78787	2.19206	2
				88	10.7955	2.26351	2
				90	9.99167	2.20951	2
				92	10.3316	2.30749	2
				94	10.7074	2.40553	2
				96	11.8844	2.34893	2
				98	11.677	2.17247	2
				100	12.946	2.33693	2
				102	11.3014	2.25177	2
				104	12.2938	2.23714	2
				106	11.1821	2.25971	2
				108	12.0646	2.36865	2
				110	12.0266	2.31983	2
				112	12.558	2.44673	2
				114	14.0846	2.46129	2
				116	13.5947	2.31906	2
				118	11.9308	2.42119	2
				120	12.7922	2.59353	2
				122	13.5264	2.50666	2
				124	14.4105	2.52866	2
				126	13.462	2.62769	2
				128	14.3423	2.52501	2
				130	13.8046	2.59736	2
				132	13.142	2.56247	2
				134	13.839	2.68861	2
				136	12.0997	2.6003	2
				138	15.4332	2.85708	2
				140	14.7638	2.58038	2
				142	15.5059	2.73528	2
				144	16.6537	3.03049	2
				146	15.6562	2.82034	2
				148	15.1625	2.61331	2
				150	16.0534	2.70898	2
				152	16.6304	2.48813	2
				154	16.2904	2.73924	2
				156	17.3458	3.00249	2
				158	15.44	2.71092	2
				160	15.153	2.73135	2
