# Supplementary material for: Yeast cell fate control by temporal redundancy modulation of transcription factor paralogs
Source: Nat Commun. 2021 May 25;12:3145. doi: 10.1038/s41467-021-23425-0 (PMC8149833; doi:10.1038/s41467-021-23425-0)
Supplement: Supplementary file 9 — Source Data [file 41467_2021_23425_MOESM9_ESM.zip › Source Data/Supplementary Fig. 7f.xlsx]

## Sheet: Sheet1
	2% ethanol	2% ethanol		time (min)	mean	error bar	strain
	Strain 1	Strain 2		2	4.77644	1.19158	1
Mean	76.801	64.4752		4	3.88408	1.50455	1
Error bar	4.14936	4.36553		6	3.41285	1.45185	1
				8	1.78259	1.182	1
				10	3.61114	1.64188	1
				12	2.56138	1.30675	1
				14	2.04455	1.46433	1
				16	1.6461	1.60174	1
				18	2.18373	1.54485	1
				20	5.62267	1.62226	1
				22	3.99739	1.87058	1
				24	4.13696	2.59663	1
				26	6.36555	2.85763	1
				28	8.38476	2.65612	1
				30	7.90266	3.09574	1
				32	7.65527	3.10657	1
				34	9.36784	3.32445	1
				36	10.6839	3.19925	1
				38	6.21803	3.1544	1
				40	7.39758	3.3337	1
				42	9.29729	3.21508	1
				44	10.3424	3.64906	1
				46	8.2389	3.5615	1
				48	8.74638	3.9667	1
				50	10.1321	3.9473	1
				52	9.50834	3.82621	1
				54	9.92301	3.68819	1
				56	11.9874	4.05996	1
				58	11.8934	3.53347	1
				60	10.1319	3.92827	1
				62	8.32707	4.2783	1
				64	6.38267	3.67069	1
				66	6.29709	4.04848	1
				68	3.86871	4.12409	1
				70	5.27656	3.59223	1
				72	6.86095	3.98913	1
				74	5.5751	3.53007	1
				76	6.08407	3.74406	1
				78	7.16903	3.84355	1
				80	8.3789	3.76688	1
				82	4.854	3.82889	1
				84	4.88089	3.41133	1
				86	6.15257	3.55351	1
				88	3.02871	3.36272	1
				90	1.29049	3.41094	1
				92	21.104	3.74988	1
				94	44.0462	4.10777	1
				96	45.0208	4.76447	1
				98	44.8176	5.07798	1
				100	51.8758	5.18173	1
				102	52.8819	4.97625	1
				104	45.256	5.14382	1
				106	35.4393	4.23481	1
				108	29.4539	4.30372	1
				110	29.2293	4.00765	1
				112	30.435	4.34664	1
				114	31.9531	4.10317	1
				116	31.1025	4.56698	1
				118	29.0063	4.48927	1
				120	29.007	4.7623	1
				122	21.7588	3.9138	1
				124	22.9311	4.18192	1
				126	20.946	3.56338	1
				128	23.8405	3.78987	1
				130	21.542	4.04691	1
				132	22.6511	3.55546	1
				134	17.9877	3.60265	1
				136	17.1782	3.7107	1
				138	22.2702	4.10648	1
				140	19.772	3.88164	1
				142	17.7335	3.89308	1
				144	14.1057	3.56222	1
				146	14.3853	3.46868	1
				148	16.4081	3.32722	1
				150	11.8055	2.80827	1
				152	11.707	2.9625	1
				154	15.2529	3.40315	1
				156	11.7684	3.42319	1
				158	12.7593	3.44908	1
				160	9.30695	3.16529	1
				162	13.3278	3.53959	1
				164	9.58915	2.90208	1
				166	8.53543	3.31435	1
				168	11.3461	2.78154	1
				170	13.4856	3.38175	1
				172	13.492	3.13186	1
				174	16.2508	3.41551	1
				176	15.6247	3.73437	1
				178	17.8652	3.43064	1
				180	15.5617	3.48792	1
				2	4.42066	1.17635	2
				4	0.457636	1.01885	2
				6	0.231796	1.48129	2
				8	0.322022	1.38909	2
				10	2.80558	1.36976	2
				12	4.33624	2.16115	2
				14	1.04906	1.92661	2
				16	4.4853	1.86469	2
				18	-0.541879	1.39509	2
				20	-0.925561	1.44829	2
				22	0.216159	1.21096	2
				24	3.70269	1.64546	2
				26	2.24093	1.69408	2
				28	1.4753	1.55708	2
				30	5.49396	2.10365	2
				32	5.5913	1.85152	2
				34	5.88049	2.13424	2
				36	5.01844	1.9795	2
				38	5.68393	2.00604	2
				40	5.58699	2.04055	2
				42	6.05953	2.12496	2
				44	4.0272	2.0784	2
				46	5.45943	1.87732	2
				48	2.49435	1.26835	2
				50	7.65139	2.30601	2
				52	5.9312	1.86847	2
				54	5.00943	2.19374	2
				56	5.6805	2.27279	2
				58	8.07944	2.14602	2
				60	2.07877	1.43798	2
				62	4.34792	1.8481	2
				64	4.00316	1.99932	2
				66	4.91077	2.22202	2
				68	4.42766	1.84861	2
				70	4.05137	1.91259	2
				72	3.77631	1.95921	2
				74	4.5	1.93638	2
				76	2.68872	1.8991	2
				78	2.8494	1.86727	2
				80	4.00767	1.47526	2
				82	4.93609	1.97631	2
				84	4.6103	1.98466	2
				86	0.165339	1.80537	2
				88	-1.99189	1.51052	2
				90	-3.17009	1.2212	2
				92	7.10325	2.41186	2
				94	27.6007	4.1003	2
				96	31.5479	4.46333	2
				98	30.8611	4.12892	2
				100	35.0847	3.96397	2
				102	31.3819	4.36735	2
				104	31.5971	4.2913	2
				106	25.3623	4.26342	2
				108	21.5061	3.40267	2
				110	23.1355	3.58334	2
				112	22.1387	3.6562	2
				114	24.3912	3.72945	2
				116	25.5689	4.25667	2
				118	27.1598	3.69861	2
				120	26.477	4.52467	2
				122	22.4182	3.71959	2
				124	20.0934	3.79317	2
				126	19.9281	3.6079	2
				128	22.5825	3.46302	2
				130	23.601	3.9068	2
				132	21.2591	3.6031	2
				134	17.6327	3.46925	2
				136	20.8253	3.81488	2
				138	15.7941	3.2587	2
				140	17.6426	3.62352	2
				142	11.6311	3.29415	2
				144	8.60693	2.75862	2
				146	6.37084	2.19389	2
				148	9.77036	2.71219	2
				150	12.1561	3.42545	2
				152	12.1976	3.11597	2
				154	8.90781	2.24351	2
				156	6.99615	2.24198	2
				158	7.43363	2.3422	2
				160	6.37179	2.42139	2
				162	7.01978	2.1804	2
				164	13.3208	2.94193	2
				166	14.6269	3.37299	2
				168	11.5438	3.4964	2
				170	16.4833	3.81037	2
				172	13.3054	3.55703	2
				174	11.1249	3.96617	2
				176	17.7433	4.07045	2
				178	16.4969	4.31122	2
				180	19.6622	4.61729	2
