# Supplementary material for: Yeast cell fate control by temporal redundancy modulation of transcription factor paralogs
Source: Nat Commun. 2021 May 25;12:3145. doi: 10.1038/s41467-021-23425-0 (PMC8149833; doi:10.1038/s41467-021-23425-0)
Supplement: Supplementary file 9 — Source Data [file 41467_2021_23425_MOESM9_ESM.zip › Source Data/Supplementary Fig. 7g.xlsx]

## Sheet: Sheet1
	strain 1	strain 2		strain	Time (min)	Mean	Error bar
Mean of maximum nucl. loc.	149.428	144.783		strain 1	2	10.1516	4.87847
Error bar of maximum nucl. loc.	3.95809	6.05572		strain 1	4	9.296	6.09565
				strain 1	6	9.71027	6.22153
				strain 1	8	12.5251	6.79037
				strain 1	10	12.9229	7.63244
				strain 1	12	13.1165	7.54644
				strain 1	14	11.9253	8.18051
				strain 1	16	11.2584	7.5137
				strain 1	18	9.02287	6.48917
				strain 1	20	11.3533	7.41116
				strain 1	22	10.7469	8.36413
				strain 1	24	11.8042	7.80391
				strain 1	26	11.7476	7.274
				strain 1	28	13.0369	7.20112
				strain 1	30	12.9903	7.24109
				strain 1	32	11.0104	6.41858
				strain 1	34	12.0033	6.58228
				strain 1	36	13.4815	7.3883
				strain 1	38	10.9103	5.56833
				strain 1	40	10.2497	6.49538
				strain 1	42	4.87688	4.40782
				strain 1	44	4.64416	4.83823
				strain 1	46	3.79704	3.30781
				strain 1	48	5.59206	4.41477
				strain 1	50	3.4528	3.86093
				strain 1	52	3.66491	3.40782
				strain 1	54	4.65315	3.54091
				strain 1	56	9.27219	3.18243
				strain 1	58	65.3715	2.25902
				strain 1	60	105.352	3.01723
				strain 1	62	121.98	4.06785
				strain 1	64	129.858	4.12311
				strain 1	66	129.66	3.42947
				strain 1	68	132.321	4.07245
				strain 1	70	126.98	3.82101
				strain 1	72	124.749	3.80821
				strain 1	74	120.272	3.85728
				strain 1	76	112.692	4.07607
				strain 1	78	104.86	4.02947
				strain 1	80	95.0335	3.72909
				strain 1	82	88.9359	3.78278
				strain 1	84	81.822	3.7271
				strain 1	86	76.9357	4.50614
				strain 1	88	74.5121	4.16316
				strain 1	90	68.5266	4.11791
				strain 1	92	63.787	4.179
				strain 1	94	60.0093	3.98917
				strain 1	96	57.6705	3.70152
				strain 1	98	57.4407	3.82409
				strain 1	100	49.1042	3.5262
				strain 1	102	45.1248	3.63746
				strain 1	104	41.5328	3.72444
				strain 1	106	39.5415	3.55307
				strain 1	108	37.7143	3.72452
				strain 1	110	39.8609	4.07982
				strain 1	112	38.4542	3.93356
				strain 1	114	39.0722	4.14719
				strain 1	116	37.2543	4.0862
				strain 1	118	32.8143	3.91118
				strain 1	120	30.8498	4.2566
				strain 1	122	37.0825	4.51407
				strain 1	124	33.4614	4.49836
				strain 1	126	32.9192	4.92248
				strain 1	128	31.5287	4.50004
				strain 1	130	33.4653	4.548
				strain 1	132	32.3255	4.74596
				strain 1	134	31.7253	4.57855
				strain 1	136	27.3905	4.06256
				strain 1	138	30.6334	3.94789
				strain 1	140	29.6714	3.84801
				strain 1	142	32.7541	3.98724
				strain 1	144	30.662	3.93534
				strain 1	146	33.4669	3.7093
				strain 1	148	32.8973	3.57911
				strain 1	150	31.2927	3.58293
				strain 1	152	29.8532	3.4098
				strain 1	154	29.6325	3.27453
				strain 1	156	31.7559	2.96377
				strain 1	158	27.2225	3.1751
				strain 1	160	31.9342	3.00874
				strain 1	162	28.7797	3.26211
				strain 1	164	31.7505	3.17014
				strain 1	166	32.7271	3.06339
				strain 1	168	28.6933	3.03504
				strain 1	170	30.4014	3.15104
				strain 1	172	29.1101	2.77562
				strain 1	174	32.175	3.14924
				strain 1	176	36.8965	6.28988
				strain 1	178	38.1045	7.61985
				strain 1	180	41.4695	6.05127
				strain 2	2	15.0333	4.90071
				strain 2	4	10.1723	4.54631
				strain 2	6	10.1651	4.55319
				strain 2	8	9.67632	4.52598
				strain 2	10	8.68929	4.72674
				strain 2	12	8.26147	4.40805
				strain 2	14	7.68131	4.79728
				strain 2	16	8.15001	4.76138
				strain 2	18	4.49111	4.35861
				strain 2	20	7.62602	4.4517
				strain 2	22	7.71928	5.45593
				strain 2	24	6.47553	4.96924
				strain 2	26	8.54672	4.77167
				strain 2	28	7.18481	4.7417
				strain 2	30	8.58067	5.09606
				strain 2	32	8.25332	5.18372
				strain 2	34	9.64992	5.00658
				strain 2	36	8.39008	5.17709
				strain 2	38	9.15092	5.32341
				strain 2	40	9.73289	4.97744
				strain 2	42	7.3035	4.68589
				strain 2	44	6.88538	4.16269
				strain 2	46	4.98489	3.78701
				strain 2	48	3.97581	2.92926
				strain 2	50	1.11734	2.1563
				strain 2	52	1.29497	2.13231
				strain 2	54	3.03614	1.93717
				strain 2	56	5.98566	1.96169
				strain 2	58	59.7887	2.72165
				strain 2	60	104.492	3.58511
				strain 2	62	120.723	3.87349
				strain 2	64	131.148	4.13006
				strain 2	66	128.666	4.41048
				strain 2	68	127.225	4.63299
				strain 2	70	124.724	4.31308
				strain 2	72	112.593	4.5134
				strain 2	74	99.9926	4.0883
				strain 2	76	102.825	3.84188
				strain 2	78	95.4185	3.90551
				strain 2	80	87.3559	4.44322
				strain 2	82	71.402	3.81445
				strain 2	84	67.1189	3.68908
				strain 2	86	63.0258	3.65229
				strain 2	88	58.5229	3.77856
				strain 2	90	48.8397	3.52169
				strain 2	92	40.9237	3.44996
				strain 2	94	42.4846	3.71292
				strain 2	96	34.1178	3.66576
				strain 2	98	29.012	3.69914
				strain 2	100	26.5693	3.35551
				strain 2	102	26.4651	3.64519
				strain 2	104	21.679	3.43099
				strain 2	106	20.7448	3.41269
				strain 2	108	19.6582	3.22704
				strain 2	110	16.2055	3.3224
				strain 2	112	16.6225	3.59132
				strain 2	114	14.9809	3.66339
				strain 2	116	13.409	3.64502
				strain 2	118	12.4163	3.71341
				strain 2	120	11.16	3.71114
				strain 2	122	13.4602	3.42119
				strain 2	124	10.9192	3.17979
				strain 2	126	10.9403	2.91271
				strain 2	128	10.449	3.112
				strain 2	130	8.48766	2.89627
				strain 2	132	10.2746	3.14329
				strain 2	134	8.42332	2.90009
				strain 2	136	11.8708	3.26734
				strain 2	138	11.397	3.32212
				strain 2	140	13.0443	3.17447
				strain 2	142	13.6741	3.43924
				strain 2	144	10.0448	3.09851
				strain 2	146	12.4314	3.51085
				strain 2	148	11.9025	3.53502
				strain 2	150	13.2588	3.55702
				strain 2	152	13.7349	3.60347
				strain 2	154	15.0649	3.49691
				strain 2	156	14.552	3.83215
				strain 2	158	13.9789	3.4687
				strain 2	160	14.4518	3.3416
				strain 2	162	13.317	3.92125
				strain 2	164	17.8734	4.13706
				strain 2	166	18.7582	4.27089
				strain 2	168	19.2557	4.23911
				strain 2	170	19.5658	4.19462
				strain 2	172	19.2164	4.27958
				strain 2	174	19.7848	4.12343
				strain 2	176	18.7412	4.37688
				strain 2	178	21.1324	4.56146
				strain 2	180	22.11	4.62019
