# Supplementary material for: Yeast cell fate control by temporal redundancy modulation of transcription factor paralogs
Source: Nat Commun. 2021 May 25;12:3145. doi: 10.1038/s41467-021-23425-0 (PMC8149833; doi:10.1038/s41467-021-23425-0)
Supplement: Supplementary file 9 — Source Data [file 41467_2021_23425_MOESM9_ESM.zip › Source Data/Supplementary Fig. 8a.xlsx]

## Sheet: Sheet1
	0.5% glucose	0.1% glucose	0.05% glucose	0.01% glucose	2% Ethanol	4% Ethanol	6% Ethanol
Mean of Msn2 frequency (/h)	0.699066	1.11321	1.51505	2.15274	0.258149	1.87037	2.11726
Error bar of Msn2 frequency	0.0588862	0.0650384	0.0630797	0.0824556	0.0874473	0.0980483	0.0918422
Mean of Msn4 frequency (/h)	0.455969	1.03856	1.2172	0.582716	0.0408507	1.07428	0.732079
Error bar of Msn4 frequency	0.0477639	0.0709503	0.0694419	0.0538591	0.0365414	0.0875612	0.0748038
