# Supplementary material for: Yeast cell fate control by temporal redundancy modulation of transcription factor paralogs
Source: Nat Commun. 2021 May 25;12:3145. doi: 10.1038/s41467-021-23425-0 (PMC8149833; doi:10.1038/s41467-021-23425-0)
Supplement: Supplementary file 9 — Source Data [file 41467_2021_23425_MOESM9_ESM.zip › Source Data/Supplementary Fig. 8d.xlsx]

## Sheet: Sheet1
	Msn2 Frequency(/h)	Msn4 Frequency(/h)
Cu2+: 1μM	0.2	0.2
Cu2+: 1μM	0.2	0.8
Cu2+: 1μM	0.6	0.2
Cu2+: 1μM	0.8	0.2
Cu2+: 1μM	0.2	0.2
Cu2+: 1μM	1	0.2
Cu2+: 1μM	0.6	0.2
Cu2+: 1μM	1.6	1.2
Cu2+: 1μM	1.2	0.2
Cu2+: 1μM	1.2	0.2
Cu2+: 1μM	0.8	0.2
Cu2+: 1μM	0.2	0.8
Cu2+: 1μM	0.6	0.2
Cu2+: 1μM	0.2	0.2
Cu2+: 1μM	0.6	0.2
Cu2+: 1μM	0.2	0.2
Cu2+: 1μM	0.2	0.4
Cu2+: 1μM	0.2	0.2
Cu2+: 1μM	0.2	0.2
Cu2+: 1μM	1.2	0.2
Cu2+: 1μM	0.2	0.2
Cu2+: 1μM	0.2	0.4
Cu2+: 1μM	0.2	0.2
Cu2+: 1μM	1.4	0.8
Cu2+: 1μM	0.2	0.6
Cu2+: 1μM	0.2	0.2
Cu2+: 1μM	0.2	0.2
Cu2+: 1μM	0.4	0.2
Cu2+: 1μM	0.2	0.2
Cu2+: 1μM	0.2	0.2
Cu2+: 1μM	2.2	0.2
Cu2+: 1μM	0.6	0.4
Cu2+: 1μM	1	1
Cu2+: 1μM	1.2	1.2
Cu2+: 1μM	0.6	0.4
Cu2+: 1μM	1.2	1.2
Cu2+: 1μM	0.4	0.2
Cu2+: 1μM	0.2	0.2
Cu2+: 1μM	0.2	0.6
Cu2+: 1μM	0.2	0.2
Cu2+: 1μM	0.6	0.2
Cu2+: 1μM	0.4	0.2
Cu2+: 1μM	0.2	0.2
Cu2+: 1μM	0.4	0.2
Cu2+: 1μM	0.2	0.2
Cu2+: 1μM	1	0.6
Cu2+: 1μM	1	0.2
Cu2+: 1μM	1	0.2
Cu2+: 1μM	0.2	0.2
Cu2+: 1μM	0.2	0.2
Cu2+: 1μM	0.2	0.2
Cu2+: 1μM	0.2	0.2
Cu2+: 1μM	1	0.2
Cu2+: 1μM	0.2	0.2
Cu2+: 1μM	0.4	0.2
Cu2+: 1μM	0.6	0.2
Cu2+: 1μM	0.2	0.2
Cu2+: 1μM	1.8	0.2
Cu2+: 1μM	0.4	1
Cu2+: 1μM	1.8	0.6
Cu2+: 1μM	1.4	0.6
Cu2+: 1μM	0.6	1
Cu2+: 1μM	0.8	0.6
Cu2+: 1μM	1	0.2
Cu2+: 1μM	1.2	0.8
Cu2+: 1μM	2	0.2
Cu2+: 1μM	0.2	0.2
Cu2+: 1μM	2	1.2
Cu2+: 1μM	0.4	0.6
Cu2+: 1μM	1.2	0.2
Cu2+: 1μM	1.4	0.8
Cu2+: 1μM	2.2	1
Cu2+: 1μM	0.4	0.2
Cu2+: 1μM	0.8	0.2
Cu2+: 1μM	2.6	0.6
Cu2+: 1μM	1.4	1.2
Cu2+: 1μM	0.2	0.2
Cu2+: 1μM	0.8	0.2
Cu2+: 1μM	1	0.2
Cu2+: 1μM	2	0.6
Cu2+: 1μM	0.4	0.2
Cu2+: 1μM	0.4	0.2
Cu2+: 1μM	0.2	0.2
Cu2+: 1μM	0.4	0.8
Cu2+: 1μM	0.2	0.2
Cu2+: 1μM	1.2	0.6
Cu2+: 1μM	1.4	0.4
Cu2+: 1μM	0.2	0.2
Cu2+: 1μM	1	0.2
Cu2+: 1μM	0.2	0.2
Cu2+: 1μM	0.4	0.2
Cu2+: 1μM	0.4	0.6
Cu2+: 1μM	0.2	0.2
Cu2+: 1μM	1	0.4
Cu2+: 1μM	0.6	0.2
Cu2+: 1μM	0.2	0.2
Cu2+: 1μM	2.6	1.2
Cu2+: 1μM	0.8	0.2
Cu2+: 1μM	0.4	0.2
Cu2+: 1μM	0.4	0.4
Cu2+: 1μM	0.2	0.2
Cu2+: 1μM	0.2	0.2
Cu2+: 1μM	0.8	0.2
Cu2+: 1μM	0.6	0.4
Cu2+: 1μM	0.4	0.2
Cu2+: 1μM	1	0.4
Cu2+: 1μM	1.4	0.4
Cu2+: 1μM	0.4	0.2
Cu2+: 1μM	1.6	0.4
Cu2+: 1μM	0.4	0.2
Cu2+: 1μM	1.4	0.8
Cu2+: 1μM	1	1.2
Cu2+: 1μM	1.8	0.2
Cu2+: 1μM	1	0.2
Cu2+: 1μM	1.2	0.4
Cu2+: 1μM	0.2	1
Cu2+: 1μM	0.6	0.6
Cu2+: 1μM	0.2	0.4
Cu2+: 1μM	1.8	0.2
Cu2+: 1μM	2	1
Cu2+: 1μM	2.4	0.4
Cu2+: 1μM	1.2	2.4
Cu2+: 1μM	0.6	0.4
Cu2+: 1μM	0.2	0.2
Cu2+: 1μM	0.4	0.6
Cu2+: 1μM	0.6	0.4
Cu2+: 1μM	0.2	0.4
Cu2+: 1μM	0.2	0.2
Cu2+: 1μM	0.6	0.4
Cu2+: 1μM	0.4	0.2
Cu2+: 1μM	1.2	0.4
Cu2+: 1μM	1.2	0.4
Cu2+: 1μM	1	0.6
Cu2+: 1μM	1	1
Cu2+: 1μM	2.6	1.2
Cu2+: 1μM	2.2	0.4
Cu2+: 1μM	2.6	0.2
Cu2+: 1μM	0.8	0.2
Cu2+: 1μM	1.2	1
Cu2+: 1μM	1.4	0.6
Cu2+: 1μM	0.6	0.2
Cu2+: 1μM	0.4	0.2
Cu2+: 1μM	0.4	0.2
Cu2+: 1μM	1	0.2
Cu2+: 1μM	1.4	0.4
Cu2+: 1μM	2.2	0.2
Cu2+: 1μM	0.8	0.2
Cu2+: 1μM	0.8	0.6
Cu2+: 1μM	0.4	1
Cu2+: 1μM	0.2	0.2
Cu2+: 1μM	0.2	0.2
Cu2+: 1μM	0.6	0.4
Cu2+: 1μM	3	2
Cu2+: 1μM	1.8	0.4
Cu2+: 1μM	1.4	0.8
Cu2+: 1μM	1.6	1
Cu2+: 1μM	1	0.8
Cu2+: 1μM	1.2	0.2
Cu2+: 1μM	0.4	0.8
Cu2+: 1μM	2.2	0.2
Cu2+: 1μM	2.6	0.2
Cu2+: 1μM	1.6	0.8
Cu2+: 1μM	2	0.8
Cu2+: 1μM	0.2	0.4
Cu2+: 1μM	2	1
Cu2+: 1μM	1	1
Cu2+: 1μM	0.6	0.4
Cu2+: 1μM	1	1.8
Cu2+: 1μM	1.4	0.4
Cu2+: 1μM	0.8	0.4
Cu2+: 1μM	1	0.4
Cu2+: 1μM	3.4	0.2
Cu2+: 1μM	1.8	0.4
Cu2+: 1μM	1	0.6
Cu2+: 1μM	1.4	0.2
Cu2+: 1μM	1.2	0.2
Cu2+: 1μM	0.6	0.8
Cu2+: 1μM	0.4	0.2
Cu2+: 1μM	0.6	0.2
Cu2+: 1μM	0.6	0.2
Cu2+: 1μM	0.6	0.4
Cu2+: 1μM	0.6	0.2
Cu2+: 1μM	0.8	0.2
Cu2+: 1μM	1.6	1.2
Cu2+: 1μM	0.6	0.2
Cu2+: 1μM	1.4	0.2
Cu2+: 1μM	0.2	0.6
Cu2+: 1μM	0.4	1.2
Cu2+: 1μM	0.8	0.6
Cu2+: 1μM	1.2	0.4
Cu2+: 1μM	0.2	0.2
Cu2+: 1μM	0.2	0.2
Cu2+: 1μM	1.2	0.4
Cu2+: 1μM	0.2	0.2
Cu2+: 1μM	1.8	1.4
Cu2+: 1μM	2.2	0.4
Cu2+: 1μM	1.4	0.2
Cu2+: 1μM	0.4	0.6
Cu2+: 1μM	1.2	0.4
Cu2+: 1μM	1.2	0.8
Cu2+: 1μM	2.6	0.2
Cu2+: 1μM	1.2	1.2
Cu2+: 1μM	0.6	0.8
Cu2+: 1μM	0.2	0.2
Cu2+: 1μM	0.8	0.2
Cu2+: 1μM	0.4	0.2
Cu2+: 1μM	1.6	0.2
Cu2+: 1μM	0.8	0.2
Cu2+: 1μM	1.8	1
Cu2+: 1μM	2.2	1.2
Cu2+: 1μM	0.6	0.2
Cu2+: 1μM	1	0.8
Cu2+: 1μM	1	0.8
Cu2+: 1μM	0.6	0.2
Cu2+: 1μM	0.8	0.2
Cu2+: 1μM	0.2	0.2
Cu2+: 1μM	0.6	0.2
Cu2+: 1μM	0.6	0.4
Cu2+: 1μM	0.4	0.2
Cu2+: 1μM	0.2	1
Cu2+: 1μM	0.2	0.2
Cu2+: 1μM	1.4	0.6
Cu2+: 1μM	0.2	0.2
Cu2+: 1μM	2.2	1.8
Cu2+: 1μM	1.4	1
Cu2+: 1μM	1.6	0.8
Cu2+: 1μM	0.6	0.4
Cu2+: 1μM	0.2	0.4
Cu2+: 1μM	3	2.6
Cu2+: 1μM	1.4	0.6
Cu2+: 1μM	0.6	0.4
Cu2+: 1μM	0.2	0.2
Cu2+: 1μM	1.8	2
Cu2+: 1μM	1.2	0.6
Cu2+: 1μM	1.6	0.4
Cu2+: 1μM	1	0.6
Cu2+: 1μM	1.8	0.2
Cu2+: 1μM	1.2	0.6
Cu2+: 1μM	1	0.4
Cu2+: 1μM	0.6	0.2
Cu2+: 1μM	0.4	0.2
Cu2+: 1μM	0.8	0.8
Cu2+: 1μM	0.4	0.2
Cu2+: 1μM	0.6	0.2
Cu2+: 1μM	0.2	0.4
Cu2+: 1μM	1.8	1.2
Cu2+: 1μM	0.6	0.6
Cu2+: 1μM	0.8	0.2
Cu2+: 1μM	0.6	0.2
Cu2+: 1μM	0.4	0.2
Cu2+: 1μM	1	0.2
Cu2+: 1μM	0.4	0.2
Cu2+: 1μM	1	0.2
Cu2+: 1μM	0.8	0.6
Cu2+: 1μM	1	0.2
Cu2+: 1μM	2.2	1
Cu2+: 1μM	0.2	0.2
Cu2+: 1μM	0.8	1.2
Cu2+: 1μM	1	0.8
Cu2+: 1μM	1.2	0.2
Cu2+: 1μM	1.8	0.6
Cu2+: 1μM	0.6	0.2
Cu2+: 1μM	1.6	0.6
Cu2+: 1μM	1.6	1.4
Cu2+: 1μM	1	0.8
Cu2+: 1μM	1.4	0.2
Cu2+: 1μM	0.8	0.4
Cu2+: 1μM	1.2	1.2
Cu2+: 1μM	0.8	0.2
Cu2+: 1μM	2.2	0.6
Cu2+: 1μM	1	0.4
Cu2+: 1μM	2	0.2
Cu2+: 1μM	2.2	0.2
Cu2+: 1μM	2.4	0.8
Cu2+: 1μM	1.4	0.2
Cu2+: 1μM	1.4	0.8
Cu2+: 1μM	0.8	0.2
Cu2+: 1μM	0.8	1
Cu2+: 1μM	0.2	0.2
Cu2+: 1μM	0.2	0.2
Cu2+: 1μM	0.2	0.2
Cu2+: 1μM	0.6	0.2
Cu2+: 1μM	1	0.6
Cu2+: 1μM	1.2	0.6
Cu2+: 1μM	0.8	0.2
Cu2+: 1μM	1	0.2
Cu2+: 1μM	1	0.2
Cu2+: 1μM	0.8	0.6
Cu2+: 1μM	0.4	0.2
Cu2+: 1μM	0.8	0.2
Cu2+: 1μM	1.4	1
Cu2+: 1μM	0.8	0.2
Cu2+: 1μM	0.4	1.8
Cu2+: 1μM	0.2	0.4
Cu2+: 1μM	1	0.6
Cu2+: 1μM	1.8	0.6
Cu2+: 1μM	1.8	1
Cu2+: 1μM	0.2	1
Cu2+: 1μM	1.6	1.4
Cu2+: 1μM	1.4	1
Cu2+: 1μM	1.2	0.2
Cu2+: 1μM	0.6	0.4
Cu2+: 1μM	1	0.6
Cu2+: 1μM	0.2	0.2
Cu2+: 1μM	1.4	0.4
Cu2+: 2μM	0.2	0.4
Cu2+: 2μM	0.8	0.2
Cu2+: 2μM	0.2	0.2
Cu2+: 2μM	0.6	0.6
Cu2+: 2μM	0.8	0.4
Cu2+: 2μM	1.2	0.2
Cu2+: 2μM	1	0.2
Cu2+: 2μM	1	0.6
Cu2+: 2μM	1	0.2
Cu2+: 2μM	1.8	0.6
Cu2+: 2μM	2.4	1.2
Cu2+: 2μM	2.2	0.8
Cu2+: 2μM	0.4	0.6
Cu2+: 2μM	1.4	0.2
Cu2+: 2μM	1	0.2
Cu2+: 2μM	1.4	0.2
Cu2+: 2μM	1	0.6
Cu2+: 2μM	1.4	0.2
Cu2+: 2μM	0.8	0.4
Cu2+: 2μM	2.4	0.4
Cu2+: 2μM	0.2	0.2
Cu2+: 2μM	2.4	0.4
Cu2+: 2μM	1.4	0.6
Cu2+: 2μM	1.2	0.2
Cu2+: 2μM	0.4	0.2
Cu2+: 2μM	0.6	0.4
Cu2+: 2μM	0.6	0.6
Cu2+: 2μM	2.6	0.4
Cu2+: 2μM	0.6	0.4
Cu2+: 2μM	0.4	0.2
Cu2+: 2μM	0.2	0.2
Cu2+: 2μM	0.2	0.2
Cu2+: 2μM	0.8	0.8
Cu2+: 2μM	1.8	0.4
Cu2+: 2μM	0.6	0.2
Cu2+: 2μM	0.8	0.2
Cu2+: 2μM	0.4	0.2
Cu2+: 2μM	1	0.8
Cu2+: 2μM	0.6	0.2
Cu2+: 2μM	1	0.2
Cu2+: 2μM	1	0.6
Cu2+: 2μM	1.4	0.2
Cu2+: 2μM	1.2	0.2
Cu2+: 2μM	0.6	0.2
Cu2+: 2μM	0.8	1
Cu2+: 2μM	1.6	0.2
Cu2+: 2μM	1.4	0.6
Cu2+: 2μM	0.2	0.2
Cu2+: 2μM	0.6	0.2
Cu2+: 2μM	1	1
Cu2+: 2μM	1.8	1
Cu2+: 2μM	0.8	1.4
Cu2+: 2μM	0.4	0.2
Cu2+: 2μM	0.6	1.2
Cu2+: 2μM	1.2	0.2
Cu2+: 2μM	1.2	0.6
Cu2+: 2μM	1.2	0.6
Cu2+: 2μM	1.4	0.6
Cu2+: 2μM	2	0.2
Cu2+: 2μM	2	1.4
Cu2+: 2μM	0.4	0.4
Cu2+: 2μM	2.2	1.4
Cu2+: 2μM	1	0.2
Cu2+: 2μM	1.2	0.2
Cu2+: 2μM	1.6	0.4
Cu2+: 2μM	0.2	0.2
Cu2+: 2μM	0.8	0.4
Cu2+: 2μM	2	1
Cu2+: 2μM	2.8	0.6
Cu2+: 2μM	1.2	0.2
Cu2+: 2μM	2	0.6
Cu2+: 2μM	2	1.2
Cu2+: 2μM	0.4	0.2
Cu2+: 2μM	1.4	0.2
Cu2+: 2μM	1.4	0.2
Cu2+: 2μM	2.2	0.8
Cu2+: 2μM	1.8	0.2
Cu2+: 2μM	3.2	0.2
Cu2+: 2μM	2	0.4
Cu2+: 2μM	0.2	0.2
Cu2+: 2μM	0.2	0.4
Cu2+: 2μM	2	0.4
Cu2+: 2μM	0.4	1.2
Cu2+: 2μM	0.2	0.2
Cu2+: 2μM	1	0.2
Cu2+: 2μM	1	1
Cu2+: 2μM	0.4	1
Cu2+: 2μM	0.4	0.2
Cu2+: 2μM	0.2	0.4
Cu2+: 2μM	1	0.2
Cu2+: 2μM	3.2	0.4
Cu2+: 2μM	1	0.4
Cu2+: 2μM	0.6	1.2
Cu2+: 2μM	2.6	0.6
Cu2+: 2μM	1.4	0.6
Cu2+: 2μM	1.6	0.2
Cu2+: 2μM	1.2	0.4
Cu2+: 2μM	2.4	0.2
Cu2+: 2μM	1.6	0.2
Cu2+: 2μM	0.2	0.2
Cu2+: 2μM	1.6	0.4
Cu2+: 2μM	1.2	0.6
Cu2+: 2μM	1.4	0.4
Cu2+: 2μM	0.8	0.2
Cu2+: 2μM	2	0.6
Cu2+: 2μM	1.6	0.6
Cu2+: 2μM	1.2	0.2
Cu2+: 2μM	1.2	1.6
Cu2+: 2μM	1.2	1.6
Cu2+: 2μM	0.6	0.4
Cu2+: 2μM	1.4	1
Cu2+: 2μM	1.6	0.6
Cu2+: 2μM	1.8	1.6
Cu2+: 2μM	1	0.2
Cu2+: 2μM	0.2	0.2
Cu2+: 2μM	1.4	0.4
Cu2+: 2μM	1.6	0.4
Cu2+: 2μM	2.2	0.4
Cu2+: 2μM	1.2	0.2
Cu2+: 2μM	2.2	0.2
Cu2+: 2μM	0.8	0.6
Cu2+: 2μM	1	0.6
Cu2+: 2μM	0.4	0.4
Cu2+: 2μM	1.4	1.4
Cu2+: 2μM	0.4	0.4
Cu2+: 2μM	1.2	0.8
Cu2+: 2μM	1.2	0.8
Cu2+: 2μM	1.8	0.6
Cu2+: 2μM	0.6	0.8
Cu2+: 2μM	0.4	0.6
Cu2+: 2μM	1.2	0.8
Cu2+: 2μM	0.2	0.2
Cu2+: 2μM	0.4	0.2
Cu2+: 2μM	1.2	1.2
Cu2+: 2μM	1	1.4
Cu2+: 2μM	2.4	0.2
Cu2+: 2μM	3.2	0.2
Cu2+: 2μM	1.4	0.6
Cu2+: 2μM	1.8	0.2
Cu2+: 2μM	1.2	0.6
Cu2+: 2μM	1	0.2
Cu2+: 2μM	2.4	1.4
Cu2+: 2μM	0.8	1.6
Cu2+: 2μM	0.6	0.2
Cu2+: 2μM	1.6	1.2
Cu2+: 2μM	1	0.2
Cu2+: 2μM	1.4	0.4
Cu2+: 2μM	0.6	0.6
Cu2+: 2μM	0.2	0.2
Cu2+: 2μM	0.8	0.4
Cu2+: 2μM	1.6	0.2
Cu2+: 2μM	0.2	0.2
Cu2+: 2μM	1	0.2
Cu2+: 2μM	0.2	0.2
Cu2+: 2μM	0.8	0.2
Cu2+: 2μM	0.6	0.2
Cu2+: 2μM	0.2	0.2
Cu2+: 2μM	0.4	0.2
Cu2+: 2μM	0.2	0.2
Cu2+: 2μM	0.8	1
Cu2+: 2μM	0.6	0.4
Cu2+: 2μM	0.8	0.2
Cu2+: 2μM	2	0.4
Cu2+: 2μM	1	0.4
Cu2+: 2μM	0.6	0.4
Cu2+: 2μM	2	0.6
Cu2+: 2μM	1.6	0.4
Cu2+: 2μM	1.6	0.6
Cu2+: 2μM	0.8	0.2
Cu2+: 2μM	0.4	0.4
Cu2+: 2μM	0.6	0.4
Cu2+: 2μM	2.2	0.2
Cu2+: 2μM	0.8	0.4
Cu2+: 2μM	0.8	0.2
Cu2+: 2μM	1.6	0.2
Cu2+: 2μM	1.4	0.4
Cu2+: 2μM	0.2	0.6
Cu2+: 2μM	0.4	0.8
Cu2+: 2μM	0.2	0.4
Cu2+: 2μM	1.8	1.8
Cu2+: 2μM	1.4	1.4
Cu2+: 2μM	0.2	0.2
Cu2+: 2μM	0.8	0.2
Cu2+: 2μM	1.6	0.4
Cu2+: 2μM	0.8	1.2
Cu2+: 2μM	0.8	0.6
Cu2+: 2μM	0.4	0.2
Cu2+: 2μM	1.2	0.2
Cu2+: 2μM	0.6	0.4
Cu2+: 2μM	2.6	0.4
Cu2+: 2μM	0.6	0.2
Cu2+: 2μM	0.2	0.2
Cu2+: 2μM	0.8	0.6
Cu2+: 2μM	2.2	0.6
Cu2+: 2μM	0.4	0.4
Cu2+: 2μM	2.6	0.2
Cu2+: 2μM	1.6	0.8
Cu2+: 2μM	1.6	1
Cu2+: 2μM	1	0.2
Cu2+: 2μM	0.2	0.2
Cu2+: 2μM	1.6	0.2
Cu2+: 2μM	1.4	0.2
Cu2+: 2μM	0.6	0.2
Cu2+: 2μM	0.2	0.2
Cu2+: 2μM	0.8	0.2
Cu2+: 2μM	0.6	0.2
Cu2+: 2μM	2.2	0.2
Cu2+: 2μM	0.6	1
Cu2+: 2μM	0.6	0.2
Cu2+: 2μM	1.8	0.2
Cu2+: 2μM	0.4	0.6
Cu2+: 2μM	0.4	0.4
Cu2+: 2μM	1.8	0.2
Cu2+: 2μM	2.2	0.6
Cu2+: 2μM	0.4	0.2
Cu2+: 2μM	1.6	0.2
Cu2+: 2μM	1.2	0.6
Cu2+: 2μM	1.6	0.2
Cu2+: 2μM	0.2	0.2
Cu2+: 2μM	0.8	0.2
Cu2+: 2μM	1	0.2
Cu2+: 2μM	1.2	0.2
Cu2+: 2μM	0.2	0.2
Cu2+: 2μM	1.2	0.8
Cu2+: 2μM	1.2	0.4
Cu2+: 2μM	0.2	0.2
Cu2+: 2μM	1	0.4
Cu2+: 2μM	0.2	0.2
Cu2+: 2μM	1.4	0.2
Cu2+: 2μM	1	0.6
Cu2+: 2μM	1.4	0.4
Cu2+: 2μM	0.4	0.2
Cu2+: 2μM	1	0.4
Cu2+: 2μM	0.8	0.2
Cu2+: 2μM	0.4	0.2
Cu2+: 2μM	0.8	0.4
Cu2+: 2μM	0.4	0.8
Cu2+: 2μM	1.4	0.2
Cu2+: 2μM	0.8	0.4
Cu2+: 2μM	1.6	0.2
Cu2+: 2μM	1.6	1
Cu2+: 2μM	1	0.2
Cu2+: 2μM	1.6	0.2
Cu2+: 2μM	0.4	0.2
Cu2+: 2μM	0.8	1
Cu2+: 2μM	0.2	0.2
Cu2+: 2μM	0.6	0.2
Cu2+: 2μM	0.6	0.2
Cu2+: 2μM	1.4	1
Cu2+: 2μM	1.4	0.2
Cu2+: 2μM	1	0.2
Cu2+: 2μM	0.2	0.6
Cu2+: 2μM	2.8	0.2
Cu2+: 2μM	0.4	0.6
Cu2+: 2μM	1	0.2
Cu2+: 2μM	1.8	0.2
Cu2+: 2μM	0.8	0.4
Cu2+: 2μM	1	1.4
Cu2+: 2μM	1	1.2
Cu2+: 2μM	0.2	0.2
Cu2+: 2μM	0.6	0.4
Cu2+: 2μM	0.8	0.2
Cu2+: 2μM	1.8	1
Cu2+: 2μM	2.4	1.2
Cu2+: 2μM	1.2	0.4
Cu2+: 2μM	0.2	0.2
Cu2+: 2μM	0.8	0.2
Cu2+: 2μM	0.6	1.4
Cu2+: 2μM	1	1.2
Cu2+: 2μM	1.8	0.2
Cu2+: 2μM	1.2	0.2
Cu2+: 2μM	0.8	0.6
Cu2+: 2μM	1.4	0.2
Cu2+: 2μM	1	0.2
Cu2+: 2μM	1	0.2
Cu2+: 2μM	0.4	0.2
Cu2+: 2μM	0.4	0.2
Cu2+: 2μM	1	0.8
Cu2+: 2μM	0.8	0.8
Cu2+: 2μM	2.4	1
Cu2+: 2μM	2.4	1
Cu2+: 2μM	1.6	0.2
Cu2+: 2μM	0.8	0.6
Cu2+: 2μM	0.6	0.2
Cu2+: 2μM	1.2	0.4
Cu2+: 2μM	2	0.4
Cu2+: 2μM	0.2	0.2
Cu2+: 2μM	0.4	0.2
Cu2+: 2μM	0.2	0.2
Cu2+: 2μM	0.8	0.2
Cu2+: 2μM	0.2	0.2
Cu2+: 2μM	1.6	0.4
Cu2+: 2μM	0.8	0.2
Cu2+: 2μM	1.2	0.6
Cu2+: 2μM	0.2	0.2
Cu2+: 2μM	0.2	0.2
Cu2+: 2μM	0.4	0.2
Cu2+: 2μM	0.4	0.2
Cu2+: 2μM	0.2	0.2
Cu2+: 2μM	0.6	0.2
Cu2+: 2μM	0.2	0.2
Cu2+: 2μM	0.6	0.2
Cu2+: 2μM	0.4	0.2
Cu2+: 2μM	0.4	0.2
Cu2+: 2μM	0.2	0.2
Cu2+: 2μM	0.4	0.2
Cu2+: 2μM	0.2	0.2
Cu2+: 2μM	0.2	0.2
Cu2+: 2μM	0.6	0.8
Cu2+: 2μM	0.6	0.2
Cu2+: 2μM	0.8	0.2
Cu2+: 2μM	1	0.2
Cu2+: 2μM	0.8	0.2
Cu2+: 2μM	0.2	0.2
Cu2+: 2μM	0.2	0.2
Cu2+: 2μM	0.4	0.4
Cu2+: 2μM	0.4	1.4
Cu2+: 2μM	0.4	0.2
Cu2+: 2μM	0.6	0.4
Cu2+: 2μM	0.4	0.4
Cu2+: 2μM	0.2	0.2
Cu2+: 2μM	0.8	0.2
Cu2+: 2μM	0.6	0.4
Cu2+: 2μM	0.2	0.2
Cu2+: 2μM	0.2	0.2
Cu2+: 2μM	0.2	0.2
Cu2+: 2μM	1.6	1.6
Cu2+: 2μM	1.4	0.2
Cu2+: 2μM	0.2	0.2
Cu2+: 2μM	0.4	0.2
Cu2+: 2μM	0.4	0.2
Cu2+: 2μM	0.2	0.2
Cu2+: 2μM	0.4	0.2
Cu2+: 2μM	1.4	0.6
Cu2+: 2μM	0.8	0.2
Cu2+: 2μM	1.4	0.2
Cu2+: 2μM	0.2	0.2
Cu2+: 2μM	0.2	0.2
Cu2+: 2μM	0.4	0.2
Cu2+: 2μM	0.4	0.2
Cu2+: 2μM	0.4	0.2
Cu2+: 2μM	0.2	0.2
Cu2+: 2μM	0.2	0.2
Cu2+: 2μM	0.2	0.2
Cu2+: 2μM	1.4	0.8
Cu2+: 2μM	0.6	0.4
Cu2+: 2μM	0.4	0.2
Cu2+: 2μM	0.2	0.2
Cu2+: 2μM	0.4	0.4
Cu2+: 2μM	0.2	0.2
Cu2+: 2μM	0.2	0.2
Cu2+: 2μM	0.2	0.2
Cu2+: 2μM	0.2	0.2
Cu2+: 2μM	0.2	0.2
Cu2+: 2μM	0.2	0.2
Cu2+: 2μM	0.2	0.6
Cu2+: 2μM	0.6	0.4
Cu2+: 2μM	0.8	0.2
Cu2+: 2μM	0.2	0.2
Cu2+: 2μM	0.6	0.2
Cu2+: 2μM	0.2	0.2
Cu2+: 2μM	0.2	0.2
Cu2+: 2μM	1.2	0.2
Cu2+: 2μM	0.6	0.2
Cu2+: 2μM	1.2	0.2
Cu2+: 2μM	0.2	0.4
Cu2+: 2μM	0.4	0.2
Cu2+: 2μM	0.4	0.2
Cu2+: 2μM	0.6	0.2
Cu2+: 2μM	0.2	0.2
Cu2+: 2μM	0.2	0.2
Cu2+: 2μM	0.2	0.2
Cu2+: 2μM	0.2	0.2
Cu2+: 2μM	0.2	0.2
Cu2+: 2μM	0.6	0.2
Cu2+: 2μM	0.8	0.6
Cu2+: 2μM	1	0.2
Cu2+: 2μM	0.8	0.2
Cu2+: 2μM	1	0.4
Cu2+: 2μM	1.2	0.8
Cu2+: 2μM	1.4	0.4
Cu2+: 2μM	0.6	0.2
Cu2+: 2μM	0.2	0.2
Cu2+: 2μM	0.6	0.2
Cu2+: 2μM	0.6	0.4
Cu2+: 2μM	0.2	0.2
Cu2+: 2μM	1	0.8
Cu2+: 2μM	0.8	0.2
Cu2+: 2μM	2.2	1.6
Cu2+: 2μM	1.4	0.6
