# Supplementary material for: Yeast cell fate control by temporal redundancy modulation of transcription factor paralogs
Source: Nat Commun. 2021 May 25;12:3145. doi: 10.1038/s41467-021-23425-0 (PMC8149833; doi:10.1038/s41467-021-23425-0)
Supplement: Supplementary file 9 — Source Data [file 41467_2021_23425_MOESM9_ESM.zip › Source Data/Supplementary Fig. 8e.xlsx]

## Sheet: Sheet1
Value	Percentage of cells with nuclear localization of Msn2/Msn4	Cu2+			Percentage of cells with nuclear localization of Msn2/Msn4	Cu2+	Mean	SE	Cell number
0.156504	Msn2	1uM			Msn2	1uM	0.149936	0.00941015	1733
0.131378	Msn2	1uM			Msn2	2uM	0.145903	0.0161094	1893
0.161926	Msn2	1uM			Msn4	1uM	0.129648	0.00704002	1733
0.117886	Msn4	1uM			Msn4	2uM	0.110343	0.00767758	1893
0.128827	Msn4	1uM
0.142232	Msn4	1uM
0.163057	Msn2	2uM
0.113707	Msn2	2uM
0.160944	Msn2	2uM
0.124841	Msn4	2uM
0.107477	Msn4	2uM
0.0987124	Msn4	2uM
